# Supplementary material for: BMP signaling regulates dorsal skeletal growth in the sea urchin embryo
Source: Development. 2026 Apr 23;153(16):dev205344. doi: 10.1242/dev.205344 (PMC13200730; doi:10.1242/dev.205344)
Supplement: Table S1. mRNAs with decreased expression following K02288 treatment. — Total mRNA from L. variegatus embryos treated with DMSO or 1 μM K02288 in ASW continuously starting after the formation of the tri-radiate spicule rudiments was collected at the pluteus stage (2 dpf) and sequenced. This table displays all mRNAs with significantly decreased expression in 1 μM K02288-treated embryos compared to DMSO-treated embryos. See Materials and Methods. [file develop-153-205344-TableS1.xls]

gene_id	Rep1K88	Rep2K88	Rep3K88	Rep1DMSO	Rep2DMSO	Rep3DMSO	K02288	Control	log2FoldChange	pvalue	padj	gene_name	gene_chr	gene_start	gene_end	gene_strand	gene_length	gene_biotype	gene_description	Family	Rep1K88_count	Rep2K88_count	Rep3K88_count	Rep1DMSO_count	Rep2DMSO_count	Rep3DMSO_count	Rep1K88_fpkm	Rep2K88_fpkm	Rep3K88_fpkm	Rep1DMSO_fpkm	Rep2DMSO_fpkm	Rep3DMSO_fpkm
121431895	91.5975856796627	84.5435821817855	91.877204697811	403.575743172007	412.762575833195	476.52633357213	89.3394575197531	430.954884192444	-2.26993687943245	1.1582579256806e-23	2.31095621331794e-19	LOC121431895	NC_054757.1	23796465	23825520	+	3373	protein_coding	pituitary homeobox x-like && sp|Q9U637|PITX_BRABE Pituitary homeobox x OS=Branchiostoma belcheri OX=7741 GN=Ptx PE=2 SV=1 && -	Homeobox	94	87	97	365	459	448	2.46210409792511	2.26820979976531	2.46675151494269	10.8360410622848	11.0760751477188	12.7713502740947
121407396	183.195171359325	160.341276551662	226.377854873988	835.899347501471	482.905235778705	638.204911034103	189.971434261658	652.33649810476	-1.7789057140708	2.98339001127124e-10	1.98415325016279e-06	LOC121407396	NC_054741.1	14394746	14433544	-	7060	protein_coding	uncharacterized LOC121407396 && sp|Q54KD0|Y7407_DICDI TPR repeat-containing protein DDB_G0287407 OS=Dictyostelium discoideum OX=44689 GN=DDB_G0287407 PE=4 SV=1 && PF04300:F-box associated region|PF05729:NACHT domain|PF13271:Domain of unknown function (DUF4062)	-	188	165	239	756	537	600	2.35259975136017	2.05522585231739	2.90377666177464	10.7228742583467	6.19097619259081	8.17187458414887
121431768	0	0.971765312434316	0	106.145948889076	83.6316330119545	53.1837425861752	0.323921770811439	80.9871081624018	-7.87259789465108	9.89680228391107e-10	4.93652497921484e-06	LOC121431768	NC_054757.1	23845549	23891302	+	4221	lncRNA	uncharacterized LOC121431768%2C transcript variant X3 && - && -	-	0	1	0	96	93	50	0	0.0208336305734829	0	2.27745602340309	1.79331733128773	1.13901592363759
121413654	2.92332720254243	0	1.89437535459404	54.1786614121324	65.6463355900288	22.3371718861936	1.60590085237882	47.3873896294516	-4.88395028749512	2.56477456972741e-07	0.00102344764430403	LOC121413654	NC_054743.1	23471202	23504493	-	1461	protein_coding	uncharacterized LOC121413654 && - && PF00497:Bacterial extracellular solute-binding proteins, family 3	-	3	0	2	49	73	21	0.181411969118385	0	0.117422085704633	3.35845847496319	4.0668878234946	1.38211513329445
121422903	253.355024220344	235.167205609105	241.53285771074	602.599397339024	473.912587067742	460.571210796278	243.351695846729	512.361065067681	-1.07356205803217	5.99968292146064e-07	0.00199509456081638	LOC121422903	NC_054749.1	19578263	19611298	+	3659	protein_coding	homeobox protein unc-4 homolog && sp|A6NJT0|UNC4_HUMAN Homeobox protein unc-4 homolog OS=Homo sapiens OX=9606 GN=UNCX PE=3 SV=1 && PF00046:Homeodomain	Homeobox	260	242	255	545	527	433	6.27777631313743	5.81611878258061	5.97788810326447	14.9151701334538	11.7229727376527	11.3789091583545
121431988	0	3.88706124973727	0	26.5364872222689	101.61693043388	38.2922946620462	1.29568708324575	55.4819041060651	-5.42969027441847	7.08675889826917e-07	0.00201992876483238	LOC121431988	NC_054757.1	12693859	12697694	+	2289	protein_coding	nodal homolog && sp|P43021|NODAL_MOUSE Nodal OS=Mus musculus OX=10090 GN=Nodal PE=2 SV=2 && PF00688:TGF-beta propeptide|PF00019:Transforming growth factor beta like domain	-	0	4	0	24	113	36	0	0.153671917257617	0	1.04992812088078	4.01811349960917	1.51227875659478
121423124	35.0799264305091	25.2658981232922	53.0425099286331	186.861097523477	80.0345735275694	284.001185410176	37.7961114941448	183.632285487074	-2.27850787391304	9.39232344668918e-06	0.017035967037122	LOC121423124	NC_054749.1	5824188	5842803	+	1904	protein_coding	uncharacterized LOC121423124 && - && -	-	36	26	56	169	89	267	1.67043836270143	1.20084433871715	2.52284804727159	8.88820124758496	3.80463161046089	13.4840222589393
121432105	77.9553920677981	66.0800412455335	58.7256359924152	237.722698032826	152.875028086369	156.360203203355	67.5870231019156	182.319309774183	-1.43053912435065	1.2293968446105e-05	0.0204407715363906	LOC121432105	NC_054757.1	10082483	10095941	-	3638	protein_coding	tripartite motif-containing protein 45-like && sp|Q62318|TIF1B_MOUSE Transcription intermediary factor 1-beta OS=Mus musculus OX=10090 GN=Trim28 PE=1 SV=3 && PF00643:B-box zinc finger|PF14634:zinc-RING finger domain	-	80	68	62	215	170	147	1.94277358901931	1.64371504019946	1.46183718626952	5.91793082015832	3.80343304962592	3.88534674771916
121423895	1294.05950832545	1487.77269333694	1333.6402496342	2163.82939558251	2118.66803630285	2308.17442824001	1371.8241504322	2196.89062004179	-0.679313028803945	1.50019822808212e-05	0.0230245808051496	LOC121423895	NC_054750.1	18256361	18270299	+	1321	protein_coding	phospholipase A2%2C membrane associated-like && sp|P14419|PA21B_SHEEP Phospholipase A2 OS=Ovis aries OX=9940 GN=PLA2G1B PE=1 SV=1 && PF00068:Phospholipase A2	-	1328	1531	1408	1957	2356	2170	88.8157844509823	101.918420416486	91.4260270393532	148.348147307541	145.165033209129	157.954520570373
121428840	1595.16221018732	2234.08845328649	898.881105754872	6090.12381751072	4857.82883366213	2953.82506323617	1576.04392307623	4633.92590480301	-1.5559556482654	2.01513479395566e-05	0.0268039796060022	LOC121428840	NC_054754.1	3832368	3896453	-	2015	protein_coding	aqualysin-1-like && sp|P08594|AQL1_THEAQ Aqualysin-1 OS=Thermus aquaticus OX=271 GN=pstI PE=1 SV=2 && PF05922:Peptidase inhibitor I9|PF00082:Subtilase family	-	1637	2299	949	5508	5402	2777	71.7742275973149	100.333100219302	40.3981216343747	273.724076955711	218.207201066648	132.51833563646
121411964	5.84665440508485	0	1.89437535459404	30.9592350926471	35.0713299727551	40.4196443654932	2.5803432532263	35.4834031436318	-3.78410733832388	2.21156122961001e-05	0.0275781685332368	LOC121411964	NC_054742.1	11215367	11267727	+	2008	protein_coding	dedicator of cytokinesis protein 3-like && sp|Q8IZD9|DOCK3_HUMAN Dedicator of cytokinesis protein 3 OS=Homo sapiens OX=9606 GN=DOCK3 PE=1 SV=1 && PF14429:C2 domain in Dock180 and Zizimin proteins|PF16172:DOCK N-terminus	-	6	0	2	28	39	38	0.263986939125458	0	0.0854350932342969	1.39633119861162	1.5808492147499	1.81968004103209
121415048	1527.92568452884	1888.14000205988	1535.39122489847	2853.7780633615	2523.33722829618	2879.36782361553	1650.4856371624	2752.1610384244	-0.737575230213908	3.02847846332045e-05	0.0355436484118645	LOC121415048	NC_054744.1	2136578	2149073	-	2346	protein_coding	uncharacterized LOC121415048 && - && -	-	1568	1943	1621	2581	2806	2707	59.0490546505986	72.8324809404323	59.2686476032934	110.167657621211	97.3529706466995	110.952065476694
121409095	582.716555706791	506.289727778279	404.449138205828	1095.73578488619	836.316330119545	928.58814555462	497.818473896966	953.546753520118	-0.937448035291338	3.35917282378393e-05	0.0372345645445206	LOC121409095	NC_054741.1	76740916	76771401	-	3076	protein_coding	matrix metalloproteinase-24-like && sp|Q10739|MMP14_RAT Matrix metalloproteinase-14 OS=Rattus norvegicus OX=10116 GN=Mmp14 PE=2 SV=2 && PF00045:Hemopexin|PF00413:Matrixin	-	598	521	427	991	930	873	17.1755143428058	14.8946980406371	11.9072522595218	32.2612686860349	24.6085580473521	27.2899698604527
121430654	162.731880941528	139.934204990542	138.289400885365	271.998994028257	288.664023621908	269.109737486047	146.985162272478	276.590918378737	-0.912626579984181	5.00551048883306e-05	0.0525631290911564	LOC121430654	NC_054756.1	16452698	16465195	-	3901	protein_coding	L-threonine 3-dehydrogenase%2C mitochondrial-like%2C transcript variant X1 && sp|Q8MIR0|TDH_PIG L-threonine 3-dehydrogenase, mitochondrial OS=Sus scrofa OX=9823 GN=TDH PE=1 SV=1 && PF01370:NAD dependent epimerase/dehydratase family	-	167	144	146	246	321	253	3.78212100395517	3.24613705965051	3.21030958899158	6.31470803746094	6.69759112819797	6.23619539635778
121413322	6.82109680593233	8.74588781190885	2.84156303189106	51.9672874769433	37.769124586044	26.5918712930876	6.13618254991075	38.776094452025	-2.66153398818886	0.000114866097210849	0.0996438422413415	LOC121413322	NC_054743.1	9295411	9308433	-	2908	protein_coding	tubulin alpha-3 chain-like && sp|P18258|TBA1_PARLI Tubulin alpha-1 chain OS=Paracentrotus lividus OX=7656 PE=2 SV=1 && PF03953:Tubulin C-terminal domain|PF00091:Tubulin/FtsZ family, GTPase domain	-	7	9	3	47	42	25	0.212666232023581	0.272162583169203	0.0884905436113144	1.6184436185912	1.17555901822688	0.826648248568475
121428028	234.840618604242	311.936665291416	274.684426416136	459.965778519328	482.005970907609	463.762235351448	273.820570103931	468.577994926128	-0.775216587102344	0.000210033327125535	0.149663747957453	LOC121428028	NC_054740.1	90069136	90085780	-	3346	protein_coding	zinc finger protein 271-like && - && PF13909:C2H2-type zinc-finger domain	zf-C2H2	241	321	290	416	536	436	6.36335283308949	8.43644358722817	7.43433405442256	12.4497752911135	13.0385231477672	12.5295564205737
121428841	2105.7700282314	3394.37623633307	1524.9721604482	7751.97132980531	5619.50617948069	3785.61879728395	2341.70614167089	5719.03210218998	-1.28821382019905	0.000220604037645244	0.151775577899928	LOC121428841	NC_054754.1	3897020	3933640	+	2503	protein_coding	aqualysin-1-like && sp|P08594|AQL1_THEAQ Aqualysin-1 OS=Thermus aquaticus OX=271 GN=pstI PE=1 SV=2 && PF00082:Subtilase family|PF05922:Peptidase inhibitor I9	-	2161	3493	1610	7011	6249	3559	76.2761590826895	122.720763082219	55.1740719567107	280.487322230464	203.207262053618	136.723221210281
121421441	10.7188664093222	36.927081872504	29.3628179962076	75.1867137964286	111.508844015939	90.4123623964979	25.6695887593446	92.3693067362886	-1.84813606862298	0.000280264842759816	0.174745129460745	LOC121421441	NC_054748.1	11050271	11056784	-	1670	protein_coding	uncharacterized LOC121421441 && - && -	-	11	38	31	68	124	85	0.581930490159992	2.00100160282964	1.59226457594267	4.07743043591156	6.04358679071098	4.89415363068636
121415504	214.377328186445	95.233000618563	201.750975264265	722.013589839234	302.152996688352	398.878069396314	170.453768023091	474.3482186413	-1.47580464750908	0.000379450454507177	0.2226704549508	LOC121415504	NC_054744.1	14045272	14073131	-	8213	protein_coding	deleted in malignant brain tumors 1 protein-like%2C transcript variant X1 && sp|Q9UGM3|DMBT1_HUMAN Deleted in malignant brain tumors 1 protein OS=Homo sapiens OX=9606 GN=DMBT1 PE=1 SV=2 && PF00530:Scavenger receptor cysteine-rich domain	-	220	98	213	653	336	375	2.36655039222498	1.0493118173342	2.22457878465127	7.96169391543163	3.32986789236944	4.39040504110031
121411777	43.8499080381364	70.9388678077051	59.6728236697123	144.844992754885	123.199287340191	122.322607948203	58.1538665051846	130.122296014426	-1.16112569453586	0.0004634627176214	0.259435863362604	LOC121411777	NC_054742.1	68683959	68734594	-	4868	protein_coding	homeobox protein MOX-2-like && sp|P32443|MEOX2_MOUSE Homeobox protein MOX-2 OS=Mus musculus OX=10090 GN=Meox2 PE=1 SV=1 && PF00046:Homeodomain	Homeobox	45	73	63	131	137	115	0.816689257031512	1.3187200266021	1.11009460091531	2.69472744110509	2.2906542758614	2.27155059397099
121422390	621.69425174069	787.129903071796	832.577968344081	1325.71867414585	1148.36124038996	1148.76883986139	747.134041052189	1207.61625146573	-0.69247671105347	0.000473038241342858	0.259435863362604	LOC121422390	NC_054749.1	2696434	2772509	+	8253	protein_coding	neurogenic locus notch homolog protein 2-like%2C transcript variant X1 && sp|P10079|FBP1_STRPU Fibropellin-1 OS=Strongylocentrotus purpuratus OX=7668 GN=EGF1 PE=1 SV=2 && PF00008:EGF-like domain|PF00431:CUB domain	-	638	810	879	1199	1277	1080	6.82973310031465	8.63084832994593	9.13580961356582	14.5479385120897	12.5941424565088	12.5830827838803
121432123	51.6454472449162	37.8988471849383	43.5706331556629	148.162053657668	108.811049402651	79.7756138792629	44.3716425285058	112.249572313194	-1.33831031256913	0.00055000833896732	0.274344159476899	LOC121432123	NC_054757.1	14252957	14265029	-	3421	protein_coding	formin-like protein 14 && - && -	-	53	39	46	134	121	75	1.36872970912442	1.0025172263596	1.15338624552259	3.92234547409722	2.87886861698373	2.10806177156135
121426409	39.9521384347465	17.4917756238177	35.9931317372868	89.5606443751576	75.538249172088	101.049110913733	31.1456819319503	88.7160014869929	-1.50880345670093	0.000617170959517114	0.293185594863939	LOC121426409	NC_054752.1	14275205	14300853	-	2784	protein_coding	calcitonin gene-related peptide type 1 receptor-like%2C transcript variant X1 && sp|Q9IB86|CALRL_PAROL Calcitonin gene-related peptide type 1 receptor OS=Paralichthys olivaceus OX=8255 GN=calcrl PE=2 SV=1 && PF00002:7 transmembrane receptor (Secretin family)|PF02793:Hormone receptor domain	-	41	18	38	81	84	95	1.30109654719353	0.56856953437934	1.17080448170794	2.91346568133957	2.45583737428432	3.28117593605642
121411544	60.4154288525435	91.3459393688257	83.3525156021378	165.853045139181	158.270617312946	149.978154093014	78.3712946078357	158.03393884838	-1.01154820393654	0.000690681936617073	0.313747313521193	LOC121411544	NC_054742.1	60531964	60564130	+	2133	protein_coding	uncharacterized LOC121411544 && - && PF07546:EMI domain	-	62	94	88	150	176	141	2.56800421732794	3.87540690912475	3.5388473311939	7.04197570527458	6.71601042574358	6.35628557082109
121431115	80.8787192703405	173.945990925743	69.1447004426825	262.047811319906	258.089018004634	277.619136299835	107.989803546255	265.918655208125	-1.30035189191133	0.000691904660932862	0.313747313521193	LOC121431115	NC_054756.1	12398521	12401225	-	1227	protein_coding	uncharacterized LOC121431115 && - && -	-	83	179	73	237	287	261	5.97624547981599	12.8288810778078	5.10326719912639	19.3418451535241	19.038243768698	20.4536626205213
121424894	810.7360775051	842.520525880552	820.264528539219	1462.82385812757	1196.02227855806	1134.94106678898	824.507043974957	1264.59573449154	-0.616827462338178	0.000730001073234281	0.323666253626008	LOC121424894	NC_054751.1	23881792	23924480	+	3843	protein_coding	hematopoietically-expressed homeobox protein HHEX homolog && sp|D2KQB0|HHEX_PATMI Hematopoietically-expressed homeobox protein HHEX homolog OS=Patiria miniata OX=46514 GN=hhex PE=2 SV=1 && PF00046:Homeodomain	Homeobox	832	867	866	1323	1330	1067	19.1270432722518	19.8394223997221	19.3293619317889	34.473357132936	28.1689595260091	26.6974129065336
121427330	979.314612851713	718.13456588896	660.189811076023	1530.27076315084	1129.47667809693	1418.94225219916	785.879663272232	1359.56323114898	-0.790538031888033	0.000789186084850406	0.328897816027522	LOC121427330	NC_054753.1	13632288	13655591	-	2678	protein_coding	echinoidin-like%2C transcript variant X1 && sp|P06027|LECE_HELCR Echinoidin OS=Heliocidaris crassispina OX=1043166 PE=1 SV=1 && PF00059:Lectin C-type domain	-	1005	739	697	1384	1256	1334	33.1551034747784	24.2668930869477	22.3250384705908	51.7511060597992	38.1740832266861	47.8983331519152
121429044	22048.7082039758	18745.352876858	21858.2500289833	31032.2104325083	28104.7250163722	30615.7532571576	20884.1037032724	29917.5629020127	-0.518575482711917	0.000791253767508072	0.328897816027522	LOC121429044	NC_054754.1	31641910	31720029	+	13479	protein_coding	uncharacterized LOC121429044%2C transcript variant X1 && sp|D3YXG0|HMCN1_MOUSE Hemicentin-1 OS=Mus musculus OX=10090 GN=Hmcn1 PE=1 SV=1 && PF01421:Reprolysin (M12B) family zinc metalloprotease|PF00431:CUB domain|PF00090:Thrombospondin type 1 domain|PF01562:Reprolysin family propeptide|PF17771:ADAM cysteine-rich domain	-	22627	19290	23077	28066	31253	28783	148.307871540374	125.850476831475	146.855997414804	208.505236430821	188.722459554798	205.330529843736
121418144	0	12.6329490616461	3.78875070918808	18.7966784491072	137.587525277732	30.8465706999816	5.4738999236114	62.4102581422735	-3.51404872404193	0.000872357833169075	0.348105669747788	LOC121418144	NC_054746.1	624391	627492	-	1666	protein_coding	left-right determination factor 2-like && - && PF00688:TGF-beta propeptide|PF00019:Transforming growth factor beta like domain	-	0	13	4	17	153	29	0	0.686196764981228	0.205946779369109	1.02180504621433	7.47491025875461	1.67377911400424
121418922	218.275097789835	152.567154052188	172.388157268058	635.77000636686	250.894899035864	378.668247213568	181.076803036693	421.777717538764	-1.21888095425508	0.000913608027981405	0.356919868064657	LOC121418922	NC_054746.1	28874199	28902041	-	5194	protein_coding	uncharacterized LOC121418922%2C transcript variant X1 && - && PF00621:RhoGEF domain	-	224	157	182	575	279	356	3.81014033253491	2.65814102428868	3.005657242302	11.0856207844008	4.37211732115836	6.59057332332704
121408415	44.8243504389839	53.4470921838874	15.1550028367523	112.780070694643	144.781644246502	91.4760372482214	37.8088151532079	116.345917396455	-1.62366808534034	0.00112665333181259	0.387676069742572	LOC121408415	NC_054741.1	55894632	55913245	+	3191	protein_coding	deleted in malignant brain tumors 1 protein-like && sp|Q9UGM3|DMBT1_HUMAN Deleted in malignant brain tumors 1 protein OS=Homo sapiens OX=9606 GN=DMBT1 PE=1 SV=2 && PF00530:Scavenger receptor cysteine-rich domain	-	46	55	16	102	161	86	1.27357910754937	1.51571028072295	0.430093806867986	3.20086594859243	4.10665879949268	2.59147360937628
121406359	398.546941946618	101.063592493169	99.4547061161871	827.053851760715	504.487592685016	558.42929715484	199.688413518658	629.99024720019	-1.65758202959975	0.0011269653190191	0.387676069742572	LOC121406359	NC_054758.1	13321586	13326420	-	1898	protein_coding	30 kDa spicule matrix protein alpha-like && sp|P28163|SM30_STRPU 30 kDa spicule matrix protein OS=Strongylocentrotus purpuratus OX=7668 GN=SM30 PE=2 SV=1 && -	-	409	104	105	748	561	525	19.0380296337762	4.81856189866692	4.74529374539493	39.4638551673843	24.0578161928235	26.5973420672179
446195	83.8020464728829	139.934204990542	78.6165772156527	200.129341134612	232.909601613938	191.461473310231	100.784276226359	208.166805352927	-1.04744324413725	0.00122179787113086	0.40952406708475	LOC446195	NC_054758.1	6471248	6479072	+	4559	misc_RNA	myogenic factor 1 && sp|Q00492|SUM1_LYTVA Transcription factor SUM-1 OS=Lytechinus variegatus OX=7654 GN=SUM-1 PE=2 SV=1 && -	-	86	144	83	181	259	180	1.66657075907352	2.77762243248446	1.5616313203335	3.97560384069967	4.62402018443883	3.79645325054339
121405931	3298.48752686871	3282.62322540312	2774.31270680297	6167.52190524234	3951.36984359708	5088.62049064525	3118.47448635827	5069.17074649489	-0.700796784168749	0.00132053900082881	0.418212605468831	LOC121405931	NC_054758.1	7653342	7665211	-	1822	protein_coding	collectin-12-like && - && -	-	3385	3378	2929	5578	4394	4784	164.136511543255	163.039030301848	137.892615606799	306.566189727106	196.291380433153	252.47474474443
121427374	600.256518922045	481.023829654987	644.087620561974	1463.92954509517	731.10234020128	1079.62997449936	575.122656379668	1091.55395326527	-0.923898953828605	0.00141501629317223	0.434344693559575	LOC121427374	NC_054753.1	17233602	17264116	+	3485	protein_coding	mesenchyme-specific cell surface glycoprotein-like && sp|P08472|M130_STRPU Mesenchyme-specific cell surface glycoprotein OS=Strongylocentrotus purpuratus OX=7668 PE=2 SV=2 && -	-	616	495	680	1324	813	1015	15.6161088779806	12.4905835156621	16.7369431428749	38.0433998153234	18.9879164659976	28.005182248949
121413828	15.5910784135596	28.1811940605952	17.9965658686434	54.1786614121324	66.5456004611251	53.1837425861752	20.5896127809327	57.9693348198109	-1.49526698567478	0.00146101609948226	0.441669594195002	LOC121413828	NC_054740.1	39757174	39775255	-	1563	protein_coding	uncharacterized LOC121413828%2C transcript variant X2 && - && PF00167:Fibroblast growth factor	-	16	29	19	49	74	50	0.90439031565608	1.63162116754284	1.04271262862281	3.13928844012874	3.85356146985771	3.07599885711724
121415813	42.8754656372889	57.3341534336247	92.824392375108	148.162053657668	124.098552211287	171.251651127484	64.3446704820072	147.837418998813	-1.19845753613186	0.00171483870656007	0.48189382920122	LOC121415813	NC_054744.1	25610740	25652268	-	2645	protein_coding	uncharacterized LOC121415813 && - && -	-	44	59	98	134	138	161	1.46967700350425	1.96158280695259	3.17812086711113	5.07309787027849	4.2466156832345	5.85295712969039
121425019	576.869901301706	749.231055886858	668.714500171696	1078.04479340468	945.127379522196	986.026587547689	664.938485786753	1003.06625349152	-0.592874388096111	0.00176465993679102	0.482308151491156	LOC121425019	NC_054740.1	81896022	81916520	+	3633	protein_coding	uncharacterized LOC121425019 && - && PF17517:IgGFc binding protein	-	592	771	706	975	1051	927	14.3963105820828	18.6624772462614	16.6689910615764	26.874063354192	23.5465274132553	24.5351930640024
121413488	560.304380487299	665.659239017507	574.942920119291	706.53397229291	1346.19951203114	1222.16240463031	600.302179874699	1091.63196298479	-0.863163994335501	0.00184353226587051	0.495831787756734	LOC121413488	NC_054743.1	15645443	15651052	+	2450	lncRNA	uncharacterized LOC121413488 && - && -	-	575	685	607	639	1497	1149	20.7346476132146	24.5869579329428	21.2516481630984	26.1173369812383	49.7330695882474	45.0950723225446
121406083	2526.7291453975	2432.32857702309	2832.09115511809	3712.89683718246	3365.9484125134	4263.20880570781	2597.04962584623	3780.68468513455	-0.541655059803556	0.00197823619376892	0.495831787756734	LOC121406083	NC_054758.1	1181295	1187333	+	1546	protein_coding	30 kDa spicule matrix protein-like && - && PF00059:Lectin C-type domain	-	2593	2503	2990	3358	3743	4008	148.17943201486	142.374322697691	165.894393587083	217.503034817851	197.060639043756	249.283404196719
121409176	1842.67058000258	1708.36341925953	2133.06664927289	2638.16910468057	2623.15562898786	3432.47874651175	1894.70021617833	2897.93449339339	-0.612957666007497	0.00198614924037033	0.495831787756734	LOC121409176	NC_054741.1	79410886	79438608	-	6342	protein_coding	nitric oxide synthase%2C endothelial-like && sp|P29476|NOS1_RAT Nitric oxide synthase, brain OS=Rattus norvegicus OX=10116 GN=Nos1 PE=1 SV=1 && PF02898:Nitric oxide synthase, oxygenase domain|PF00258:Flavodoxin|PF00175:Oxidoreductase NAD-binding domain|PF00667:FAD binding domain	-	1891	1758	2252	2386	2917	3227	26.3426941602957	24.3765895105456	30.4587557999828	37.6737039334918	37.436888048445	48.9269193047203
121415626	1499.66685490427	2150.51663641714	1114.83989617859	2439.14545051355	2885.74097134798	3202.72497853947	1588.34112916667	2842.537133467	-0.839726507333715	0.00198809858763726	0.495831787756734	LOC121415626	NC_054744.1	18311747	18316863	+	1382	protein_coding	acanthoscurrin-2-like && - && -	-	1539	2213	1177	2206	3209	3011	98.3842264619721	140.816544169273	73.0530630649164	159.842249877702	188.995395400681	209.497023001059
121426207	1.94888480169495	1.94353062486863	0	8.84549574075631	43.1647138126217	7.44572396206453	1.29747180885453	19.8186445051475	-3.9456030585776	0.00215361465426943	0.530480488666464	LOC121426207	NC_054752.1	9669938	9680813	+	6835	protein_coding	cytochrome P450 1A1-like%2C transcript variant X2 && sp|Q92113|CP17A_SQUAC Steroid 17-alpha-hydroxylase/17,20 lyase OS=Squalus acanthias OX=7797 GN=CYP17A1 PE=2 SV=1 && PF00067:Cytochrome P450	-	2	2	0	8	48	7	0.0258515373696133	0.0257318960206792	0	0.117204850948359	0.571600062703108	0.0984769670686752
121426757	124.728627308477	51.5035615590188	78.6165772156527	296.324107315336	115.105903500325	265.918712930876	84.9495886943828	225.782907915512	-1.40902596453472	0.00218195365102761	0.530906576162231	LOC121426757	NC_054752.1	20491803	20512315	-	2279	protein_coding	calcitonin gene-related peptide type 1 receptor-like%2C transcript variant X1 && sp|Q8AXU4|CALRL_ONCGO Calcitonin gene-related peptide type 1 receptor OS=Oncorhynchus gorbuscha OX=8017 GN=calcrl PE=2 SV=1 && PF00002:7 transmembrane receptor (Secretin family)|PF02793:Hormone receptor domain	-	128	53	83	268	128	250	4.9620432237664	2.04508731745747	3.12394786722265	11.7756418314055	4.57146283876056	10.5480171427693
121432130	136.421936118647	91.3459393688257	64.4087620561974	213.397584745746	241.902250324901	166.99695172059	97.3922125145566	207.432262263746	-1.09193562178317	0.00221783206650929	0.533054102386579	LOC121432130	NC_054757.1	7426015	7450170	-	2819	protein_coding	uncharacterized LOC121432130%2C transcript variant X1 && - && -	-	140	94	68	193	269	157	4.3876083910931	2.93233165560947	2.06911127537847	6.85577177867963	7.76688282847697	5.35524963140729
121428489	97.4442400847476	92.3177046812601	71.0390757972765	208.974836875368	179.852974219257	125.513632503374	86.9336735210947	171.447147865999	-0.980077047167855	0.00262749172080608	0.59572403197185	LOC121428489	NC_054754.1	7928115	7947734	-	6679	protein_coding	nuclear receptor subfamily 5 group A member 2-like%2C transcript variant X3 && sp|O00482|NR5A2_HUMAN Nuclear receptor subfamily 5 group A member 2 OS=Homo sapiens OX=9606 GN=NR5A2 PE=1 SV=2 && PF00105:Zinc finger, C4 type (two domains)|PF00104:Ligand-binding domain of nuclear hormone receptor	SF-like	100	95	75	189	200	118	1.32276731487728	1.25081324926093	0.963207444309411	2.83363872825002	2.43729502206901	1.6988135146386
121408022	1997.60692173733	2067.91658486023	1954.99536594105	2618.26673926387	3109.65792425096	2655.99610475359	2006.83962417953	2794.64025608947	-0.477945070187944	0.0027343407380038	0.609082995631776	LOC121408022	NC_054741.1	37441148	37483520	+	5110	protein_coding	epithelial splicing regulatory protein 1-like%2C transcript variant X1 && sp|Q6NXG1|ESRP1_HUMAN Epithelial splicing regulatory protein 1 OS=Homo sapiens OX=9606 GN=ESRP1 PE=1 SV=2 && -	-	2050	2128	2064	2368	3458	2497	35.4427865693423	36.6210704298686	34.6464549051529	46.4039464275309	55.079962777295	46.9864664404877
121430831	136.421936118647	141.87773561541	131.659087144286	206.763462940179	242.801515195997	216.989669751595	136.652919626114	222.184882629257	-0.70235036886215	0.00274746740210805	0.609082995631776	LOC121430831	NC_054756.1	23161838	23282782	+	4128	protein_coding	zinc finger protein PLAG1-like%2C transcript variant X2 && sp|B4F6U4|PRD10_XENTR PR domain zinc finger protein 10 OS=Xenopus tropicalis OX=8364 GN=prdm10 PE=2 SV=1 && -	zf-C2H2	140	146	139	187	270	204	2.99628586591363	3.11023696196657	2.88831876729785	4.53624013491372	5.32370062033395	4.75188172281757
121432245	722.06181902798	825.028750256735	383.611009305293	1237.26371673829	1417.24143684775	1007.30008458216	643.567192863336	1220.60174605606	-0.92368941805459	0.00284317804822236	0.623374598001456	LOC121432245	NC_054757.1	19969777	20007926	-	2876	protein_coding	paired box protein Pax-2a-like%2C transcript variant X1 && sp|O57682|PAX2B_XENLA Paired box protein Pax-2-B OS=Xenopus laevis OX=8355 GN=pax2-b PE=2 SV=2 && PF00292:'Paired box' domain	PAX	741	849	405	1119	1576	947	22.762723595217	25.9596671413143	12.0791438146487	38.9614690465772	44.6022616150569	31.6618466227365
121407406	1358.37270678138	1198.18663023151	1074.11082605482	1880.77353187831	1775.14885554407	1590.19390332664	1210.22338768924	1748.70543024967	-0.531057922375758	0.00338286547867398	0.72949301249593	LOC121407406	NC_054741.1	14907034	14935655	-	7957	protein_coding	papilin-like && - && PF02174:PTB domain (IRS-1 type)|PF00169:PH domain	-	1394	1233	1134	1701	1974	1495	15.4777673458779	13.6268046354503	12.2245732450174	21.4066680399443	20.1923720466479	18.0662068353475
121411816	182.220728958478	190.466001237126	203.645350618859	382.56769078771	330.030207692337	251.027265006747	192.110693604821	321.208387828931	-0.741373075647339	0.00340030323587217	0.72949301249593	LOC121411816	NC_054742.1	69996104	70059943	-	4753	protein_coding	GATA-binding factor 2-like && sp|P23824|GATA2_CHICK GATA-binding factor 2 OS=Gallus gallus OX=9031 GN=GATA2 PE=2 SV=1 && PF00320:GATA zinc finger	zf-GATA	187	196	215	346	367	236	3.4759113434972	3.62634039796582	3.8800797865675	7.28957826783833	6.28474699876963	4.77440583390332
121410693	465.783467605093	548.075636212954	367.508818791244	748.550077061503	678.944977677696	726.489923727154	460.455974203097	717.994992822117	-0.640850285301495	0.00354696667288572	0.745915336198822	LOC121410693	NC_054742.1	28369260	28382814	-	1968	protein_coding	homeobox protein HB1 && sp|P13545|HMB1_STRPU Homeobox protein HB1 OS=Strongylocentrotus purpuratus OX=7668 PE=2 SV=2 && PF00046:Homeodomain	Homeobox	478	564	388	677	755	683	21.4584180097522	25.2019601742777	16.9112863006132	34.4474987785244	31.2256441985803	33.3711177229625
121406013	92.5720280805102	56.3623881211903	28.4156303189106	217.820332616124	121.400757597999	127.640982206821	59.1166821735371	155.620690806981	-1.39606007265623	0.00360461670465474	0.749159505117409	LOC121406013	NC_054758.1	15391466	15424770	-	1844	protein_coding	thialysine N-epsilon-acetyltransferase-like && sp|Q86VE3|SATL1_HUMAN Spermidine/spermine N(1)-acetyltransferase-like protein 1 OS=Homo sapiens OX=9606 GN=SATL1 PE=2 SV=4 && PF00583:Acetyltransferase (GNAT) family	-	95	58	30	197	135	120	4.55153186077118	2.76596950636602	1.39550163135413	10.6979220294002	5.95884928436512	6.25742240391442
121432224	4034.19153950855	2440.10269952257	4392.10925962628	5552.75995125977	5677.95839610195	7013.87197226479	3622.13449955247	6081.53010654217	-0.74756913798281	0.00386209953170612	0.770566098566004	LOC121432224	NC_054740.1	88454906	88566086	-	26661	protein_coding	uncharacterized LOC121432224 && sp|O76536|HYAL_STRPU Hyalin (Fragment) OS=Strongylocentrotus purpuratus OX=7668 PE=2 SV=1 && PF02494:HYR domain|PF01390:SEA domain	-	4140	2511	4637	5022	6314	6594	13.7188846591315	8.28229297205039	14.9186893753702	18.8622888985657	19.276034368262	23.7819603863081
121411385	358.594803511871	284.727236543255	417.709765687986	622.501762755725	492.797149360764	572.257070227246	353.677268581037	562.518660781245	-0.668771142260665	0.00426600363107564	0.819884072208677	LOC121411385	NC_054742.1	54390574	54400626	+	2844	protein_coding	kelch-like protein 12%2C transcript variant X1 && sp|Q53G59|KLH12_HUMAN Kelch-like protein 12 OS=Homo sapiens OX=9606 GN=KLHL12 PE=1 SV=2 && PF01344:Kelch motif|PF00651:BTB/POZ domain|PF07707:BTB And C-terminal Kelch	ZBTB	368	293	441	563	548	538	11.4317607093954	9.059794343406	13.3008381226407	19.8231616103479	15.6834107101171	18.1897959420306
121421069	350.799264305091	594.720371209802	387.399760014481	723.119276806828	710.419248166065	779.673666313329	444.306465176458	737.737397095408	-0.731537876881038	0.00427365394495301	0.819884072208677	LOC121421069	NC_054740.1	9073458	9079798	-	3046	protein_coding	lengsin-like && sp|Q7TT51|LGSN_RAT Lengsin OS=Rattus norvegicus OX=10116 GN=Lgsn PE=2 SV=1 && PF00120:Glutamine synthetase, catalytic domain	-	360	612	409	654	790	733	10.4416107767023	17.6685876054533	11.5176378678131	21.5001736775998	21.1099274907997	23.1392468458518
121405589	0.974442400847476	0	1.89437535459404	51.9672874769433	1.79852974219257	6.38204911034103	0.956272585147172	20.0492887764923	-4.38026846699928	0.00456766445550638	0.867943249678698	LOC121405589	NC_054757.1	11296357	11314252	+	1611	protein_coding	uncharacterized LOC121405589%2C transcript variant X2 && - && -	-	1	0	2	47	2	6	0.0548402414405048	0	0.106488930611091	2.921436401529	0.101047135024202	0.358121878113538
121410904	1171.27976581867	1405.17264178002	895.092355045684	1779.05033085961	1923.52755927495	1651.8870447266	1157.18158754812	1784.82164495372	-0.625329885189777	0.00468495863854211	0.873591539777497	LOC121410904	NC_054742.1	36606845	36639616	-	5247	protein_coding	pendrin-like && sp|O43511|S26A4_HUMAN Pendrin OS=Homo sapiens OX=9606 GN=SLC26A4 PE=1 SV=1 && PF00916:Sulfate permease family|PF01740:STAS domain	-	1202	1446	945	1609	2139	1553	20.2389651249677	24.2346939631924	15.44865785379	30.7071208875869	33.1809846528314	28.4600418899795
121426250	2631.96892468903	2925.01359042729	2538.46297515601	3836.73377755305	3436.09107245891	3662.23251448403	2698.48183009078	3645.01912149866	-0.433703474929173	0.00501083534603041	0.908334153179849	LOC121426250	NC_054752.1	27320278	27344970	-	4051	protein_coding	zinc metalloproteinase nas-39-like%2C transcript variant X1 && - && PF00431:CUB domain	-	2701	3010	2680	3470	3821	3443	58.9056889219266	65.3408174521156	56.7469548426036	85.775123183324	76.7722632456385	81.7240579297973
121411192	324.489319482209	287.642532480558	219.747541132909	429.006543426681	420.855959673062	449.934462279043	277.293131031892	433.265655126262	-0.643960837288411	0.00529102217419402	0.942557807317136	LOC121411192	NC_054740.1	4806988	4859289	+	4953	protein_coding	protein WWC2-like && sp|Q5SXA9|KIBRA_MOUSE Protein KIBRA OS=Mus musculus OX=10090 GN=Wwc1 PE=1 SV=1 && PF00397:WW domain	-	333	296	232	388	468	423	5.93978607791188	5.25537479842493	4.0178125170358	7.84435999944554	7.69072131609398	8.21196676109109
121426431	269.920545034751	340.117859352011	293.628179962076	494.242074514759	499.991268329535	390.368670582526	301.222194782946	461.534004475607	-0.615944408701136	0.00562802557441996	0.968020398800233	LOC121426431	NC_054752.1	33725521	33740423	-	2282	protein_coding	wiskott-Aldrich syndrome protein family member 2-like && sp|Q0IIJ3|WASF1_BOVIN Wiskott-Aldrich syndrome protein family member 1 OS=Bos taurus OX=9913 GN=WASF1 PE=2 SV=1 && -	-	277	350	310	447	556	367	10.7240548738392	13.4875390568514	11.6524182376172	19.6148956417463	19.8311865896884	15.4641326942897
121411769	370.288112322041	314.851961228718	322.990997958284	662.306493589129	486.50229526309	442.488738316978	336.043690503014	530.432509056399	-0.658028036427847	0.00597118676786192	0.999927672643225	LOC121411769	NC_054742.1	68483934	68491753	-	3212	protein_coding	uncharacterized LOC121411769%2C transcript variant X1 && - && -	-	380	324	341	599	541	416	10.45208561801	8.8705344043641	9.1064446637817	18.6743461465983	13.7091736577644	12.4535433679233
121410678	4256.36440690177	2759.81348731346	4096.58670430961	6829.82839883147	4579.05672362229	6363.96663786173	3704.25486617495	5924.28392010516	-0.677372327151763	0.00669983529071042	0.999927672643225	LOC121410678	NC_054742.1	27741275	27782921	+	12422	protein_coding	uncharacterized LOC121410678%2C transcript variant X1 && sp|P02454|CO1A1_RAT Collagen alpha-1(I) chain OS=Rattus norvegicus OX=10116 GN=Col1a1 PE=1 SV=5 && PF01391:Collagen triple helix repeat (20 copies)|PF01410:Fibrillar collagen C-terminal domain|PF00093:von Willebrand factor type C domain	-	4368	2840	4325	6177	5092	5983	31.0660476010412	20.1051411373294	29.8651429199233	49.7943646357801	33.364638166002	46.3129687915199
121424384	16.5655208144071	30.1247246854638	23.6796919324255	32.0649220602416	53.0566273946808	132.959356465438	23.4566458107655	72.6936353067869	-1.63122245461673	0.00831193431189575	0.999927672643225	LOC121424384	NC_054750.1	14282340	14302477	+	1498	protein_coding	caveolin-3-like%2C transcript variant X1 && sp|Q9YGM8|CAV1_TAKRU Caveolin-1 OS=Takifugu rubripes OX=31033 GN=cav1 PE=3 SV=1 && PF01146:Caveolin	-	17	31	25	29	59	125	1.00260994147604	1.81982736593512	1.43152259024089	1.93856471384588	3.20575071325613	8.0236752564657
121420580	726.934031032217	1092.26421117617	1098.73770566454	1584.44942456297	1508.96645369957	1328.52988980266	972.645315957644	1473.9819226884	-0.599689022489864	0.00834961148893738	0.999927672643225	LOC121420580	NC_054747.1	2087842	2110990	-	6841	protein_coding	deleted in malignant brain tumors 1 protein-like && sp|Q9UGM3|DMBT1_HUMAN Deleted in malignant brain tumors 1 protein OS=Homo sapiens OX=9606 GN=DMBT1 PE=1 SV=2 && PF00530:Scavenger receptor cysteine-rich domain	-	746	1124	1160	1433	1678	1249	9.63416623368621	14.4486420446359	14.5448219535728	20.9759055489056	19.9646598546451	17.5556935561442
121423828	22.4121752194919	8.74588781190885	9.4718767729702	63.0241571528887	23.3808866485034	48.9290431792812	13.5433132681237	45.1113623268911	-1.73329790198092	0.00841674290658655	0.999927672643225	LOC121423828	NC_054740.1	77593579	77604296	+	1631	protein_coding	histamine N-methyltransferase B-like && sp|Q7SYS9|HNMTB_XENLA Histamine N-methyltransferase B OS=Xenopus laevis OX=8355 GN=hnmt-b PE=2 SV=1 && PF13489:Methyltransferase domain	-	23	9	10	57	26	46	1.24585865487126	0.485253704387518	0.525915595384636	3.49957264754951	1.29750468964553	2.71193336393643
121425506	909.154759990695	886.249964940097	562.62948031443	1557.9129373407	1137.5700619368	1098.77612183038	786.011401748407	1264.7530403693	-0.686124428533437	0.00951090393462731	0.999927672643225	LOC121425506	NC_054751.1	31863671	31879187	+	3471	protein_coding	pancreatic lipase-related protein 2-like && sp|P81139|LIPR2_CAVPO Pancreatic lipase-related protein 2 OS=Cavia porcellus OX=10141 GN=PNLIPRP2 PE=1 SV=1 && PF00151:Lipase	-	933	912	594	1409	1265	1033	23.7477204898558	23.1057747742472	14.6791815507626	40.6490591735429	29.6637096186757	28.6167857028263
121412156	0.974442400847476	1.94353062486863	1.89437535459404	5.52843483797269	46.7617732970068	2.12734970344701	1.60411612677005	18.1391859461422	-3.50540375019394	0.00998011189883131	0.999927672643225	LOC121412156	NC_054742.1	74656275	74687799	+	646	protein_coding	ADP-sugar pyrophosphatase-like && sp|Q5RCY2|NUDT5_PONAB ADP-sugar pyrophosphatase OS=Pongo abelii OX=9601 GN=NUDT5 PE=2 SV=1 && PF00293:NUDIX domain	-	1	2	2	5	52	2	0.136761035542807	0.272256206348827	0.265562952344378	0.775053363227589	6.55179612635251	0.297695740784783
121416238	73.0831800635607	67.0518065579678	108.926582889157	149.267740625263	135.788995535539	155.296528351632	83.0205231702286	146.784421504145	-0.820938874683585	0.0099866112866841	0.999927672643225	LOC121416238	NC_054744.1	43597772	43627894	+	5452	protein_coding	transient receptor potential cation channel subfamily M member 3-like%2C transcript variant X1 && sp|Q9HCF6|TRPM3_HUMAN Transient receptor potential cation channel subfamily M member 3 OS=Homo sapiens OX=9606 GN=TRPM3 PE=2 SV=4 && PF00520:Ion transport protein|PF18139:SLOG in TRPM	-	75	69	115	135	151	146	1.2153470601704	1.11294462048722	1.80930591798091	2.47954526071453	2.25429448946464	2.57496987232737
121418355	0	0	0.94718767729702	13.2682436111345	10.7911784531554	2.12734970344701	0.315729225765673	8.72892392257897	-4.65967813039365	0.0100165750471829	0.999927672643225	LOC121418355	NC_054746.1	8244869	8249898	+	4418	protein_coding	uncharacterized LOC121418355 && - && -	-	0	0	1	12	12	2	0	0	0.0194153086480838	0.27198794349209	0.221077774364857	0.0435290739128497
121418279	1197.58971064155	1215.67840585533	581.57323386037	1667.37594713256	1705.90546046965	1689.11566453693	998.280450119083	1687.46569071305	-0.757434969565469	0.0100982039711747	0.999927672643225	LOC121418279	NC_054746.1	5440883	5472132	-	3769	pseudogene	- && sp|O53532|Y2258_MYCTU Uncharacterized S-adenosylmethionine-dependent methyltransferase Rv2258c OS=Mycobacterium tuberculosis (strain ATCC 25618 / H37Rv) OX=83332 GN=Rv2258c PE=1 SV=1 && PF13847:Methyltransferase domain	-	1229	1251	614	1508	1897	1588	28.8084998653868	29.1884802515229	13.9737266741421	40.065385234741	40.9666774730708	40.5134757618186
121426418	137.396378519494	145.764796865147	99.4547061161871	295.218420347742	182.550768832546	193.588823013678	127.538627166943	223.786004064655	-0.810149696496688	0.0107618819752914	0.999927672643225	LOC121426418	NC_054740.1	86652992	86686622	+	3659	protein_coding	proton channel OTOP2-like%2C transcript variant X1 && sp|Q80UF9|OTOP3_MOUSE Proton channel OTOP3 OS=Mus musculus OX=10090 GN=Otop3 PE=2 SV=2 && PF03189:Otopetrin	-	141	150	105	267	203	182	3.40448638520145	3.60503230325244	2.46148333663831	7.30706500115993	4.5156802006518	4.78282093953929
121412611	0	1.94353062486863	2.84156303189106	19.9023654167017	3.59705948438514	22.3371718861936	1.5950312189199	15.2788655957601	-3.25044962940296	0.0108552664328801	0.999927672643225	LOC121412611	NC_054743.1	24087141	24090086	+	1028	lncRNA	uncharacterized LOC121412611 && - && -	-	0	2	3	18	4	21	0	0.171087071304808	0.250321498853796	1.75336974856234	0.316706098295699	1.9642706320459
121416893	212.42844338475	258.489573107528	205.539725973453	317.332159699633	350.713299727551	326.548179479116	225.485914155244	331.531212968767	-0.556717129675506	0.010892796912772	0.999927672643225	LOC121416893	NC_054745.1	4900903	4923449	-	2331	protein_coding	uncharacterized protein PB18E9.04c-like%2C transcript variant X1 && - && -	-	218	266	217	287	390	307	8.26245521811344	10.0350530832598	7.985230756229	12.3291671942618	13.617954625559	12.6640100180008
121408446	148.115244928816	88.4306434315228	144.919714626444	396.941621366439	160.069147055139	220.180694306766	127.155200995594	259.063820909448	-1.02524437496008	0.0108981498806577	0.999927672643225	LOC121408446	NC_054741.1	57015133	57037776	-	6221	protein_coding	uncharacterized LOC121408446 && sp|Q14416|GRM2_HUMAN Metabotropic glutamate receptor 2 OS=Homo sapiens OX=9606 GN=GRM2 PE=1 SV=2 && PF01094:Receptor family ligand binding region|PF00003:7 transmembrane sweet-taste receptor of 3 GCPR	-	152	91	153	359	178	207	2.15863038129228	1.28635696402686	2.10960545602103	5.77867627968375	2.32889200653192	3.19952337640434
121425692	238.738388207632	208.929542173378	217.853165778315	356.031203565441	323.735353594663	292.510584223964	221.840365386441	324.092380461356	-0.546731304799339	0.0111365589300476	0.999927672643225	LOC121425692	NC_054751.1	25981608	26054046	+	4993	protein_coding	exocyst complex component 4-like%2C transcript variant X1 && sp|Q62824|EXOC4_RAT Exocyst complex component 4 OS=Rattus norvegicus OX=10116 GN=Exoc4 PE=1 SV=1 && -	-	245	215	230	322	360	275	4.33510296322052	3.78666778487769	3.95126611849866	6.45785700747836	5.86854560671301	5.29597920592998
121411813	131.549724114409	143.821266240279	102.296269148078	182.438349653099	225.715482645168	195.716172717125	125.889086500922	201.290001671797	-0.678565320946193	0.012274687065165	0.999927672643225	LOC121411813	NC_054742.1	69898682	69899810	+	644	lncRNA	uncharacterized LOC121411813 && - && -	-	135	148	108	165	251	184	18.5200774995158	20.2095274663033	14.3849348285424	25.6561919212512	31.7232302527339	27.4730640781386
121422431	410.240250756787	380.932002474252	313.519121185314	555.054857732458	523.372154978038	496.736155754877	368.230458138784	525.054389488458	-0.511938280131011	0.0123277084377087	0.999927672643225	LOC121422431	NC_054740.1	73420978	73439776	-	3503	protein_coding	heparan sulfate glucosamine 3-O-sulfotransferase 1-like%2C transcript variant X2 && sp|Q9Y661|HS3S4_HUMAN Heparan sulfate glucosamine 3-O-sulfotransferase 4 OS=Homo sapiens OX=9606 GN=HS3ST4 PE=2 SV=3 && PF00685:Sulfotransferase domain	-	421	392	331	502	582	467	10.6178566350086	9.84070563033489	8.10509047216514	14.3501915653897	13.5229797163805	12.8189332674044
121420346	0	1.94353062486863	0	3.31706090278362	18.884562293022	10.6367485172351	0.647843541622877	10.9461239043469	-4.09004473555502	0.0129209026317093	0.999927672643225	LOC121420346	NC_054747.1	31373045	31389713	+	2949	protein_coding	zinc finger protein 729-like%2C transcript variant X1 && sp|Q9NQW5|PRDM7_HUMAN Probable histone-lysine N-methyltransferase PRDM7 OS=Homo sapiens OX=9606 GN=PRDM7 PE=1 SV=2 && -	zf-C2H2	0	2	0	3	21	10	0	0.0596397115297872	0	0.101868661779252	0.57960760003455	0.326062137244778
121411384	316.69378027543	172.002460300874	215.011602746424	415.738299815547	323.735353594663	432.915664651466	234.569281107576	390.796439353892	-0.735891834165068	0.0132415022324156	0.999927672643225	LOC121411384	NC_054742.1	54368792	54387288	+	1161	protein_coding	wnt inhibitory factor 1-like && - && PF02019:WIF domain	-	325	177	227	376	360	407	24.7312484170649	13.4066835255545	16.7711810756607	32.4302087363529	25.2382844223239	33.708337449878
121429173	83.8020464728829	81.6282862444826	70.0918881199795	138.210870949317	136.688260406635	112.749534282692	78.5074069457817	129.216221879548	-0.719580584188103	0.0137453584622568	0.999927672643225	LOC121429173	NC_054754.1	10705215	10712205	+	1941	protein_coding	high affinity copper uptake protein 1-like && - && PF04145:Ctr copper transporter family	-	86	84	74	125	152	106	3.91442353973013	3.80569571903987	3.27021416122376	6.4487953715227	6.37393458208304	5.25116268572355
121413969	1238.51629147714	997.031210557609	1031.48738057645	2089.74836875368	1228.39581391753	1639.12294650592	1089.01162753707	1652.42237639238	-0.601221719832056	0.0143304246026535	0.999927672643225	LOC121413969	NC_054743.1	37099817	37108333	+	2221	protein_coding	neurotrypsin-like%2C transcript variant X1 && sp|Q14DK5|HIPL1_MOUSE HHIP-like protein 1 OS=Mus musculus OX=10090 GN=Hhipl1 PE=2 SV=1 && PF00530:Scavenger receptor cysteine-rich domain	-	1271	1026	1089	1890	1366	1541	50.5582334124225	40.6236660385361	42.0580692473111	85.2132961097787	50.0600973795068	66.7158807318507
121422201	260.176121026276	229.336613734499	254.793485192898	365.982386273792	367.799332278381	321.229805220499	248.102073317891	351.670507924224	-0.503526293547977	0.0144302692996965	0.999927672643225	LOC121422201	NC_054740.1	72844933	72855374	-	3101	protein_coding	uncharacterized protein PB18E9.04c-like && - && -	-	267	236	269	331	409	302	7.60684196468701	6.69253340779052	7.44081529840244	10.6885882260885	10.7352235118206	9.36440784604723
121427467	366.390342718651	463.532054031169	322.990997958284	565.006040440809	615.097171829859	508.436579123835	384.304464902701	562.846597131501	-0.55097436031508	0.0148758441825901	0.999927672643225	LOC121427467	NC_054753.1	17273039	17312945	+	5236	protein_coding	mesenchyme-specific cell surface glycoprotein-like%2C transcript variant X1 && sp|P08472|M130_STRPU Mesenchyme-specific cell surface glycoprotein OS=Strongylocentrotus purpuratus OX=7668 PE=2 SV=2 && -	-	376	477	341	511	684	478	6.34429115531047	8.01122726668644	5.58630639038709	9.77271831633333	10.6327600472124	8.77815817469935
121413409	2.92332720254243	7.77412249947453	2.84156303189106	27.6421741898635	15.2875028086369	14.8914479241291	4.51300424463601	19.2737083075431	-2.09301027905093	0.0150032155530889	0.999927672643225	LOC121413409	NC_054743.1	12363163	12375150	+	2432	protein_coding	tubulin alpha-3 chain-like && sp|P18258|TBA1_PARLI Tubulin alpha-1 chain OS=Paracentrotus lividus OX=7656 PE=2 SV=1 && PF03953:Tubulin C-terminal domain|PF00091:Tubulin/FtsZ family, GTPase domain	-	3	8	3	25	17	14	0.108981450198174	0.289272219245629	0.105810238824713	1.02936774803664	0.568951045828088	0.553528018021706
121422275	1972.27141931529	1995.03418642765	1800.60377454164	2511.0151034072	2654.62989947623	2322.00220131241	1922.63646009486	2495.88240139861	-0.37660110266558	0.0153023202098126	0.999927672643225	LOC121422275	NC_054749.1	30914316	30995301	-	10829	protein_coding	cholesterol transporter ABCA5-like%2C transcript variant X6 && sp|Q8K448|ABCA5_MOUSE Cholesterol transporter ABCA5 OS=Mus musculus OX=10090 GN=Abca5 PE=1 SV=2 && PF00005:ABC transporter|PF12698:ABC-2 family transporter protein	-	2024	2053	1901	2271	2952	2183	16.5126605426505	16.6717391539226	15.0578779838722	21.0001742982149	22.1879689128644	19.3838716491844
121411537	706.47074061442	929.007638687206	584.414796892261	1428.54756213214	1292.24361976536	837.112108306398	739.964392064629	1185.9677634013	-0.680638834276516	0.0154819236584882	0.999927672643225	LOC121411537	NC_054742.1	60075463	60106639	+	7522	protein_coding	zinc finger E-box-binding homeobox 2-like%2C transcript variant X1 && sp|O60315|ZEB2_HUMAN Zinc finger E-box-binding homeobox 2 OS=Homo sapiens OX=9606 GN=ZEB2 PE=1 SV=1 && PF00046:Homeodomain	zf-C2H2	725	956	617	1292	1437	787	8.51529260788004	11.1764755977189	7.03593543414829	17.1997962950643	15.5493768220535	10.0604300722192
121419563	13.6421936118647	19.4353062486863	3.78875070918808	58.6014092825106	36.8698597149477	25.5281964413641	12.288750189913	40.3331551462741	-1.71519676621845	0.0159090509986588	0.999927672643225	LOC121419563	NC_054747.1	22762177	22794302	-	2481	pseudogene	- && - && PF13927:Immunoglobulin domain|PF00431:CUB domain	-	14	20	4	53	41	24	0.498535592684057	0.708897659416939	0.138293967927826	2.1391597783302	1.34507543641345	0.930164200952696
121417344	426.805771571194	289.586063105426	262.370986611275	676.680424167858	339.0228564033	727.553598578877	326.254273762632	581.085626383345	-0.832119098144886	0.0160767208175879	0.999927672643225	LOC121417344	NC_054745.1	30152138	30166981	-	2565	protein_coding	scavenger receptor cysteine-rich domain superfamily protein-like && sp|F7J220|SRCR1_PATPE Scavenger receptor cysteine-rich domain superfamily protein OS=Patiria pectinifera OX=7594 GN=SRCR1 PE=1 SV=1 && PF00530:Scavenger receptor cysteine-rich domain	-	438	298	277	612	377	684	15.0862617874332	10.2166662323197	9.26322920436797	23.8923116770958	11.9630944084881	25.6415264729293
121413699	0	0.971765312434316	0.94718767729702	1.10568696759454	13.4889730664443	15.9551227758526	0.639650996577112	10.1832609366305	-3.9920231895404	0.0165339945679606	0.999927672643225	LOC121413699	NC_054743.1	26052168	26076090	-	1180	protein_coding	uncharacterized LOC121413699 && - && PF00497:Bacterial extracellular solute-binding proteins, family 3	-	0	1	1	1	15	15	0	0.0745243683480265	0.0726922318705373	0.0848617750245801	1.03466271943214	1.22231852890023
121424936	54.5687744474586	79.6847556196139	79.5637648929497	105.040261921481	127.695611695673	134.023031317162	71.2724316533408	122.252968311438	-0.778860670223939	0.0166303741188341	0.999927672643225	LOC121424936	NC_054751.1	15019977	15046512	-	5997	protein_coding	uncharacterized LOC121424936%2C transcript variant X1 && - && -	-	56	82	84	95	142	126	0.824990365482172	1.20243086232367	1.20147640870563	1.58629397703109	1.92727569638206	2.02028034991814
121420958	37.0288112322041	25.2658981232922	31.2571933508017	86.243583472374	69.243395074414	43.6106689206637	31.183967568766	66.3658824891506	-1.08941318369442	0.016643241106653	0.999927672643225	LOC121420958	NC_054748.1	38091838	38167002	+	3325	protein_coding	ankyrin repeat and sterile alpha motif domain-containing protein 1B-like%2C transcript variant X1 && sp|A5PMU4|ANS1B_DANRE Ankyrin repeat and sterile alpha motif domain-containing protein 1B OS=Danio rerio OX=7955 GN=anks1b PE=3 SV=1 && PF07647:SAM domain (Sterile alpha motif)|PF00536:SAM domain (Sterile alpha motif)|PF00640:Phosphotyrosine interaction domain (PTB/PID)	-	38	26	33	78	77	41	1.00968718812175	0.68764138974961	0.851318950086834	2.34907602203379	1.88490134711988	1.18567960758282
121431369	3.8977696033899	5.8305918746059	15.1550028367523	19.9023654167017	26.9779461328886	40.4196443654932	8.29445477158271	29.0999853050278	-1.80806135394914	0.0167916845385109	0.999927672643225	LOC121431369	NC_054756.1	30074539	30082904	-	2127	protein_coding	ADP-ribose glycohydrolase OARD1-like && sp|Q9Y530|OARD1_HUMAN ADP-ribose glycohydrolase OARD1 OS=Homo sapiens OX=9606 GN=OARD1 PE=1 SV=2 && PF01661:Macro domain	-	4	6	16	18	30	38	0.166145047410726	0.248064188013177	0.645241813688644	0.847420828172111	1.14800376956269	1.71787377639512
121405690	981.263497653408	1067.97007836531	940.557363555941	1160.97131597427	1414.54364223446	1464.68027082327	996.596979858221	1346.73174301066	-0.434619234869379	0.0168685980154473	0.999927672643225	LOC121405690	NC_054758.1	18492881	18510269	-	5628	protein_coding	oxysterols receptor LXR-alpha-like && sp|Q13133|NR1H3_HUMAN Oxysterols receptor LXR-alpha OS=Homo sapiens OX=9606 GN=NR1H3 PE=1 SV=2 && PF00104:Ligand-binding domain of nuclear hormone receptor|PF00105:Zinc finger, C4 type (two domains)	THR-like	1007	1099	993	1050	1573	1377	15.8077580603017	17.1721200001933	15.1343986801676	18.6822564419785	22.7490980815774	23.5263739027343
121407399	438.499080381364	492.685013404198	393.082886078263	603.705084306618	641.175853091652	573.320745078969	441.422326621275	606.067227492413	-0.457719280203787	0.017301674218577	0.999927672643225	LOC121407399	NC_054741.1	14645352	14695398	-	4891	protein_coding	sodium-dependent noradrenaline transporter-like%2C transcript variant X1 && sp|P23975|SC6A2_HUMAN Sodium-dependent noradrenaline transporter OS=Homo sapiens OX=9606 GN=SLC6A2 PE=1 SV=1 && PF00209:Sodium:neurotransmitter symporter family	-	450	507	415	546	713	539	8.12848763694418	9.11571224859749	7.27814065569457	11.1786433066523	11.8653735755065	10.5965927997155
121431578	1.94888480169495	0.971765312434316	8.52468909567318	18.7966784491072	20.6830920352146	17.0187976275761	3.81511306993415	18.8328560372993	-2.29902286169709	0.0173514053682021	0.999927672643225	LOC121431578	NC_054740.1	64823038	64830465	-	1350	protein_coding	monocarboxylate transporter 12-like && - && PF07690:Major Facilitator Superfamily	-	2	1	9	17	23	16	0.130885376238005	0.0651398182597565	0.57184555738156	1.26098311629117	1.38670351631546	1.13962339879686
121410458	831.199367922897	593.748605897367	522.847597867955	1450.66130148403	902.861930580671	824.348010085716	649.26519056274	1059.29041405014	-0.705997122954415	0.0173527685157482	0.999927672643225	LOC121410458	NC_054742.1	20507280	20513724	+	3037	protein_coding	protein rolling stone-like && sp|O44252|ROST_DROME Protein rolling stone OS=Drosophila melanogaster OX=7227 GN=rost PE=2 SV=2 && -	-	853	611	552	1312	1004	775	24.814134838142	17.6919917983405	15.5906526674986	43.2596659934323	26.9078172970177	24.5375983905008
121415595	61.389871253391	35.9553165600697	85.2468909567318	132.682436111345	100.717665562784	121.25893309648	60.8640262567308	118.219678256869	-0.956099072278347	0.0175349137427248	0.999927672643225	LOC121415595	NC_054744.1	17096794	17106339	+	2585	protein_coding	amiloride-sensitive sodium channel subunit beta-like && sp|Q09274|UN105_CAEEL Degenerin-like protein unc-105 OS=Caenorhabditis elegans OX=6239 GN=unc-105 PE=1 SV=3 && PF00858:Amiloride-sensitive sodium channel	-	63	37	90	120	112	114	2.15315304623643	1.25869784219529	2.98642747568707	4.64852121604663	3.52652546744426	4.24052323681907
121431091	310.847125870345	324.569614353062	296.469742993967	447.803221875788	412.762575833195	410.578492765273	310.628827739125	423.714763491419	-0.447670340265145	0.0175698060201747	0.999927672643225	LOC121431091	NC_054756.1	29678053	29751476	-	8062	protein_coding	uncharacterized LOC121431091%2C transcript variant X2 && sp|P70453|PDE7A_MOUSE High affinity cAMP-specific 3',5'-cyclic phosphodiesterase 7A OS=Mus musculus OX=10090 GN=Pde7a PE=2 SV=2 && PF00233:3'5'-cyclic nucleotide phosphodiesterase	-	319	334	313	405	459	386	3.49576949124887	3.64320814355299	3.33020949132526	5.03044434188127	4.63403640204113	4.60383398282873
121413537	885.768142370355	341.089624664445	900.775481109466	831.476599631093	1304.83332796071	2152.87789988837	709.211082714756	1429.72927582673	-1.01143303935772	0.0175765895200013	0.999927672643225	LOC121413537	NC_054743.1	17921788	17935968	+	3131	protein_coding	non-POU domain-containing octamer-binding protein-like%2C transcript variant X1 && sp|Q1LZD9|PSPC1_BOVIN Paraspeckle component 1 OS=Bos taurus OX=9913 GN=PSPC1 PE=2 SV=1 && PF08075:NOPS (NUC059) domain|PF00076:RNA recognition motif. (a.k.a. RRM, RBD, or RNP domain)	-	909	351	951	752	1451	2024	25.6493116337381	9.85835288482453	26.0535831237559	24.0507648309842	37.7201919505443	62.1587946117961
121410563	114.984203300002	134.103613115936	113.662521275642	158.113236366019	188.84562293022	216.989669751595	120.916779230527	187.982843015945	-0.637057658868599	0.0177169396897139	0.999927672643225	LOC121410563	NC_054742.1	23874845	23895815	+	5652	protein_coding	uncharacterized LOC121410563 && - && PF13927:Immunoglobulin domain|PF13855:Leucine rich repeat|PF00041:Fibronectin type III domain	-	118	138	120	143	210	204	1.84448340717571	2.14712458276586	1.82116419548268	2.5335413867034	3.02417341206987	3.47058877420222
121405814	170.527420148308	163.256572488965	163.863468172384	221.137393518908	266.1824018445	232.944792527448	165.882486936553	240.088195963619	-0.534598910512408	0.0187703115096829	0.999927672643225	LOC121405814	NC_054758.1	4578679	4623749	+	2597	protein_coding	anti-apoptotic protein NR13-like && sp|Q90ZN1|NR13_CHICK Anti-apoptotic protein NR13 OS=Gallus gallus OX=9031 GN=NR13 PE=1 SV=1 && PF00452:Apoptosis regulator proteins, Bcl-2 family	-	175	168	173	200	296	219	5.9533442695858	5.68876040866876	5.71405168042029	7.71173619784401	9.27703746998476	8.10862672926192
121407440	585.639882909333	650.110994018558	433.811956202035	961.947661807249	776.065583756094	721.171549468536	556.520944376642	819.728265010627	-0.558595813303747	0.0193087635827489	0.999927672643225	LOC121407440	NC_054741.1	16412119	16465141	-	6592	protein_coding	large neutral amino acids transporter small subunit 1-like && sp|Q01650|LAT1_HUMAN Large neutral amino acids transporter small subunit 1 OS=Homo sapiens OX=9606 GN=SLC7A5 PE=1 SV=2 && PF13520:Amino acid permease	-	601	669	458	870	863	678	8.05475197289937	8.92460965735726	5.95961616992008	13.2158826213947	10.6557284962229	9.88980295167215
121429682	78.9298344686455	125.357725304027	126.923148757801	161.430297268803	162.766941668428	238.263166786065	110.403569510158	187.486801907765	-0.763227069573897	0.0208023726745609	0.999927672643225	LOC121429682	NC_054755.1	25366387	25377564	-	1951	protein_coding	arylacetamide deacetylase-like && sp|Q7M370|AAAD_RABIT Arylacetamide deacetylase OS=Oryctolagus cuniculus OX=9986 GN=AADAC PE=1 SV=1 && PF07859:alpha/beta hydrolase fold	-	81	129	134	146	181	224	3.66794359088309	5.81450504866048	5.89138682899506	7.49358616157594	7.55111100687905	11.039919137499
121408612	73.0831800635607	68.9953371828365	82.4053279248407	134.893810046534	104.314725047169	124.44995765165	74.8279483904126	121.219497581784	-0.693971868468586	0.0210227989423539	0.999927672643225	LOC121408612	NC_054741.1	63693964	63734000	-	6792	protein_coding	uncharacterized protein YMR196W-like && sp|Q04336|YM54_YEAST Uncharacterized protein YMR196W OS=Saccharomyces cerevisiae (strain ATCC 204508 / S288c) OX=559292 GN=YMR196W PE=1 SV=1 && PF03200:Glycosyl hydrolase family 63 C-terminal domain	-	75	71	87	122	116	117	0.975570107781066	0.919265544787641	1.09873152588772	1.79868980161051	1.39011222061122	1.6563927767959
121411291	50.6710048440687	68.0235718704022	34.0987563826927	113.885757662237	117.803698113613	68.0751905103043	50.9311110323879	99.9215487620517	-0.973735730587347	0.0216594112598656	0.999927672643225	LOC121411291	NC_054742.1	51127093	51144748	-	3324	protein_coding	uncharacterized LOC121411291%2C transcript variant X1 && - && -	-	52	70	36	103	131	64	1.38209287182731	1.85189916532701	0.928990977695676	3.10291821193967	3.2077449492543	1.85137375255807
121409096	171.501862549156	149.651858114885	187.54316010481	329.494716343173	267.980931586693	196.779847568848	169.56562692295	264.751831832905	-0.642415290326163	0.0239693928321107	0.999927672643225	LOC121409096	NC_054741.1	76784069	76803331	-	4663	protein_coding	collagenase 3-like && sp|O55123|MMP10_MOUSE Stromelysin-2 OS=Mus musculus OX=10090 GN=Mmp10 PE=2 SV=1 && PF00413:Matrixin|PF00045:Hemopexin	-	176	154	198	298	298	185	3.3345877540371	2.90426082268998	3.64225027969812	6.39948414532347	5.20164127044272	3.81488505052428
121427246	121.805300105934	107.865949680209	151.550028367523	335.023151181145	142.983114504309	204.225571530913	127.073759384556	227.410612405456	-0.837706954845284	0.0244271605134516	0.999927672643225	LOC121427246	NC_054753.1	31697421	31758015	-	3901	protein_coding	tyrosine-protein phosphatase non-receptor type 11-like && sp|Q90687|PTN11_CHICK Tyrosine-protein phosphatase non-receptor type 11 OS=Gallus gallus OX=9031 GN=PTPN11 PE=2 SV=1 && PF00102:Protein-tyrosine phosphatase|PF00017:SH2 domain	-	125	111	160	303	159	192	2.83092889517602	2.50223065014727	3.5181474947853	7.7778720949214	3.31749840929432	4.7326067830067
121432227	43.8499080381364	74.8259290574424	63.4615743789003	92.8777052779412	85.4301627541471	175.506350534378	60.712470491493	117.938072855489	-0.956676487502108	0.0246824046566979	0.999927672643225	LOC121432227	NC_054757.1	20519715	20535632	+	2206	protein_coding	rhodopsin-like && sp|Q9UHM6|OPN4_HUMAN Melanopsin OS=Homo sapiens OX=9606 GN=OPN4 PE=1 SV=1 && PF00001:7 transmembrane receptor (rhodopsin family)	-	45	77	67	84	95	165	1.80219551370326	3.06948508980131	2.60518941599487	3.81300958315339	3.50515838163622	7.19206459887807
121427307	5.84665440508485	0.971765312434316	4.7359383864851	17.6909914815126	9.89191358205914	23.4008467379171	3.85145270133476	16.9945839338296	-2.1372658583825	0.0246854207685563	0.999927672643225	LOC121427307	NC_054753.1	31027804	31029758	+	1955	protein_coding	uncharacterized LOC121427307 && - && PF13637:Ankyrin repeats (many copies)	-	6	1	5	16	11	22	0.271143618293565	0.0449814601793715	0.219378091067095	0.81953468668239	0.457968357995878	1.0820593012873
121422808	884.793699969508	875.560546503319	817.422965507328	1313.55611750231	1048.54283969827	1060.48382716833	859.259070660052	1140.86092812297	-0.408640198024538	0.025109847826024	0.999927672643225	LOC121422808	NC_054749.1	21175957	21185869	+	1846	protein_coding	phosphomannomutase-like && sp|A0A0U1WZ18|PMM_DENOF Phosphomannomutase OS=Dendrobium officinale OX=142615 GN=PMM PE=1 SV=1 && PF03332:Eukaryotic phosphomannomutase	-	908	901	863	1188	1166	997	43.4559301713289	42.921353163735	40.1004373797633	64.4434619179076	51.4110416183563	51.9324252983015
121415715	41.9010232364415	34.9835512476354	50.2009468967421	79.6094616668068	60.2507463634511	92.5397120999449	42.361840460273	77.4666400434009	-0.868105265236496	0.0262415753484012	0.999927672643225	LOC121415715	NC_054744.1	21460819	21525509	-	3927	protein_coding	ceramide transfer protein-like && sp|Q6VVX2|CERT_CRIGR Ceramide transfer protein OS=Cricetulus griseus OX=10029 GN=CERT1 PE=1 SV=1 && PF01852:START domain|PF00169:PH domain	-	43	36	53	72	67	87	0.967391913753016	0.806161234383541	1.15767053251424	1.83597056432094	1.38868406074704	2.13026432691449
121413902	34.1054840296617	27.2094287481609	25.5740672870195	63.0241571528887	60.2507463634511	44.6743437723872	28.9629933549474	55.9830824295757	-0.951690681993587	0.0266529337007059	0.999927672643225	LOC121413902	NC_054743.1	34299391	34313691	-	1446	protein_coding	transmembrane protein 135-like%2C transcript variant X1 && - && PF15982:N-terminal cysteine-rich region of Transmembrane protein 135	-	35	28	27	57	67	42	2.13842808687612	1.70282512463264	1.6016421212969	3.94730497106034	3.77134322721552	2.79290485441658
121419201	101.342009688137	92.3177046812601	94.718767729702	140.422244884506	146.580173988695	143.596104982673	96.1261606996999	143.532841285291	-0.578740100958707	0.0268409925270575	0.999927672643225	LOC121419201	NC_054746.1	37784563	37802956	+	2001	protein_coding	mitochondrial basic amino acids transporter-like && sp|Q08DK7|MCATL_BOVIN Mitochondrial basic amino acids transporter OS=Bos taurus OX=9913 GN=SLC25A29 PE=2 SV=1 && PF00153:Mitochondrial carrier protein	-	104	95	100	127	163	135	4.5917808155462	4.17500334423477	4.2866983311961	6.35551504506925	6.63025245562475	6.48726775458294
121427302	9.74442400847476	3.88706124973727	20.8381289005344	24.3251132870799	34.1720651016588	46.8016934758342	11.4898713862488	35.0996239548576	-1.60932726696569	0.0268554119219656	0.999927672643225	LOC121427302	NC_054740.1	88583103	88665091	-	2163	protein_coding	hyalin-like%2C transcript variant X1 && sp|O96530|HYAL_LYTVA Hyalin (Fragment) OS=Lytechinus variegatus OX=7654 PE=2 SV=1 && PF02494:HYR domain	-	10	4	22	22	38	44	0.40844950975799	0.162623679427963	0.87244121098435	1.01849823376704	1.42993608689588	1.95601103468948
121418766	105.239779291527	131.188317178633	107.032207534563	169.170106041964	144.781644246502	235.072142230895	114.486768001574	183.00796417312	-0.675558686131929	0.0272749640432756	0.999927672643225	LOC121418766	NC_054746.1	22354159	22391448	+	2601	protein_coding	uncharacterized LOC121418766%2C transcript variant X1 && - && PF13676:TIR domain	-	108	135	113	153	161	221	3.66841365926588	4.56429522408328	3.72655986067568	5.89040556052968	5.03819616654408	8.17009421931572
121428920	40.926580835594	23.3223674984236	17.0493781913464	139.316557916912	81.833103269762	18.0824724792996	27.0994421751213	79.7440445553245	-1.55714947065508	0.0273808526822625	0.999927672643225	LOC121428920	NC_054754.1	29664046	29683623	-	2665	protein_coding	putative GPI-anchored protein pfl2 && - && -	-	42	24	18	126	91	17	1.39234537198778	0.791943756703981	0.57935572417644	4.73442728354768	2.77928912601933	0.613376102307409
121414932	0	0	0	4.42274787037815	4.49632435548143	5.31837425861753	0	4.7458154948257	-4.74139456984223	0.0275505833511339	0.999927672643225	LOC121414932	NC_054744.1	38390088	38392115	-	1325	protein_coding	actin cytoskeleton-regulatory complex protein PAN1-like && - && -	-	0	0	0	4	5	5	0	0	0	0.302300058955485	0.307145159479225	0.362851789711264
121407376	9998.75347509595	9098.6386203225	12642.1139288833	12703.2375706937	14150.8320115711	16377.4016919868	10579.8353414339	14410.4904247505	-0.445797217818611	0.0280012989490507	0.999927672643225	LOC121407376	NC_054741.1	13555070	13646496	-	18701	protein_coding	mucin-17-like && sp|O76536|HYAL_STRPU Hyalin (Fragment) OS=Strongylocentrotus purpuratus OX=7668 PE=2 SV=1 && PF02494:HYR domain	-	10261	9363	13347	11489	15736	15397	48.4752163395147	44.0281567720568	61.2193678496205	61.5193188195141	68.4887225728436	79.1674074455295
121407359	577.844343702553	801.706382758311	462.227586520946	771.769503380988	931.638406455752	1050.91075350282	613.92610432727	918.106221113188	-0.580783053795101	0.028043536573054	0.999927672643225	LOC121407359	NC_054741.1	12929641	12956772	+	5178	protein_coding	FACT complex subunit SPT16-like && sp|Q920B9|SP16H_MOUSE FACT complex subunit SPT16 OS=Mus musculus OX=10090 GN=Supt16h PE=1 SV=2 && PF14826:FACT complex subunit SPT16 N-terminal lobe domain|PF00557:Metallopeptidase family M24|PF08512:Histone chaperone Rttp106-like|PF08644:FACT complex subunit (SPT16/CDC68)	-	593	825	488	698	1036	988	10.1178339076221	14.0110993794523	8.0840275782793	13.4985616804259	16.2849810898854	18.3472104253
121407014	160.782996139834	172.002460300874	174.282532622652	243.251132870799	205.032390609953	298.892633334305	169.02266302112	249.058718938352	-0.55801905395326	0.0280844627832867	0.999927672643225	LOC121407014	NC_054741.1	653605	680158	-	5539	protein_coding	uncharacterized LOC121407014%2C transcript variant X2 && sp|Q15306|IRF4_HUMAN Interferon regulatory factor 4 OS=Homo sapiens OX=9606 GN=IRF4 PE=1 SV=1 && PF00605:Interferon regulatory factor transcription factor|PF10401:Interferon-regulatory factor 3	IRF	165	177	184	220	228	281	2.63176724652605	2.8101028296026	2.8494200006736	3.97727329777595	3.35037200500718	4.87809325164277
121410695	4.87221200423738	5.8305918746059	0.94718767729702	25.4308002546744	6.294854097674	22.3371718861936	3.88333051871343	18.020942079514	-2.21193986745725	0.0282087960444601	0.999927672643225	LOC121410695	NC_054742.1	28451046	28481804	-	3491	protein_coding	homeobox protein Hox-D9-like && sp|P10179|HMB4_TRIGR Homeobox protein HB4 (Fragment) OS=Tripneustes gratilla OX=7673 PE=3 SV=1 && PF00046:Homeodomain	Homeobox	5	6	1	23	7	21	0.126536277514542	0.151140798597544	0.0245708489278814	0.659738921273877	0.163206608660545	0.578421715767168
121423816	150.064129730511	435.350859970574	177.124095654543	472.128335162868	748.18837275211	309.52938185154	254.179695118543	509.948696588839	-1.00508437212431	0.0282606118178107	0.999927672643225	LOC121423816	NC_054750.1	30784997	30794627	+	2635	protein_coding	uncharacterized LOC121423816%2C transcript variant X1 && sp|Q6IMZ0|NFIL3_RAT Nuclear factor interleukin-3-regulated protein OS=Rattus norvegicus OX=10116 GN=Nfil3 PE=2 SV=1 && PF07716:Basic region leucine zipper	TF_bZIP	154	448	187	427	832	291	5.16339083868714	14.9512569576853	6.08738819148113	16.2271172538463	25.6999486762731	10.6190951664456
121425089	809.761635104252	715.219269951657	804.16233802517	1009.49220141381	926.242817229174	1100.90347153383	776.381081027026	1012.21283005894	-0.382353578506953	0.0288878186602144	0.999927672643225	LOC121425089	NC_054740.1	10061434	10115214	-	9361	protein_coding	cytoplasmic FMR1-interacting protein 2-like%2C transcript variant X1 && sp|Q5SQX6|CYFP2_MOUSE Cytoplasmic FMR1-interacting protein 2 OS=Mus musculus OX=10090 GN=Cyfip2 PE=1 SV=2 && PF05994:Cytoplasmic Fragile-X interacting family|PF07159:Protein of unknown function (DUF1394)	-	831	736	849	913	1030	1035	7.84284581415478	6.91410355975794	7.77956753899602	9.76658313267612	8.95580293556826	10.6314682857662
121419237	762.988399863574	656.913351205598	636.510119143598	1344.51535259496	732.900869943473	988.153937251136	685.470623404256	1021.85671992986	-0.575490345062999	0.0289863690372902	0.999927672643225	LOC121419237	NC_054746.1	38895357	38909161	+	3233	protein_coding	sphingomyelinase C-like && - && -	-	783	676	672	1216	815	929	21.3969048797376	18.3874414302053	17.8292707033904	37.6636139026506	20.518303686522	27.6302715280135
121412082	174.425189751698	167.143633738702	161.96909281779	201.235028102206	270.678726199982	253.154614710194	167.84597210273	241.689456337461	-0.527360294141746	0.0297418406647289	0.999927672643225	LOC121412082	NC_054740.1	33933470	33949019	-	959	protein_coding	ubiquitin-conjugating enzyme E2 K-like && sp|P52486|UBCD4_DROME Ubiquitin-conjugating enzyme E2-22 kDa OS=Drosophila melanogaster OX=7227 GN=Ubc4 PE=1 SV=2 && PF00179:Ubiquitin-conjugating enzyme|PF00627:UBA/TS-N domain	-	179	172	171	182	301	238	16.4903290760761	15.7721228361996	15.2949307057737	19.0040821733877	25.5468546880713	23.8634644182372
121416166	16.5655208144071	67.0518065579678	24.6268796097225	95.0890792131303	72.8404545587991	82.9666384344334	36.0814023273658	83.6320574021209	-1.21245104882547	0.0297495689292756	0.999927672643225	LOC121416166	NC_054744.1	40955223	40979562	+	4376	protein_coding	MAM and LDL-receptor class A domain-containing protein 1-like && sp|B3EWZ5|MLRP1_ACRMI MAM and LDL-receptor class A domain-containing protein 1 (Fragment) OS=Acropora millepora OX=45264 PE=1 SV=1 && PF00629:MAM domain, meprin/A5/mu	-	17	69	26	86	81	78	0.343215194774019	1.38660284983919	0.509642978470769	1.96795542264497	1.50659754301224	1.71392744363159
121406020	20518.8336346453	19314.8073499445	15065.0200074091	31259.9819478328	22103.9305315467	22971.1220978208	18299.5536639996	25445.0115257334	-0.475561288863974	0.030443693924459	0.999927672643225	LOC121406020	NC_054758.1	13351320	13355517	-	1772	protein_coding	30 kDa spicule matrix protein alpha-like && sp|Q26646|SM30A_STRPU 30 kDa spicule matrix protein alpha OS=Strongylocentrotus purpuratus OX=7668 GN=SM30A PE=2 SV=1 && PF00059:Lectin C-type domain	-	21057	19876	15905	28272	24580	21596	1049.85102879485	986.383006454143	769.910010453193	1597.66945943793	1129.03579305859	1171.88432359491
121406117	35.0799264305091	7.77412249947453	9.4718767729702	55.2843483797269	42.2654489415254	45.7380186241107	17.441975234318	47.762605315121	-1.45360687057517	0.0305985038131185	0.999927672643225	LOC121406117	NC_054758.1	2195482	2210512	-	1653	protein_coding	synaptotagmin-5-like && sp|Q6XYQ8|SYT10_HUMAN Synaptotagmin-10 OS=Homo sapiens OX=9606 GN=SYT10 PE=2 SV=1 && PF00168:C2 domain	-	36	8	10	50	47	43	1.92408629315397	0.425595908775178	0.51891611377637	3.02894417813081	2.31427281386192	2.50132858061697
121421456	0	0	1.89437535459404	14.373930578729	0.899264871096286	13.8277730724056	0.631458451531347	9.70032284074362	-3.92347399126219	0.0306368752393468	0.999927672643225	LOC121421456	NC_054748.1	28523196	28559847	+	788	protein_coding	uncharacterized LOC121421456 && - && -	-	0	0	2	13	1	13	0	0	0.217707699510746	1.65200460517393	0.10329120210913	1.58632540045089
121406111	1.94888480169495	15.5482449989491	17.0493781913464	61.9184701852942	18.884562293022	37.2286198103227	11.5155026639968	39.3438840962129	-1.76845310133481	0.0307739414251447	0.999927672643225	LOC121406111	NC_054758.1	13311951	13318739	+	2701	protein_coding	uncharacterized transmembrane protein DDB_G0289901-like && sp|P28163|SM30_STRPU 30 kDa spicule matrix protein OS=Strongylocentrotus purpuratus OX=7668 GN=SM30 PE=2 SV=1 && -	-	2	16	18	56	21	35	0.0654184590600913	0.520925610666694	0.5716338411441	2.07614442562912	0.632825920955901	1.24600161035616
121405557	379.058093929668	373.157879974777	245.321608419928	549.526422894486	471.214792454454	437.170364058361	332.512527441458	485.9705264691	-0.547446007830134	0.0314891303013056	0.999927672643225	LOC121405557	NC_054757.1	18247540	18293942	+	5908	protein_coding	rho GTPase-activating protein 24-like%2C transcript variant X5 && sp|Q8N264|RHG24_HUMAN Rho GTPase-activating protein 24 OS=Homo sapiens OX=9606 GN=ARHGAP24 PE=1 SV=2 && PF00169:PH domain|PF00620:RhoGAP domain	-	389	384	259	497	524	411	5.81706629412562	5.71572135847288	3.76035881927448	8.42383828383806	7.21905498396838	6.68923538869369
121427517	379.058093929668	492.685013404198	459.386023489055	660.09511965394	596.212609536837	550.983573192776	443.709710274307	602.430434127851	-0.44098334689381	0.0317879891853958	0.999927672643225	LOC121427517	NC_054753.1	2314626	2320158	+	5533	protein_coding	mucin-17-like && - && PF07679:Immunoglobulin I-set domain	-	389	507	485	597	663	518	6.21131893469983	8.05800625481481	7.5188440808799	10.8045772698022	9.75309394446096	9.00210829092088
121424710	32.1565992279667	49.5600309341501	41.6762578010689	69.6582789584559	97.1206060783988	59.5657916965163	41.1309626543952	75.4482255777904	-0.877955176118214	0.032384243620018	0.999927672643225	LOC121424710	NC_054751.1	34448604	34487681	-	2635	protein_coding	prominin-1-A-like && sp|O54990|PROM1_MOUSE Prominin-1 OS=Mus musculus OX=10090 GN=Prom1 PE=1 SV=1 && PF05478:Prominin	-	33	51	44	63	108	56	1.10644089400439	1.70204041259364	1.43232663328968	2.39416484073142	3.33605103009314	2.04353721416135
121407526	652.876408567809	611.240381521185	573.048544764697	815.99698208477	795.849410920213	749.890770465071	612.38844495123	787.245721156684	-0.362441457169934	0.0327572179705065	0.999927672643225	LOC121407526	NC_054740.1	17130371	17157811	+	5776	protein_coding	coronin-7-like%2C transcript variant X2 && sp|Q9D2V7|CORO7_MOUSE Coronin-7 OS=Mus musculus OX=10090 GN=Coro7 PE=1 SV=2 && PF00400:WD domain, G-beta repeat|PF08953:Domain of unknown function (DUF1899)|PF16300:Type of WD40 repeat	-	670	629	605	738	885	705	10.2480802291617	9.57643294239477	8.98458870020371	12.7944993355965	12.4711250912163	11.736458727979
121431563	398.546941946618	473.249707155512	549.368852832272	605.916458241807	635.780263865074	691.388653620278	473.721833978134	644.361791909053	-0.443697557180823	0.0330405248465493	0.999927672643225	LOC121431563	NC_054757.1	20179640	20299339	+	9042	protein_coding	uncharacterized LOC121431563%2C transcript variant X1 && sp|O35413|SRBS2_RAT Sorbin and SH3 domain-containing protein 2 OS=Rattus norvegicus OX=10116 GN=Sorbs2 PE=1 SV=2 && PF02208:Sorbin homologous domain|PF14604:Variant SH3 domain|PF00018:SH3 domain	-	409	487	580	548	707	650	3.99625970414811	4.73636070724142	5.50216362444103	6.06890269872755	6.36420939551319	6.91232258104017
121422502	13.6421936118647	5.8305918746059	4.7359383864851	24.3251132870799	23.3808866485034	22.3371718861936	8.06957462431855	23.3477239405923	-1.53435744849308	0.0338226660986414	0.999927672643225	LOC121422502	NC_054740.1	73721930	73732567	+	1816	protein_coding	sialin-like && sp|Q8BN82|S17A5_MOUSE Sialin OS=Mus musculus OX=10090 GN=Slc17a5 PE=1 SV=2 && PF07690:Major Facilitator Superfamily	-	14	6	5	22	26	21	0.681094055864067	0.290546546202658	0.23616969605516	1.21311215839102	1.1653249718127	1.11193293488061
121425503	356.645918710176	448.955574344654	383.611009305293	461.071465486923	573.73098775943	598.848941520333	396.404167453374	544.550464922229	-0.458515223484312	0.0339832975463207	0.999927672643225	LOC121425503	NC_054740.1	10126540	10136571	-	2265	protein_coding	transcription factor AP-4-like && sp|Q01664|TFAP4_HUMAN Transcription factor AP-4 OS=Homo sapiens OX=9606 GN=TFAP4 PE=1 SV=2 && PF00010:Helix-loop-helix DNA-binding domain	bHLH	366	462	405	417	638	563	14.2760407062248	17.9371764453025	15.3375795191743	18.4357991252075	22.9267249947694	23.9009592785749
121413614	715.240722222047	742.428698699818	700.918881199795	892.289382848793	904.660460322863	920.078746740832	719.529434040553	905.676196637496	-0.331978073937428	0.0340336510570723	0.999927672643225	LOC121413614	NC_054743.1	21285342	21305857	-	6557	protein_coding	serine/threonine-protein kinase LATS2-like%2C transcript variant X1 && sp|O95835|LATS1_HUMAN Serine/threonine-protein kinase LATS1 OS=Homo sapiens OX=9606 GN=LATS1 PE=1 SV=1 && PF00069:Protein kinase domain|PF12330:Haspin like kinase domain	-	734	764	740	807	1006	865	9.88976050893999	10.2463334685241	9.6804722997336	12.3243059150384	12.4876968225662	12.6848713583292
121410506	12239.9709970451	18933.8753474702	11163.5539646227	17054.1157881782	22103.9305315467	22165.9202350661	14112.4667697127	20441.3221849303	-0.534532697321956	0.0342489541629346	0.999927672643225	LOC121410506	NC_054742.1	22051383	22062420	+	1584	protein_coding	galectin-3-binding protein B-like && - && PF00530:Scavenger receptor cysteine-rich domain	-	12561	19484	11786	15424	24580	20839	700.590004655787	1081.69109571571	638.235960160897	975.070366928892	1263.03751597211	1265.01839528734
121410211	2578.37459264242	3385.63034852116	2439.00826903983	3281.67891982059	4113.23752039441	3964.3161723735	2801.00440340114	3786.41087086283	-0.434985583407437	0.0349768782464937	0.999927672643225	LOC121410211	NC_054742.1	11374066	11396718	-	3314	protein_coding	folylpolyglutamate synthase%2C mitochondrial-like && sp|A6H751|FOLC_BOVIN Folylpolyglutamate synthase, mitochondrial OS=Bos taurus OX=9913 GN=FPGS PE=2 SV=1 && -	-	2646	3484	2575	2968	4574	3727	70.5394768346073	92.4497951728843	66.6491691426155	89.6820467598326	112.339685955451	108.138921052287
121432263	70.1598528610183	101.063592493169	41.6762578010689	130.471062176156	142.083849633213	108.494834875798	70.9665677184187	127.016582228389	-0.84101455106697	0.0350608239106198	0.999927672643225	LOC121432263	NC_054757.1	5540048	5581609	+	3860	protein_coding	rho GTPase-activating protein 24-like && sp|Q5U2Z7|RHG24_RAT Rho GTPase-activating protein 24 OS=Rattus norvegicus OX=10116 GN=Arhgap24 PE=1 SV=2 && PF00169:PH domain|PF00620:RhoGAP domain	-	72	104	44	118	158	102	1.64793504797074	2.36933432219425	0.977767015211994	3.06117967731154	3.33164969621636	2.54090255852214
121411575	4022.49823069838	3854.99299442693	4476.40896290572	6333.37495038152	4650.99791330999	5252.42641781067	4117.96672934368	5412.26642716739	-0.394183947807129	0.0351382216609968	0.999927672643225	LOC121411575	NC_054742.1	61816730	61838698	-	3398	protein_coding	protein DD3-3-like%2C transcript variant X2 && sp|Q58A42|DD3_DICDI Protein DD3-3 OS=Dictyostelium discoideum OX=44689 GN=DD3-3 PE=2 SV=1 && -	-	4128	3967	4726	5728	5172	4938	107.327549249434	102.664225926784	119.299975170038	168.800509671023	123.886701789004	139.734245574594
121427827	280.639411444073	379.960237161818	353.301003631788	410.209864977574	492.797149360764	503.118204865218	337.966884079226	468.708406401185	-0.472139486529306	0.0351566849264705	0.999927672643225	LOC121427827	NC_054753.1	7519599	7547604	+	4410	protein_coding	ski oncogene-like && - && -	-	288	391	373	371	548	473	5.76964107498144	7.79683743047902	7.25504737766401	8.42421493656705	10.1141995599939	10.3133010388568
121405980	37.0288112322041	75.7976943698767	38.8346947691778	93.9833922455358	104.314725047169	80.8392887309864	50.5537334570862	93.0458020078971	-0.881319178757515	0.0351594025263771	0.999927672643225	LOC121405980	NC_054758.1	13188022	13217151	+	1587	protein_coding	protein henna-like && sp|P17276|PH4H_DROME Protein henna OS=Drosophila melanogaster OX=7227 GN=Hn PE=2 SV=3 && PF00351:Biopterin-dependent aromatic amino acid hydroxylase	-	38	78	41	85	116	76	2.11544417171066	4.32213160853961	2.21603665904007	5.3633497384785	5.94936496685027	4.604810992303
121415821	25.3355024220344	23.3223674984236	9.4718767729702	55.2843483797269	50.358832781392	29.7828958482581	19.3765822311427	45.1420256697924	-1.22190768466212	0.0355888425449431	0.999927672643225	LOC121415821	NC_054744.1	25993734	26024661	-	2921	protein_coding	sodium- and chloride-dependent betaine transporter-like && sp|P27799|S6A12_CANLF Sodium- and chloride-dependent betaine transporter OS=Canis lupus familiaris OX=9615 GN=SLC6A12 PE=1 SV=2 && PF00209:Sodium:neurotransmitter symporter family	-	26	24	10	50	56	28	0.786387659355353	0.722536840676518	0.293655712452017	1.71408583582685	1.56043620906255	0.921725532234707
445814	209.505116182207	287.642532480558	233.008168615067	276.421741898635	408.266251477714	385.050296323909	243.385272425944	356.579429900086	-0.551917935692968	0.0359647744445428	0.999927672643225	LOC445814	NC_054749.1	29576333	29600298	-	3254	protein_coding	guanine nucleotide-binding protein G(12) alpha && sp|Q14344|GNA13_HUMAN Guanine nucleotide-binding protein subunit alpha-13 OS=Homo sapiens OX=9606 GN=GNA13 PE=1 SV=2 && PF00503:G-protein alpha subunit	-	215	296	246	250	454	362	5.8373510222927	7.99934584406843	6.48466535567903	7.69336927850373	11.356064578041	10.6971027003693
121415936	345.927052300854	293.473124355164	289.839429252888	425.689482523897	392.978748669077	420.151566430784	309.746535302969	412.939932541253	-0.414563109446659	0.0374568849760932	0.999927672643225	LOC121415936	NC_054744.1	32119539	32149781	+	4330	protein_coding	very long-chain acyl-CoA synthetase-like%2C transcript variant X2 && sp|O14975|S27A2_HUMAN Very long-chain acyl-CoA synthetase OS=Homo sapiens OX=9606 GN=SLC27A2 PE=1 SV=2 && PF13193:AMP-binding enzyme C-terminal domain|PF00501:AMP-binding enzyme	-	355	302	306	385	437	395	7.24328135820599	6.1333727262131	6.06182704014171	8.90362688075444	8.21453699618745	8.77171156767357
121405893	96.4697976839001	65.1082759330992	53.9896976059301	111.674383727048	138.486790148828	108.494834875798	71.8559237409765	119.552002917225	-0.736289501778153	0.0376732610274096	0.999927672643225	LOC121405893	NC_054758.1	9389098	9449172	-	9237	protein_coding	receptor-type tyrosine-protein phosphatase beta-like && sp|B2RU80|PTPRB_MOUSE Receptor-type tyrosine-protein phosphatase beta OS=Mus musculus OX=10090 GN=Ptprb PE=1 SV=1 && -	-	99	67	57	101	154	102	0.946889170412978	0.637858239860883	0.529314660129083	1.09492544629528	1.35699837158679	1.06180403549805
121414122	693.802989403403	740.485168074949	663.031374107914	895.606443751576	950.522968748774	830.730059196057	699.106510528755	892.286490565469	-0.352313887172179	0.0377297494995674	0.999927672643225	LOC121414122	NC_054740.1	40903469	40949772	+	7501	protein_coding	SH3 domain-containing protein 19-like && sp|Q5HYK7|SH319_HUMAN SH3 domain-containing protein 19 OS=Homo sapiens OX=9606 GN=SH3D19 PE=1 SV=2 && PF00018:SH3 domain|PF14604:Variant SH3 domain	-	712	762	700	810	1057	781	8.38601677376152	8.93338635432762	8.00477050060843	10.8133428300885	11.469523383006	10.0116811968527
121428497	163.706323342376	142.849500927845	188.490347782107	202.340715069801	253.592693649152	257.409314117088	165.015390684109	237.780907612014	-0.527575906707245	0.037790281617697	0.999927672643225	LOC121428497	NC_054754.1	24085948	24106189	-	4349	protein_coding	nucleolar protein dao-5-like && - && -	-	168	147	199	183	282	242	3.4128309186916	2.97240674491807	3.92494593879963	4.21362421218851	5.27775529268395	5.35058295566414
121423143	9310.79714009763	10848.7879480167	10522.3079070926	12832.6029459022	11952.1294017407	13460.805248561	10227.297665069	12748.512532068	-0.317877959638273	0.0382059401381791	0.999927672643225	LOC121423143	NC_054749.1	29685977	29726147	-	4706	protein_coding	fascin-like && sp|Q05634|FASC_STRPU Fascin OS=Strongylocentrotus purpuratus OX=7668 PE=1 SV=3 && PF06268:Fascin domain	-	9555	11164	11109	11606	13291	12655	179.379854381437	208.61628918829	202.485092338029	246.958945580881	229.876874921201	258.574307412017
121413455	87.6998160762728	167.143633738702	103.243456825375	142.633618819695	258.089018004634	207.416596086083	119.36230221345	202.713077636804	-0.765602831348868	0.0382793492071658	0.999927672643225	LOC121413455	NC_054743.1	14279499	14285121	+	2562	lncRNA	uncharacterized LOC121413455 && - && -	-	90	172	109	129	287	195	3.10354668480047	5.90377275562664	3.64936567649825	5.04202162148383	9.11784742552399	7.31864411917626
121406182	0	0	0	1.10568696759454	8.99264871096285	4.25469940689402	0	4.7843450284838	-4.75937887686114	0.0384470361031769	0.999927672643225	LOC121406182	NC_054758.1	4650397	4656296	-	5900	protein_coding	protein artichoke-like && - && PF13855:Leucine rich repeat	-	0	0	0	1	10	4	0	0	0	0.016972355004916	0.137955029257618	0.0651903215413458
121411467	781.502805479676	834.746403381078	751.119828096537	1493.78309322022	955.918557975351	917.951397037385	789.123012319097	1122.55101607765	-0.508096723919374	0.0386669623381969	0.999927672643225	LOC121411467	NC_054742.1	57810072	57812917	+	1370	pseudogene	- && sp|Q9W734|SMAD6_CHICK Mothers against decapentaplegic homolog 6 OS=Gallus gallus OX=9031 GN=SMAD6 PE=2 SV=1 && -	-	802	859	793	1351	1063	863	51.7188309682073	55.1382410546909	49.6503861682749	98.7481346778723	63.1542012405112	60.5710876262902
121408188	195.862922570343	220.59072592259	217.853165778315	246.568193773582	289.563288493004	378.668247213568	211.435604757082	304.933243160051	-0.52821803801457	0.0389017713351268	0.999927672643225	LOC121408188	NC_054740.1	18712886	18743286	+	2934	protein_coding	uncharacterized LOC121408188 && - && PF15860:Domain of unknown function (DUF4728)	-	201	227	230	223	322	356	6.05244492879731	6.80371414645616	6.72415532708379	7.61095006133879	8.93275271246158	11.6671567284801
121432164	28.2588296245768	30.1247246854638	21.7853165778315	55.2843483797269	68.3441302033177	35.1012701068757	26.722956962624	52.9099162299734	-0.988637444805335	0.0389832771350244	0.999927672643225	LOC121432164	NC_054757.1	7543911	7603893	+	6454	protein_coding	uncharacterized LOC121432164 && sp|O70244|CUBN_RAT Cubilin OS=Rattus norvegicus OX=10116 GN=Cubn PE=1 SV=2 && PF00057:Low-density lipoprotein receptor domain class A|PF00431:CUB domain|PF00008:EGF-like domain	-	29	31	23	50	76	33	0.396975711165006	0.422389432006633	0.305681309725191	0.77577389625817	0.95846041399312	0.491654617450419
121417258	1473.35691008138	1485.82916271207	1675.57500113843	1834.33467923934	1893.85181852878	2149.6868753332	1544.92035797729	1959.29112436711	-0.34273001654994	0.0391056018973201	0.999927672643225	LOC121417258	NC_054745.1	25295356	25357831	+	9547	protein_coding	epidermal growth factor receptor kinase substrate 8-like protein 2 && sp|Q5R4H4|EPS8_PONAB Epidermal growth factor receptor kinase substrate 8 OS=Pongo abelii OX=9601 GN=EPS8 PE=2 SV=2 && PF00018:SH3 domain|PF08416:Phosphotyrosine-binding domain|PF18016:SAM domain (Sterile alpha motif)	-	1512	1529	1769	1659	2106	2021	13.9919990560917	14.0838332314734	15.8939162722528	17.4009749684318	17.9548174351902	20.3551606532642
121424891	318.642665077125	337.202563414708	361.825692727462	473.234022130463	392.07948379798	506.309229420388	339.223640406431	457.20757844961	-0.429681233671909	0.0391090201962063	0.999927672643225	LOC121424891	NC_054751.1	15907329	15961540	+	7862	protein_coding	uncharacterized LOC121424891 && sp|Q80U59|K0232_MOUSE Uncharacterized protein KIAA0232 OS=Mus musculus OX=10090 GN=Kiaa0232 PE=1 SV=2 && PF15376:Domain of unknown function (DUF4603)	-	327	347	382	428	436	476	3.67459611678118	3.88129583614639	4.16773727269949	5.45135981409488	4.51380713892517	5.82168974232751
121425942	330.335973887294	355.66610435096	323.938185635581	440.063413102626	420.855959673062	455.25283653766	336.646754624612	438.724069771116	-0.381821240608132	0.03954628026636	0.999927672643225	LOC121425942	NC_054752.1	32459807	32537548	-	5037	protein_coding	integrin alpha-9-like%2C transcript variant X2 && sp|Q13797|ITA9_HUMAN Integrin alpha-9 OS=Homo sapiens OX=9606 GN=ITGA9 PE=1 SV=2 && PF01839:FG-GAP repeat|PF08441:Integrin alpha	-	339	366	342	398	468	428	5.94596907239656	6.38983208301483	5.82403754093191	7.91234544819214	7.56246628521213	8.17046853068326
121412549	6.82109680593233	10.6894184367775	38.8346947691778	29.8535481250525	58.4522166212586	70.2025402137513	18.7817366706292	52.8361016533541	-1.49128041261511	0.0400283306781193	0.999927672643225	LOC121412549	NC_054740.1	35047932	35082099	+	2634	protein_coding	contactin-associated protein-like 2%2C transcript variant X1 && - && -	-	7	11	41	27	65	66	0.23478868744289	0.367246128002044	1.33517470687039	1.02646019448866	2.00857075627549	2.40936894534928
121428636	163.706323342376	226.421317797196	204.592538296156	258.730750417122	262.585342360115	331.866553737734	198.240059811909	284.39421550499	-0.520248433484751	0.0401962068649646	0.999927672643225	LOC121428636	NC_054754.1	19228316	19254932	+	2554	protein_coding	regulator of G-protein signaling 8-like%2C transcript variant X2 && sp|P49796|RGS3_HUMAN Regulator of G-protein signaling 3 OS=Homo sapiens OX=9606 GN=RGS3 PE=1 SV=2 && PF00615:Regulator of G protein signaling domain	-	168	233	216	234	292	312	5.8114336982732	8.02260369365952	7.25442288925707	9.17464108057441	9.30575271750292	11.7465097781235
121411811	248.482812216106	404.254369972676	251.00473448371	329.494716343173	614.197906958763	486.099407237642	301.247305557497	476.597343513192	-0.662716390332765	0.0402047119710316	0.999927672643225	LOC121411811	NC_054742.1	69904083	69913320	-	5663	protein_coding	leucine-rich repeat-containing protein 4C-like%2C transcript variant X1 && - && PF13855:Leucine rich repeat|PF00041:Fibronectin type III domain|PF13927:Immunoglobulin domain	-	255	416	265	298	683	457	3.97821744392841	6.45991911260449	4.01392564116493	5.26943220371594	9.81665868619855	7.75969733232962
121407179	0.974442400847476	0	0	0	9.89191358205914	12.7640982206821	0.324814133615825	7.55200393424707	-4.45243448596241	0.0405429557535855	0.999927672643225	LOC121407179	NC_054741.1	6872925	6890837	-	1702	pseudogene	- && sp|Q9WTR6|XCT_MOUSE Cystine/glutamate transporter OS=Mus musculus OX=10090 GN=Slc7a11 PE=1 SV=1 && PF13520:Amino acid permease	-	1	0	0	0	11	12	0.0519081251237681	0	0	0	0.526044735535806	0.67794870228074
121410019	328.387089085599	276.95311404378	280.367552479918	394.73024743125	398.374337895654	380.795596917015	295.235918536433	391.300060747973	-0.406609384373973	0.0406677954944713	0.999927672643225	LOC121410019	NC_054742.1	3970997	4007127	+	3675	protein_coding	ubiquitin carboxyl-terminal hydrolase 4-like%2C transcript variant X1 && sp|P35123|UBP4_MOUSE Ubiquitin carboxyl-terminal hydrolase 4 OS=Mus musculus OX=10090 GN=Usp4 PE=1 SV=3 && PF14533:Ubiquitin-specific protease C-terminal|PF14836:Ubiquitin-like domain|PF06337:DUSP domain|PF00443:Ubiquitin carboxyl-terminal hydrolase	-	337	285	296	357	443	358	8.10153767611977	6.81974015658267	6.90882795856906	9.72758403996044	9.81151183593569	9.36700660949867
121411877	628.515348546622	474.221472467946	477.382589357698	728.647711644801	733.800134814569	655.223708661679	526.706470124089	705.890518373683	-0.422644121608875	0.0407323431969251	0.999927672643225	LOC121411877	NC_054742.1	72270522	72332557	-	6464	protein_coding	N-acyl-phosphatidylethanolamine-hydrolyzing phospholipase D-like%2C transcript variant X2 && sp|Q6IQ20|NAPEP_HUMAN N-acyl-phosphatidylethanolamine-hydrolyzing phospholipase D OS=Homo sapiens OX=9606 GN=NAPEPLD PE=1 SV=2 && PF12706:Beta-lactamase superfamily domain	-	645	488	504	659	816	616	8.81562819919885	6.63894063575612	6.68804519462345	10.2088820381519	10.274917896935	9.16335491220092
121418562	150.064129730511	100.091827180735	129.764711789692	160.324610301208	209.528714965435	199.970872124019	126.640222900313	189.941399130221	-0.585832462290326	0.0414563308883782	0.999927672643225	LOC121418562	NC_054740.1	60070660	60080412	-	3122	protein_coding	viral IAP-associated factor homolog && sp|Q6P268|PDCL3_DANRE Phosducin-like protein 3 OS=Danio rerio OX=7955 GN=pdcl3 PE=2 SV=1 && PF02114:Phosducin	-	154	103	137	145	233	188	4.3579547917811	2.9012465499741	3.76406989243788	4.65081669016837	6.07452846638205	5.7902870478588
121415192	31.1821568271192	46.6447349968472	56.8312606378212	87.3492704399685	71.0419248166066	76.5845893240924	44.8860508205959	78.3252615268892	-0.80137437948904	0.0417781234449562	0.999927672643225	LOC121415192	NC_054744.1	8173228	8221025	-	3393	protein_coding	sodium/potassium/calcium exchanger 2-like && sp|O54701|NCKX2_RAT Sodium/potassium/calcium exchanger 2 OS=Rattus norvegicus OX=10116 GN=Slc24a2 PE=1 SV=1 && PF01699:Sodium/calcium exchanger protein	-	32	48	60	79	79	72	0.833222554300296	1.24404957949668	1.51683171719247	2.33151036480736	1.89510283339156	2.04043977238164
121422279	294.281605055938	305.134308104375	377.927883241511	423.478108588708	425.352284028543	463.762235351448	325.781265467275	437.530875989566	-0.425171727077847	0.0420480298482558	0.999927672643225	LOC121422279	NC_054749.1	32072455	32152987	-	13885	protein_coding	unconventional myosin-XV-like%2C transcript variant X3 && sp|Q9UKN7|MYO15_HUMAN Unconventional myosin-XV OS=Homo sapiens OX=9606 GN=MYO15A PE=1 SV=2 && PF00063:Myosin head (motor domain)|PF00373:FERM central domain|PF00784:MyTH4 domain|PF07653:Variant SH3 domain	-	302	314	399	383	473	436	1.9215688834078	1.98867619447683	2.46488704424101	2.76214840508525	2.77271228051303	3.01936591885052
121417101	0	0	0	0	30.5750056172737	0	0	10.1916685390912	-5.8477362799493	0.0424269420223887	0.999927672643225	LOC121417101	NC_054745.1	16804471	16811275	-	774	lncRNA	uncharacterized LOC121417101 && - && -	-	0	0	0	0	34	0	0	0	0	0	3.57542362649589	0
121421849	12.6677512110172	5.8305918746059	9.4718767729702	12.1625566435399	21.5823569063108	49.9927180310047	9.3234066195311	27.9125438602852	-1.58144517632396	0.0425185197007742	0.999927672643225	LOC121421849	NC_054748.1	16550515	16569725	-	1832	protein_coding	uncharacterized LOC121421849 && - && -	-	13	6	10	11	24	47	0.626920947864898	0.288009021781674	0.468214157244727	0.601258646189438	1.06628996413093	2.46687720570622
121410060	76.9809496669506	147.708327490016	146.814089981038	157.007549398424	238.305190840516	213.798645196425	123.834455712668	203.037128478455	-0.714117850738042	0.0426333777930444	0.999927672643225	LOC121410060	NC_054742.1	5300572	5322604	+	8545	protein_coding	uncharacterized LOC121410060%2C transcript variant X1 && - && PF07546:EMI domain	-	79	152	155	142	265	201	0.816789079917099	1.56427041625536	1.55592852066955	1.66406542107883	2.52419763890329	2.26182569677829
121426368	0	5.8305918746059	7.57750141837616	12.1625566435399	6.294854097674	53.1837425861752	4.46936443099402	23.8803844424631	-2.41359675235226	0.042951065629461	0.999927672643225	LOC121426368	NC_054752.1	27262970	27303147	-	3459	protein_coding	cubilin-like && sp|O57382|TLL2_XENLA Tolloid-like protein 2 OS=Xenopus laevis OX=8355 GN=tll2 PE=2 SV=1 && PF00431:CUB domain	-	0	6	8	11	7	50	0	0.152539036688068	0.198385275761166	0.318446325475296	0.164716470319157	1.38993530317267
121406807	0	0.971765312434316	0	2.21137393518908	5.39558922657771	8.50939881378804	0.323921770811439	5.37212065851828	-3.95989789213143	0.0430714048227646	0.999927672643225	LOC121406807	NC_054741.1	40683410	40688012	+	3285	protein_coding	uncharacterized LOC121406807 && - && -	-	0	1	0	2	6	8	0	0.0267697883259273	0	0.0609661458319662	0.148663867145196	0.234169191533601
121411199	482.348988419501	1062.13948649071	474.541026325807	663.412180556723	1777.84665015736	1181.74276026481	673.009833745338	1207.66719699296	-0.843867768875826	0.0432455862488274	0.999927672643225	LOC121411199	NC_054742.1	47387409	47408583	+	2303	protein_coding	mitochondrial-processing peptidase subunit beta-like && sp|Q3SZ71|MPPB_BOVIN Mitochondrial-processing peptidase subunit beta OS=Bos taurus OX=9913 GN=PMPCB PE=2 SV=1 && PF05193:Peptidase M16 inactive domain|PF00675:Insulinase (Peptidase family M16)	-	495	1093	501	600	1977	1111	18.9891777401317	41.7355878563542	18.6600927647522	26.0886394778127	69.8718561775786	46.3868908674954
121431773	155.910784135596	135.07537842837	83.3525156021378	347.185707824685	166.364001152813	154.232853499908	124.779559388701	222.594187492469	-0.834151686570828	0.0437740338390912	0.999927672643225	LOC121431773	NC_054757.1	9743056	9768592	+	5543	protein_coding	uncharacterized LOC121431773 && - && -	-	160	139	88	314	185	145	2.550175109815	2.20521141916711	1.36178267317997	5.67255725818283	2.71654184439275	2.51534909248698
121422211	196.83736497119	189.494235924692	240.585670033443	289.689985509769	266.1824018445	306.338357296369	208.972423643108	287.403581550213	-0.458961912953325	0.0441963244211401	0.999927672643225	LOC121422211	NC_054749.1	13537319	13586685	-	3660	protein_coding	uncharacterized LOC121422211 && - && PF13903:PMP-22/EMP/MP20/Claudin tight junction	-	202	195	254	262	296	288	4.87601668034207	4.68526151827347	5.9528185071687	7.16826949907081	6.58264106818318	7.56635207397915
121430447	769.809496669506	837.661699318381	815.528590152734	1079.15048037227	1124.98035374145	904.123623964979	807.666595380207	1036.08481935957	-0.359552204634317	0.0443896445589816	0.999927672643225	LOC121430447	NC_054756.1	13107105	13154035	-	2311	protein_coding	tyrosine-protein kinase Yes-like && sp|Q6EWH2|FYNA_DANRE Tyrosine-protein kinase fyna OS=Danio rerio OX=7955 GN=fyna PE=1 SV=2 && PF00018:SH3 domain|PF00017:SH2 domain|PF07714:Protein tyrosine kinase	-	790	862	861	976	1251	850	30.2010501423263	32.801041327944	31.957530824677	42.290614046001	44.0602455840568	35.3666662191528
121431463	0.974442400847476	1.94353062486863	0	14.373930578729	2.69779461328886	7.44572396206453	0.972657675238703	8.1724830513608	-3.06979971865375	0.0446106721161095	0.999927672643225	LOC121431463	NC_054756.1	12407298	12409973	+	2676	protein_coding	alpha-(1%2C3)-fucosyltransferase C-like && sp|Q8HZR3|FUT4_BOVIN Alpha-(1,3)-fucosyltransferase 4 OS=Bos taurus OX=9913 GN=FUT4 PE=2 SV=1 && PF17039:Fucosyltransferase, N-terminal|PF00852:Glycosyltransferase family 10 (fucosyltransferase) C-term	-	1	2	0	13	3	7	0.0330148090286447	0.0657240318764359	0	0.48646473425899	0.0912482816838505	0.251528426724363
121431984	232.891733802547	213.78836873555	186.595972427513	393.624560463656	239.204455711612	295.701608779134	211.092024988536	309.510208318134	-0.550828022644477	0.0447572321429827	0.999927672643225	LOC121431984	NC_054757.1	14473192	14483390	-	1852	protein_coding	matrix metalloproteinase-2-like && sp|Q6Y4Q5|MMP3_CANLF Stromelysin-1 OS=Canis lupus familiaris OX=9615 GN=MMP3 PE=2 SV=1 && PF00413:Matrixin|PF01471:Putative peptidoglycan binding domain|PF00045:Hemopexin	-	239	220	197	356	266	278	11.4012328950303	10.4462883494318	9.12420962236777	19.2487767021197	11.6904224037206	14.4337426285253
121427665	104.26533689068	118.555368116987	132.606274821583	163.641671203992	147.479438859791	226.562743417107	118.475659943083	179.227951160296	-0.595893334793018	0.0448423964195843	0.999927672643225	LOC121427665	NC_054753.1	18315231	18318794	+	1808	protein_coding	uncharacterized LOC121427665 && - && PF00104:Ligand-binding domain of nuclear hormone receptor	RXR-like	107	122	140	148	164	213	5.22853777587937	5.93392039125105	6.64201145188759	8.19704667604683	7.38303574721633	11.3280803485909
121430801	73.0831800635607	83.5718168693512	76.7222018610586	103.934574953887	149.277968601983	107.431160024074	77.7923995979902	120.214567859981	-0.630534478014969	0.0459185790321285	0.999927672643225	LOC121430801	NC_054756.1	13558562	13593654	+	3630	protein_coding	kelch-like protein 38%2C transcript variant X1 && sp|Q5R7B8|KLH20_PONAB Kelch-like protein 20 OS=Pongo abelii OX=9601 GN=KLHL20 PE=2 SV=3 && PF07707:BTB And C-terminal Kelch|PF00651:BTB/POZ domain|PF01344:Kelch motif	ZBTB	75	86	81	94	166	101	1.82536423472424	2.0833974931013	1.91402851850853	2.59307660763813	3.72212550013529	2.67540720430358
121407749	1594.18776778647	1548.9939080203	1631.05718030547	1943.7976890312	1845.29151548958	2101.82150700565	1591.41295203741	1963.63690384214	-0.303068590716479	0.0460285594427939	0.999927672643225	LOC121407749	NC_054740.1	17765907	17798065	-	5249	protein_coding	nck-associated protein 1-like%2C transcript variant X1 && sp|Q640K3|NCKP1_XENLA Nck-associated protein 1 OS=Xenopus laevis OX=8355 GN=nckap1 PE=2 SV=1 && PF09735:Membrane-associated apoptosis protein	-	1636	1594	1722	1758	2052	1976	27.536048957826	26.7049675963364	28.1401614539259	33.5379425761078	31.8192788762837	36.1980779509252
121430152	1.94888480169495	0	0	7.73980877316177	10.7911784531554	3.19102455517051	0.649628267231651	7.24067059382924	-3.48957916605474	0.0461620178437455	0.999927672643225	LOC121430152	NC_054755.1	1425205	1428272	-	1710	protein_coding	somatostatin receptor type 2-like && sp|Q49LX6|SSR2_CANLF Somatostatin receptor type 2 OS=Canis lupus familiaris OX=9615 GN=SSTR2 PE=3 SV=1 && PF00001:7 transmembrane receptor (rhodopsin family)	-	2	0	0	7	12	3	0.103330560187899	0	0	0.409917112107036	0.571182226399963	0.168694253111377
121415603	63.3387560550859	44.7012043719786	53.0425099286331	74.0810268288341	93.5235465940137	93.6033869516684	53.6941567852325	87.0693201248387	-0.698667530632701	0.0463792000426829	0.999927672643225	LOC121415603	NC_054744.1	17308211	17344961	+	3974	protein_coding	death-associated protein kinase 1-like && sp|Q80YE7|DAPK1_MOUSE Death-associated protein kinase 1 OS=Mus musculus OX=10090 GN=Dapk1 PE=1 SV=3 && PF12796:Ankyrin repeats (3 copies)|PF00531:Death domain	-	65	46	56	67	104	88	1.44504174193318	1.01791210717939	1.20873243130476	1.68826671702146	2.13007564047495	2.12926616408321
121431003	33.1310416288142	26.2376634357265	41.6762578010689	60.8127832176996	62.0492761056437	55.3110922896223	33.6816542885365	59.3910505376552	-0.818073917745446	0.0465037684254348	0.999927672643225	LOC121431003	NC_054756.1	14048719	14054106	-	2001	protein_coding	leucine-rich repeat protein SHOC-2-like%2C transcript variant X1 && - && PF13855:Leucine rich repeat	-	34	27	44	55	69	52	1.50115911277472	1.18657989783514	1.88614726572629	2.75238840534495	2.80667128489637	2.49879943139491
121418149	4.87221200423738	3.88706124973727	14.2078151594553	17.6909914815126	23.3808866485034	26.5918712930876	7.65569613780998	22.5545831410346	-1.55674240297602	0.0465891906831176	0.999927672643225	LOC121418149	NC_054746.1	735189	741362	-	3111	protein_coding	beta-1%2C3-galactosyltransferase 1-like%2C transcript variant X1 && sp|Q7JK24|B3GT1_GORGO Beta-1,3-galactosyltransferase 1 OS=Gorilla gorilla gorilla OX=9595 GN=B3GALT1 PE=3 SV=1 && PF01762:Galactosyltransferase	-	5	4	15	16	26	25	0.141992331984335	0.113068151270551	0.413581647093703	0.515008136439753	0.680241127872665	0.772707523894929
121409246	5851.52661708909	6189.17327489416	6012.74737548148	7984.16559300016	6939.62701025003	7173.42320002332	6017.81575582158	7365.73860109117	-0.291535055995024	0.0466517983880935	0.999927672643225	LOC121409246	NC_054741.1	81646723	81655413	-	5201	protein_coding	transcription intermediary factor 1-alpha-like && sp|Q8IWR1|TRI59_HUMAN Tripartite motif-containing protein 59 OS=Homo sapiens OX=9606 GN=TRIM59 PE=1 SV=1 && PF13445:RING-type zinc-finger	-	6005	6369	6348	7221	7717	6744	102.004905192987	107.687354041555	104.693585798639	139.028747432021	120.767811355665	124.682600365388
121421475	3075.34021707463	3258.32909259226	2783.78458357594	4176.17967660457	3817.37937780373	3463.32531721173	3039.15129774761	3818.96145720668	-0.329503360545685	0.0471410371508307	0.999927672643225	LOC121421475	NC_054748.1	23819165	23840489	-	2347	protein_coding	putative ammonium transporter 1%2C transcript variant X2 && sp|P54145|AMT1_CAEEL Putative ammonium transporter 1 OS=Caenorhabditis elegans OX=6239 GN=amt-1 PE=3 SV=1 && PF00909:Ammonium Transporter Family	-	3156	3353	2939	3777	4245	3256	118.800646356976	125.632145012229	107.412916050985	161.149148119323	147.215708788738	133.397118975061
121422628	610.975385331367	707.445147452182	642.19324520738	740.810268288341	881.27957367436	909.441998223597	653.537925996976	843.843946728766	-0.368997575071516	0.0475030471315361	0.999927672643225	LOC121422628	NC_054749.1	31108369	31161847	-	4669	protein_coding	ubiquitin carboxyl-terminal hydrolase 7-like%2C transcript variant X1 && sp|Q4VSI4|UBP7_RAT Ubiquitin carboxyl-terminal hydrolase 7 OS=Rattus norvegicus OX=10116 GN=Usp7 PE=1 SV=1 && PF00917:MATH domain|PF14533:Ubiquitin-specific protease C-terminal|PF12436:ICP0-binding domain of Ubiquitin-specific protease 7|PF00443:Ubiquitin carboxyl-terminal hydrolase	-	627	728	678	670	980	855	11.8642029039044	13.7115899305394	12.4559205795041	14.3696121941386	17.0840860819779	17.6082981910108
121408477	229.968406600004	110.781245617512	95.665955406999	698.794163519748	128.594876566769	172.315325979208	145.471869208172	333.234788688575	-1.19511047102793	0.0478108777741097	0.999927672643225	LOC121408477	NC_054741.1	58609378	58627168	+	3208	protein_coding	deleted in malignant brain tumors 1 protein-like && sp|Q9UGM3|DMBT1_HUMAN Deleted in malignant brain tumors 1 protein OS=Homo sapiens OX=9606 GN=DMBT1 PE=1 SV=2 && PF00530:Scavenger receptor cysteine-rich domain	-	236	114	101	632	143	162	6.49938916294083	3.12500562037922	2.70057986107564	19.7277173760383	3.62820006810014	4.85574418089294
121415216	12.6677512110172	10.6894184367775	17.0493781913464	22.1137393518908	35.0713299727551	32.9739204034287	13.4688492797137	30.0529965760249	-1.15968205431808	0.0478604564048117	0.999927672643225	LOC121415216	NC_054744.1	9136229	9148537	+	8013	lncRNA	uncharacterized LOC121415216%2C transcript variant X1 && - && -	-	13	11	18	20	39	31	0.143331982589354	0.120719618264992	0.192684762876602	0.249936090175975	0.396149410110794	0.371998933293153
121410356	1889.44381524326	1803.59641987809	2144.43290140045	2311.99144924018	2294.02468616662	2975.09856027064	1945.8243788406	2527.03823189248	-0.376957425756085	0.0481344075863701	0.999927672643225	LOC121410356	NC_054742.1	16742016	16797126	+	7625	protein_coding	unconventional myosin-Ia-like%2C transcript variant X2 && sp|P46735|MYO1B_MOUSE Unconventional myosin-Ib OS=Mus musculus OX=10090 GN=Myo1b PE=1 SV=3 && PF00063:Myosin head (motor domain)|PF06017:Unconventional myosin tail, actin- and lipid-binding	-	1939	1856	2264	2091	2551	2797	22.4663675481583	21.4051578533306	25.4686886933479	27.4604913390359	27.2307849161113	35.2718112515328
121430965	0	0.971765312434316	1.89437535459404	7.73980877316177	5.39558922657771	8.50939881378804	0.955380222342785	7.21493227117584	-2.90744793075114	0.0485627100751963	0.999927672643225	LOC121430965	NC_054756.1	14751431	14766959	-	973	protein_coding	uncharacterized oxidoreductase Mb1385-like && sp|Q9X248|FABG_THEMA 3-oxoacyl-[acyl-carrier-protein] reductase FabG OS=Thermotoga maritima (strain ATCC 43589 / DSM 3109 / JCM 10099 / NBRC 100826 / MSB8) OX=243274 GN=fabG PE=3 SV=1 && PF13561:Enoyl-(Acyl carrier protein) reductase	-	0	1	2	7	6	8	0	0.0903789873079869	0.176314149244058	0.720409313158306	0.501912439436761	0.790591772032765
121428663	1017.31786648476	937.753526499115	1125.25896062886	1338.98691775699	1175.33918652285	1421.0696019026	1026.77678453758	1311.79856872748	-0.353089133329854	0.0487564685074443	0.999927672643225	LOC121428663	NC_054754.1	1234725	1266842	+	3860	protein_coding	kynurenine--oxoglutarate transaminase 3-like%2C transcript variant X1 && sp|Q17CS8|KAT_AEDAE Kynurenine aminotransferase OS=Aedes aegypti OX=7159 GN=KAT PE=1 SV=1 && PF00155:Aminotransferase class I and II	-	1044	965	1188	1211	1307	1336	23.8950581955757	21.9846886626678	26.3997094107238	31.416004993426	27.5599123604733	33.2808413547606
121417662	178.322959355088	262.376634357265	307.835995121532	252.096628611555	383.086835087018	596.721591816886	249.511862944628	410.635018505153	-0.718682189162664	0.0496361963141722	0.999927672643225	LOC121417662	NC_054745.1	25794665	25831727	+	5481	protein_coding	titin-like && - && -	-	183	270	325	228	426	561	2.94975663196489	4.33195835717592	5.0862015913795	4.16551942211513	6.3261479754807	9.84188310845194
