# Supplementary material for: BMP signaling regulates dorsal skeletal growth in the sea urchin embryo
Source: Development. 2026 Apr 23;153(16):dev205344. doi: 10.1242/dev.205344 (PMC13200730; doi:10.1242/dev.205344)
Supplement: Table S2. mRNAs with increased expression following K02288 treatment. — Total mRNA from L. variegatus embryos treated with DMSO or 1 μM K02288 in ASW continuously starting after the formation of the tri-radiate spicule rudiments was collected at the pluteus stage (2 dpf) and sequenced. This table displays all mRNAs with significantly increased expression in 1 μM K02288-treated embryos compared to DMSO-treated embryos. See Materials and Methods. [file develop-153-205344-TableS2.xls]

gene_id	Rep1K88	Rep2K88	Rep3K88	Rep1DMSO	Rep2DMSO	Rep3DMSO	K02288	Control	log2FoldChange	pvalue	padj	gene_name	gene_chr	gene_start	gene_end	gene_strand	gene_length	gene_biotype	gene_description	Family	Rep1K88_count	Rep2K88_count	Rep3K88_count	Rep1DMSO_count	Rep2DMSO_count	Rep3DMSO_count	Rep1K88_fpkm	Rep2K88_fpkm	Rep3K88_fpkm	Rep1DMSO_fpkm	Rep2DMSO_fpkm	Rep3DMSO_fpkm
121432040	2114.54000983902	943.584118373721	2149.16883978694	335.023151181145	297.65667233287	482.908382682471	1735.76432266656	371.862735398829	2.22316598025109	1.66417546418183e-10	1.66018144306779e-06	LOC121432040	NC_054757.1	7404649	7414829	-	3435	protein_coding	bone morphogenetic protein 2-like && sp|G5EEL5|DBL1_CAEEL Protein dbl-1 OS=Caenorhabditis elegans OX=6239 GN=dbl-1 PE=1 SV=1 && PF00688:TGF-beta propeptide|PF00019:Transforming growth factor beta like domain	-	2170	971	2269	303	331	454	55.812039256075	24.8583786800005	56.6601558820419	8.8330361112921	7.84315506949643	12.7087915051418
121419306	579.793228504248	676.348657454284	626.09105469333	314.015098796849	357.008153825225	319.102455517052	627.410980217287	330.041902713042	0.925914893492045	1.01577300274352e-06	0.00253333786884235	LOC121419306	NC_054746.1	40616172	40655736	+	6059	protein_coding	uncharacterized LOC121419306%2C transcript variant X1 && - && PF08945:Bcl-x interacting, BH3 domain	-	595	696	661	284	397	300	8.67582756751753	10.1015634984102	9.35773015586429	4.6936586971839	5.33309234246772	4.76097000858978
121408564	10382.6837810299	9958.65092182687	13236.0006025486	4367.46352199843	5951.33491691522	6249.08975387559	11192.4451018018	5522.62939759641	1.01904888445158	2.98694447173724e-06	0.00662172401112238	LOC121408564	NC_054741.1	62174377	62184532	-	4697	protein_coding	large neutral amino acids transporter small subunit 4-like && sp|Q0VCM6|LAT4_BOVIN Large neutral amino acids transporter small subunit 4 OS=Bos taurus OX=9913 GN=SLC43A2 PE=2 SV=1 && PF07690:Major Facilitator Superfamily	-	10655	10248	13974	3950	6618	5875	200.413878342721	191.866373783283	255.193841351392	84.2113547774256	114.682130368295	120.271424336113
121423558	26690.9518016132	23407.8828459178	36459.1480745169	12335.0438104847	15729.9411252162	14380.8839953018	28852.6609073493	14148.6229770009	1.0280230521131	4.41863858932718e-06	0.00881606771342559	LOC121423558	NC_054750.1	24089582	24138825	-	12160	protein_coding	uncharacterized LOC121423558 && sp|Q9U943|APLP_LOCMI Apolipophorins OS=Locusta migratoria OX=7004 PE=1 SV=2 && PF00094:von Willebrand factor type D domain|PF01347:Lipoprotein amino terminal region|PF09172:Domain of unknown function (DUF1943)	-	27391	24088	38492	11156	17492	13520	199.007393491879	174.199730429718	271.523180856057	91.8690127767742	117.083431689705	106.909982909335
121429458	26577.9164831149	28487.300134012	23016.6605583176	14907.9773840772	16742.5133700706	16502.9153244902	26027.2923918148	16051.135359546	0.697331129461001	1.89158423128149e-05	0.0268039796060022	LOC121429458	NC_054755.1	4820128	4838465	-	2046	protein_coding	scavenger receptor cysteine-rich domain-containing group B protein-like && sp|Q9UGM3|DMBT1_HUMAN Deleted in malignant brain tumors 1 protein OS=Homo sapiens OX=9606 GN=DMBT1 PE=1 SV=2 && PF00530:Scavenger receptor cysteine-rich domain	-	27275	29315	24300	13483	18618	15515	1177.75248284546	1259.98269432279	1018.75711469002	659.895282959222	740.656683032168	729.157410607585
121429222	5252.24454056789	4138.74846565775	5362.97662885573	2274.39809234197	2626.75268847225	3303.77408945321	4917.98987836046	2734.97495675581	0.84654389148936	8.64781424550098e-05	0.0862705949131178	LOC121429222	NC_054754.1	13303498	13306243	+	878	protein_coding	uncharacterized LOC121429222 && - && -	-	5390	4259	5662	2057	2921	3106	542.361867993077	426.573070680192	553.153111485375	234.603180007019	270.786239034495	340.159088375221
121430779	1874.82717923054	1738.48814394499	1689.78281629788	1167.60543777983	1207.71272188231	1008.36375943388	1767.69937982447	1127.89397303201	0.648010784275137	0.000107995380938455	0.0996438422413415	LOC121430779	NC_054756.1	569267	606740	+	7494	protein_coding	peroxidasin homolog%2C transcript variant X2 && sp|Q3UQ28|PXDN_MOUSE Peroxidasin homolog OS=Mus musculus OX=10090 GN=Pxdn PE=1 SV=2 && PF07679:Immunoglobulin I-set domain|PF13855:Leucine rich repeat|PF03098:Animal haem peroxidase	-	1924	1789	1784	1056	1343	948	22.6822575554173	20.9931187710236	20.4197853156266	14.110563200244	14.5865260919214	12.1638145998484
121427358	457.987928398314	485.882656217158	483.06571542148	284.161550671796	267.081666715597	307.402032148093	475.645433345651	286.215083178495	0.733485722047321	0.000111743362429944	0.0996438422413415	LOC121427358	NC_054753.1	15528492	15569665	+	2466	protein_coding	protein Wnt-4-like%2C transcript variant X1 && sp|P49337|WNT4_CHICK Protein Wnt-4 OS=Gallus gallus OX=9031 GN=WNT4 PE=1 SV=1 && PF00110:wnt family	-	470	500	510	257	297	289	16.8383558846338	17.8302422243859	17.7397344443185	10.4360023900868	9.80286284542272	11.2688581975009
121406611	393.67472994238	329.428440915233	406.343513560422	220.031706551313	220.31989341859	195.716172717125	376.482228139345	212.022590895676	0.828113774806565	0.000130320347453078	0.108339648849326	LOC121406611	NC_054740.1	14168329	14190211	+	3915	protein_coding	acid-sensing ion channel 2-like%2C transcript variant X2 && sp|Q708S6|ASI1C_DANRE Acid-sensing ion channel 1C OS=Danio rerio OX=7955 GN=asic1c PE=1 SV=1 && PF00858:Amiloride-sensitive sodium channel	-	404	339	429	199	245	184	9.11684344830241	7.61462013450257	9.39930054086932	5.08997241667226	5.09358862814526	4.51919623660823
121429928	56.5176592491536	41.7859084346756	95.665955406999	19.9023654167017	11.6904433242517	15.9551227758526	64.6565076969427	15.849310505602	2.03591674929363	0.000168117165739631	0.129876497710197	LOC121429928	NC_054740.1	24419694	24439244	-	1104	protein_coding	putative defense protein Hdd11 && - && PF02014:Reeler domain	-	58	43	101	18	13	15	4.6414515214836	3.42515076990839	7.84733713254587	1.63266675862507	0.958437567396676	1.30646364502018
121429719	563.227707689841	256.54604248266	261.423798933978	132.682436111345	126.796346824576	157.423878055079	360.399183035493	138.967553663667	1.37517035738567	0.000175268813109048	0.129876497710197	LOC121429719	NC_054740.1	20753404	20757249	-	2859	protein_coding	uncharacterized LOC121429719 && - && -	-	578	264	276	120	141	148	17.8611156135913	8.12026275892872	8.28065969765533	4.20301760877249	4.01415840641527	4.97763105717936
121422688	220.22398259153	223.506021859893	285.103490866403	108.357322824265	125.89708195348	136.150381020609	242.944498439275	123.468261932784	0.976042413247619	0.000175755084110631	0.129876497710197	LOC121422688	NC_054740.1	74159326	74174390	+	4053	protein_coding	uncharacterized LOC121422688%2C transcript variant X2 && - && -	-	226	230	301	98	140	128	4.92636667779611	4.99035617311976	6.3703002506236	2.42127206115037	2.81151873098427	3.03674628842982
121413693	178.322959355088	230.308379046933	348.565065245303	108.357322824265	89.0272222385323	123.386282799927	252.398801215775	106.923609287575	1.2408642235776	0.000241977693818691	0.160931298235684	LOC121413693	NC_054740.1	39342574	39353082	+	1141	lncRNA	uncharacterized LOC121413693 && - && -	-	183	237	368	98	99	116	14.1696898333037	18.2659814655645	27.665096202859	8.60071486752186	7.06218515244301	9.77569151246649
121430528	3959.15947464329	3517.79043101223	3994.29043516153	2289.87770988829	2475.67619012807	2778.31871270179	3823.74678027235	2514.62420423939	0.604638865579862	0.000257113638715334	0.165481655472527	LOC121430528	NC_054756.1	11452065	11467624	+	4893	protein_coding	transcription factor Sox-17-alpha-A-like && sp|Q8AWH3|SX17A_XENTR Transcription factor Sox-17-alpha OS=Xenopus tropicalis OX=8364 GN=sox17a PE=2 SV=1 && PF00505:HMG (high mobility group) box	HMG	4063	3620	4217	2071	2753	2612	73.3612132571294	65.0599411067709	73.9262021912336	42.3837131758774	45.7952616742839	51.3302170043619
121423262	417.06134756272	469.362645905775	419.60414104258	295.218420347742	240.103720582708	229.753767972277	435.342711503691	255.025302967576	0.772384180340628	0.00031737052587043	0.191884143398994	LOC121423262	NC_054749.1	29881955	29939664	+	4627	protein_coding	chromobox protein homolog 8-like && sp|Q9HC52|CBX8_HUMAN Chromobox protein homolog 8 OS=Homo sapiens OX=9606 GN=CBX8 PE=1 SV=3 && PF00385:Chromo (CHRromatin Organisation MOdifier) domain|PF17218:CBX family C-terminal motif	-	428	483	443	267	267	216	8.17220341369345	9.17968845823951	8.21247834190721	5.77837709946925	4.69679182168848	4.48879110505138
121428076	1237.54184907629	1221.50899772994	1113.8927085013	567.217414375998	412.762575833195	837.112108306398	1190.98118510251	605.697366171864	0.976166142580613	0.000481111013653586	0.259435863362604	LOC121428076	NC_054753.1	17326978	17347521	+	1953	pseudogene	- && - && PF00059:Lectin C-type domain	-	1270	1257	1176	513	459	787	57.4508391090782	56.5995978473598	51.6505664731732	26.3032395767431	19.1293402320817	38.7478520241847
121415051	43.8499080381364	33.0400206227668	185.648784750216	9.95118270835085	16.1867676797331	20.2098221827466	87.512904470373	15.4492575236102	2.50066591494633	0.000522591323257135	0.273511667859363	LOC121415051	NC_054744.1	2264489	2274201	-	4222	protein_coding	forkhead box protein C1-A-like%2C transcript variant X1 && sp|Q99853|FOXB1_HUMAN Forkhead box protein B1 OS=Homo sapiens OX=9606 GN=FOXB1 PE=1 SV=3 && PF00250:Forkhead domain	Fork head	45	34	196	9	18	19	0.941649290201184	0.708175665116727	3.98206048958263	0.213460931018721	0.347011466299361	0.432723534153533
121425021	3061.69802346277	2128.16603423115	2092.33757914912	1607.66885088246	1371.37892842184	1198.76155789239	2427.40054561435	1392.60311239889	0.801686572198332	0.00053463086640513	0.273511667859363	LOC121425021	NC_054751.1	29702133	29708737	-	6605	protein_coding	D(1) dopamine receptor-like && sp|P21728|DRD1_HUMAN D(1A) dopamine receptor OS=Homo sapiens OX=9606 GN=DRD1 PE=1 SV=1 && PF00001:7 transmembrane receptor (rhodopsin family)	-	3142	2190	2209	1454	1525	1127	42.0269871603895	29.1575885972703	28.6875133139107	22.0437614905636	18.7925870665468	16.4068889108581
121428760	426.805771571194	448.955574344654	649.770746625756	234.405637130042	266.1824018445	315.911430961881	508.510697513868	272.166489978808	0.901854480115434	0.000589741090879089	0.286988152322429	LOC121428760	NC_054754.1	4576528	4612856	+	6034	protein_coding	A disintegrin and metalloproteinase with thrombospondin motifs 13-like && sp|Q68SA9|ATS7_MOUSE A disintegrin and metalloproteinase with thrombospondin motifs 7 OS=Mus musculus OX=10090 GN=Adamts7 PE=1 SV=3 && PF00090:Thrombospondin type 1 domain|PF00431:CUB domain|PF17771:ADAM cysteine-rich domain|PF01421:Reprolysin (M12B) family zinc metalloprotease|PF01562:Reprolysin family propeptide	-	438	462	686	212	296	297	6.41303637467122	6.7331297064319	9.75189059571802	3.51823361619969	3.99278526840411	4.73288864919208
121408270	1290.16173872206	907.628801813651	1526.8665358028	758.501259769854	633.082469251785	715.853175209919	1241.5523587795	702.478968077186	0.821979416073367	0.00074955491453537	0.325111296843689	LOC121408270	NC_054741.1	49819233	49836166	+	1758	protein_coding	ileal sodium/bile acid cotransporter-like%2C transcript variant X2 && sp|Q5PT55|NTCP5_HUMAN Sodium/bile acid cotransporter 5 OS=Homo sapiens OX=9606 GN=SLC10A5 PE=2 SV=1 && PF01758:Sodium Bile acid symporter family	-	1324	934	1612	686	704	673	66.5371221523919	46.7205897859653	78.6531602814911	39.0750339288379	32.5944260252811	36.8104678248324
121415367	77072.5472526302	92734.5920002944	75070.3065518526	47483.7268233475	61404.5031930677	50441.5888184321	81625.8152682591	53109.9396116157	0.620031958728243	0.00086999415386393	0.348105669747788	LOC121415367	NC_054744.1	12586938	12598294	-	2240	protein_coding	arylsulfatase-like && sp|P14000|ARS_HEMPU Arylsulfatase OS=Hemicentrotus pulcherrimus OX=7650 PE=1 SV=1 && PF00884:Sulfatase|PF14707:C-terminal region of aryl-sulfatase	-	79094	95429	79256	42945	68283	47422	3119.53900223835	3746.38723998166	3034.96818052453	1919.81202479826	2481.15630582624	2035.66819486482
121415095	23.3866176203394	20.4070715611206	25.5740672870195	2.21137393518908	5.39558922657771	3.19102455517051	23.1225854894932	3.5993292389791	2.66122805088771	0.000932524372492941	0.356919868064657	LOC121415095	NC_054744.1	3893200	3931868	+	5026	protein_coding	cartilage oligomeric matrix protein-like%2C transcript variant X1 && sp|P49746|TSP3_HUMAN Thrombospondin-3 OS=Homo sapiens OX=9606 GN=THBS3 PE=1 SV=1 && PF02412:Thrombospondin type 3 repeat|PF05735:Thrombospondin C-terminal region	-	24	21	27	2	6	3	0.421874869688754	0.367432122495841	0.460798747989518	0.0398475505487483	0.097166892871462	0.0573949806646349
121428757	256.278351422886	349.835512476354	405.396325883125	183.544036620693	202.334595996664	137.214055872332	337.170063260788	174.364229496563	0.950409699982161	0.000948113121863814	0.356919868064657	LOC121428757	NC_054754.1	11182229	11207376	+	7358	protein_coding	fibropellin-1-like%2C transcript variant X1 && - && PF00008:EGF-like domain|PF12661:Human growth factor-like EGF	-	263	360	428	166	225	129	3.15784539503286	4.30252129304725	4.98946517856703	2.25913624515014	2.48892771594846	1.6857961988692
121408653	326.438204283904	573.341534336247	391.188510723669	74.0810268288341	267.081666715597	118.067908541309	430.322749781273	153.076867361913	1.48816096677709	0.00107085570685127	0.387676069742572	LOC121408653	NC_054741.1	64704899	64712331	+	2970	protein_coding	cytochrome P450 2C30-like && sp|Q4V8D1|CP2U1_RAT Cytochrome P450 2U1 OS=Rattus norvegicus OX=10116 GN=Cyp2u1 PE=1 SV=1 && PF00067:Cytochrome P450	-	335	590	413	67	297	111	9.96513659993901	17.4693148969347	11.9278896564942	2.25898044897081	8.13934672619947	3.59369878597873
446151	1122.55764577629	974.680608371619	1268.28429990071	741.915955255936	675.34791819331	776.482641758159	1121.84085134954	731.248838402468	0.61781990384786	0.00111570093941923	0.387676069742572	LOC446151	NC_054743.1	36259660	36276642	+	3015	protein_coding	transcription factor Brachyury && sp|Q25113|TBXT_HEMPU T-box transcription factor T homolog OS=Hemicentrotus pulcherrimus OX=7650 GN=TBXT PE=2 SV=1 && PF00907:T-box	T-box	1152	1003	1339	671	751	730	33.7567059909362	29.2545840512847	38.0945871310403	22.285856129009	20.2741273345798	23.2814854791523
121419197	368.339227520346	400.367308722938	325.832560990175	160.324610301208	240.103720582708	219.117019455042	364.846365744486	206.515116779653	0.819158869277488	0.00112154668099976	0.387676069742572	LOC121419197	NC_054746.1	37719106	37725035	-	3279	protein_coding	flocculation protein FLO11-like && - && -	-	378	412	344	145	267	206	10.1846306029664	11.0493342226522	8.99885049127433	4.42813348786388	6.62764737997944	6.04089027152727
121414275	1212.20634665426	1116.55834398703	1014.43800238511	675.574737200263	829.122211150775	694.579678175449	1114.40089767547	733.092208842162	0.603516453376089	0.00123152786813778	0.40952406708475	LOC121414275	NC_054743.1	51520103	51532781	-	2012	protein_coding	uncharacterized LOC121414275%2C transcript variant X2 && - && -	-	1244	1149	1071	611	922	653	54.6244783434656	50.219497561442	45.659537173632	30.4093650880824	37.2985968268186	31.2075983849829
121419050	837.046022327982	1072.82890492749	634.615743789003	447.803221875788	557.544220079697	341.439627403245	848.163557014823	448.929023119577	0.917069704006313	0.00128947488531684	0.418212605468831	LOC121419050	NC_054746.1	32821980	32833728	-	3566	protein_coding	glycoprotein hormone beta-5-like%2C transcript variant X2 && sp|Q86YW7|GPHB5_HUMAN Glycoprotein hormone beta-5 OS=Homo sapiens OX=9606 GN=GPHB5 PE=1 SV=1 && PF00007:Cystine-knot domain	-	859	1104	670	405	620	321	21.2817199319128	27.2250098525914	16.1162306553132	11.3728105115667	14.1514160691073	8.65563305995196
121429931	55.5432168483061	52.4753268714531	59.6728236697123	23.2194263194853	21.5823569063108	19.1461473310231	55.8971224631572	21.3159768522731	1.39118345597519	0.00131562912338691	0.418212605468831	LOC121429931	NC_054755.1	27291257	27297404	+	3716	protein_coding	tumor necrosis factor-like && - && PF00229:TNF(Tumour Necrosis Factor) family	-	57	54	63	21	24	18	1.35517084250733	1.27790440019813	1.45423587654891	0.565897412569724	0.525684395664121	0.46577046203518
121410490	306.949356266955	378.016706536949	537.05541302741	158.113236366019	171.759590379391	266.9823877826	407.340491943771	198.951738176003	1.03439230100804	0.001402606000513	0.434344693559575	LOC121410490	NC_054742.1	21480861	21491651	+	2862	protein_coding	uncharacterized LOC121410490%2C transcript variant X1 && - && -	-	315	389	567	143	191	251	9.72379564032348	11.952542124078	16.993523639169	5.00334588317528	5.43191902412333	8.43294437199327
121419000	2689.46102633903	1856.07174674954	1997.61881141942	1555.70156340552	1236.48919775739	1221.09872977858	2181.05052816933	1337.76316364716	0.705377136718455	0.0015179186261872	0.452022573577418	LOC121419000	NC_054746.1	31186062	31192296	-	2930	protein_coding	homeobox protein Nkx-2.2a-like%2C transcript variant X1 && sp|O95096|NKX22_HUMAN Homeobox protein Nkx-2.2 OS=Homo sapiens OX=9606 GN=NKX2-2 PE=2 SV=1 && PF00046:Homeodomain	Homeobox	2760	1910	2109	1407	1375	1148	83.2216573144721	57.3252632705741	61.7417549753094	48.0862152226312	38.1965929983763	37.6746660293382
121421334	71.1342952618657	82.6000515569169	79.5637648929497	34.2762959954307	12.589708195348	34.0375952551522	77.7660372372441	26.967866481977	1.53778768888891	0.00155788338903241	0.457101314381981	LOC121421334	NC_054748.1	10880628	10909501	+	2272	protein_coding	uncharacterized LOC121421334 && - && PF00497:Bacterial extracellular solute-binding proteins, family 3	-	73	85	84	31	14	32	2.83863420516184	3.28996221184289	3.17132659463365	1.36630445880244	0.501544252494685	1.35430597568289
121415566	4992.06841954162	3884.14595379996	4682.89587655647	3124.67137042217	2961.27922052007	3234.63522409118	4519.70341663268	3106.86193834447	0.540830756690571	0.00161446604893358	0.466838066787287	LOC121415566	NC_054744.1	15899960	15922600	-	2818	protein_coding	repulsive guidance molecule A-like && sp|Q8JG54|RGMA_CHICK Repulsive guidance molecule A OS=Gallus gallus OX=9031 GN=RGMA PE=1 SV=1 && PF06535:Repulsive guidance molecule (RGM) N-terminus|PF06534:Repulsive guidance molecule (RGM) C-terminus	-	5123	3997	4944	2826	3293	3041	160.612101903984	124.730731844831	150.489945122131	100.421172441081	95.1130900261705	103.764924597469
121423421	1706.24864388393	1991.14712517791	2490.15640361387	794.988929700473	1486.48483192216	1094.52142242349	2062.5173908919	1125.33172801537	0.87357952104905	0.00164357015538963	0.468464453433342	LOC121423421	NC_054750.1	24233142	24276012	+	7193	protein_coding	uncharacterized LOC121423421%2C transcript variant X1 && sp|Q9U943|APLP_LOCMI Apolipophorins OS=Locusta migratoria OX=7004 PE=1 SV=2 && PF09172:Domain of unknown function (DUF1943)|PF01347:Lipoprotein amino terminal region	-	1751	2049	2629	719	1653	1029	21.5065617002786	25.0502583455061	31.3509377941635	10.009513021876	18.7047687173748	13.755629122399
121414504	338.131513094074	236.138970921539	335.304437763145	184.649723588288	146.580173988695	181.888399644719	303.191640592919	171.039432407234	0.827444997372363	0.00174944974576575	0.482308151491156	LOC121414504	NC_054743.1	63821050	63854916	-	3452	protein_coding	nuclear receptor subfamily 2 group E member 1-like && sp|Q9Y466|NR2E1_HUMAN Nuclear receptor subfamily 2 group E member 1 OS=Homo sapiens OX=9606 GN=NR2E1 PE=1 SV=1 && PF00104:Ligand-binding domain of nuclear hormone receptor|PF00105:Zinc finger, C4 type (two domains)	RXR-like	347	243	354	167	163	171	8.88083060525686	6.19035845310345	8.79634968046375	4.84439785235914	3.84331841358781	4.76321809118364
121410891	2363.99726445598	2602.3875066991	2439.95545671712	1773.52189602164	1823.70915858327	1823.13869585409	2468.7800759574	1806.78991681966	0.450326701233247	0.0018823045391122	0.495831787756734	LOC121410891	NC_054742.1	36017676	36046743	-	3888	protein_coding	angiotensin-converting enzyme-like%2C transcript variant X3 && sp|Q10751|ACE_CHICK Angiotensin-converting enzyme (Fragment) OS=Gallus gallus OX=9031 GN=ACE PE=2 SV=1 && PF01401:Angiotensin-converting enzyme	-	2426	2678	2576	1604	2028	1714	55.1263754780208	60.570983784593	56.8315646533526	41.3116200680358	42.4552344669046	42.3896377069839
121419338	2984.71707379582	249.743685295619	559.787917282539	134.893810046534	188.84562293022	82.9666384344334	1264.74955879133	135.568690470396	3.22144286750703	0.00189727046064438	0.495831787756734	LOC121419338	NC_054746.1	42106267	42110435	-	2432	protein_coding	ADP-ribosylation factor-like && sp|P51824|ARF1_SOLTU ADP-ribosylation factor 1 OS=Solanum tuberosum OX=4113 PE=2 SV=2 && PF00025:ADP-ribosylation factor family	-	3063	257	591	122	210	78	111.270060652336	9.29287004326584	20.8446170484685	5.02331461041881	7.02821880140579	3.08394181469236
121425122	185.14405616102	168.115399051137	234.902543969661	105.040261921481	90.8257519807248	122.322607948203	196.053999727273	106.062873950136	0.888281047488541	0.00195033226662851	0.495831787756734	LOC121425122	NC_054740.1	82238104	82264722	+	4087	protein_coding	protein Wnt-10b-like%2C transcript variant X1 && sp|P43446|WN10A_DANRE Protein Wnt-10a OS=Danio rerio OX=7955 GN=wnt10a PE=1 SV=1 && PF00110:wnt family	-	190	173	248	95	101	115	4.10718118486032	3.72238917410475	5.20495589297628	2.32762539277109	2.01143630865218	2.70562962844404
121426703	136.421936118647	72.8823984325737	47.359383864851	35.3819829630252	26.9779461328886	10.6367485172351	85.5545728053571	24.3322258710496	1.81372389826478	0.00224421334204454	0.533054102386579	LOC121426703	NC_054752.1	33699770	33709836	-	1575	protein_coding	growth/differentiation factor 8-like && sp|Q8HY52|GDF8_LEPCA Growth/differentiation factor 8 OS=Lepus capensis OX=9981 GN=MSTN PE=2 SV=1 && PF00688:TGF-beta propeptide|PF00019:Transforming growth factor beta like domain	-	140	75	50	32	30	10	7.85312257428029	4.18755974527006	2.72307408276933	2.03452738090676	1.55035175737133	0.610512535069746
121419145	1266.77512110172	1158.34425242171	816.475777830031	673.363363265074	724.807486103606	522.264352196241	1080.53171711782	640.145067188307	0.75487483692815	0.00233863953077513	0.548947481388534	LOC121419145	NC_054746.1	36134792	36153310	-	3866	protein_coding	organic solute transporter subunit alpha-like && - && PF03619:Organic solute transporter Ostalpha	-	1300	1192	862	609	806	491	29.7082042547463	27.1140702389033	19.1256157706766	15.7742805918685	16.9692536505866	12.2122246813971
121411607	392.700287541533	443.124982470048	325.832560990175	213.397584745746	274.275785684367	184.015749348166	387.219277000585	223.896373259426	0.788520111502641	0.00237800458215666	0.55159258533397	LOC121411607	NC_054742.1	62684303	62708445	+	4623	protein_coding	F-box/LRR-repeat protein 7-like%2C transcript variant X1 && sp|Q5BJ29|FBXL7_MOUSE F-box/LRR-repeat protein 7 OS=Mus musculus OX=10090 GN=Fbxl7 PE=1 SV=1 && PF12937:F-box-like	-	403	456	344	193	305	173	7.70151297234335	8.67403679876835	6.38270187343468	4.18049332556735	5.36989130757265	3.59829987006552
121408828	174.425189751698	263.3483996697	224.483479519394	141.527931852101	116.005168371421	97.8580863585625	220.752356313597	118.463728860695	0.89873280536474	0.00240520022674696	0.55159258533397	LOC121408828	NC_054741.1	69605863	69607659	+	1797	protein_coding	protein nanos-like && sp|E7FDB3|NANO1_DANRE Nanos homolog 1 OS=Danio rerio OX=7955 GN=nanos1 PE=2 SV=1 && PF05741:Nanos RNA binding domain	-	179	271	237	128	129	92	8.80034812685417	13.2617710129838	11.3128044323397	7.13273372271151	5.8429367149679	4.92283062501982
121424934	3456.347195806	3527.50808413657	3457.23502213412	2078.69149907773	2566.5019421088	2710.24352219149	3480.36343402556	2451.81232112601	0.505261128821024	0.00355162173911829	0.745915336198822	LOC121424934	NC_054740.1	81699795	81721815	-	5011	protein_coding	myosin light chain kinase%2C smooth muscle-like%2C transcript variant X1 && sp|Q15746|MYLK_HUMAN Myosin light chain kinase, smooth muscle OS=Homo sapiens OX=9606 GN=MYLK PE=1 SV=4 && PF00069:Protein kinase domain|PF00041:Fibronectin type III domain	-	3547	3630	3650	1880	2854	2548	62.536228282466	63.7033884218592	62.479633339933	37.5688209368446	46.357404822537	48.8933916281859
121406004	224.121752194919	315.823726541153	371.297569500432	187.966784491072	180.752239090353	122.322607948203	303.747682745501	163.680543843209	0.891667337089454	0.00366303732340134	0.753452790479417	LOC121406004	NC_054758.1	2446843	2470799	+	2392	protein_coding	glutathione hydrolase 1 proenzyme-like && sp|P07314|GGT1_RAT Glutathione hydrolase 1 proenzyme OS=Rattus norvegicus OX=10116 GN=Ggt1 PE=1 SV=4 && PF01019:Gamma-glutamyltranspeptidase	-	230	325	392	170	201	115	8.49496432313974	11.9482003601455	14.0570730660685	7.11675253759647	6.83950122059403	4.62287135930216
121424055	412.189135558482	616.099208083357	535.161037672816	350.502768727469	334.526532047818	270.17341233777	521.149793771552	318.400904371019	0.71073653623168	0.00376433600643694	0.763058377043156	LOC121424055	NC_054750.1	18859198	18867535	+	1635	protein_coding	dynein light chain Tctex-type 5-B-like%2C transcript variant X2 && sp|A2VDD2|DYL5B_XENLA Dynein light chain Tctex-type 5-B (Fragment) OS=Xenopus laevis OX=8355 GN=Dynlt5-b PE=2 SV=1 && PF03645:Tctex-1 family	-	423	634	565	317	372	254	22.8569095109213	34.0997984394652	29.6415357725304	19.4149208352871	18.5188806247474	14.9379534956974
121405866	127.651954511019	202.127184986338	318.255059571799	88.4549574075631	104.314725047169	108.494834875798	216.011399689719	100.421505776843	1.10481113546543	0.00378622590854413	0.763058377043156	LOC121405866	NC_054758.1	7158849	7169526	+	2762	protein_coding	uncharacterized LOC121405866 && - && PF09588:YqaJ-like viral recombinase domain	-	131	208	336	80	116	102	4.19027494346328	6.62246957543071	10.434835659678	2.90041693060114	3.4184077488745	3.55100792030973
121418887	373.211439524583	345.948451226617	313.519121185314	245.462506805988	224.816217774071	178.697375089549	344.226337312171	216.325366556536	0.670015342021038	0.00421883748428331	0.819884072208677	LOC121418887	NC_054746.1	27230776	27234392	+	2034	protein_coding	homeobox protein six1-like && sp|Q6NZ04|SIX1B_DANRE Homeobox protein six1b OS=Danio rerio OX=7955 GN=six1b PE=1 SV=1 && PF00046:Homeodomain|PF16878:Transcriptional regulator, SIX1, N-terminal SD domain	Homeobox	383	356	331	222	250	168	16.6357629753836	15.3914437835	13.9587669242844	10.9293955680624	10.0041134786129	7.94206572170377
121406552	153.961899333901	119.527133429421	161.021905140493	69.6582789584559	90.8257519807248	77.6482641758159	144.836979301272	79.3774317049989	0.86521989049561	0.00424160612003129	0.819884072208677	LOC121406552	NC_054740.1	76365072	76370846	+	2173	lncRNA	uncharacterized LOC121406552 && - && -	-	158	123	170	63	101	73	6.42380367040185	4.97766535758517	6.71056682615269	2.90318654179811	3.78312940334168	3.2302659327954
121418308	308.89824106865	279.868409981083	268.054112675057	181.332662685504	181.65150396145	197.843522420572	285.606921241597	186.942563022509	0.611604223459934	0.00463062690450651	0.871606301874659	LOC121418308	NC_054746.1	6569396	6586379	+	3730	protein_coding	putative N-acetylated-alpha-linked acidic dipeptidase && sp|Q9Y3Q0|NALD2_HUMAN N-acetylated-alpha-linked acidic dipeptidase 2 OS=Homo sapiens OX=9606 GN=NAALAD2 PE=1 SV=1 && PF04389:Peptidase family M28|PF02225:PA domain|PF04253:Transferrin receptor-like dimerisation domain	-	317	288	283	164	202	186	7.50836417708501	6.78990920627167	6.50800104848451	4.40280179698572	4.40790358898738	4.79489670639898
121407237	29.2332720254243	39.842377809807	16.1021905140493	11.0568696759454	1.79852974219257	2.12734970344701	28.3926134497602	4.99424970719499	2.52985721461498	0.0049626669406841	0.908334153179849	LOC121407237	NC_054741.1	8873800	8879521	-	1058	lncRNA	uncharacterized LOC121407237%2C transcript variant X1 && - && -	-	30	41	17	10	2	2	2.50513125597316	3.40783453750238	1.3782667025737	0.946473483260912	0.153862887073714	0.181768854959329
121424881	12806.1220319375	13548.3519859592	15552.8216612171	8626.56972117259	10458.4504508498	10671.8497873419	13969.0985597046	9918.95665312144	0.493951783191885	0.00501377236860407	0.908334153179849	LOC121424881	NC_054751.1	10128683	10134720	-	2061	protein_coding	actin%2C cytoskeletal && sp|P53464|ACTM_HELTB Actin, cytoskeletal OS=Heliocidaris tuberculata OX=7635 PE=3 SV=1 && PF00022:Actin	-	13142	13942	16420	7802	11630	10033	563.350092091657	594.877300989645	683.384574396304	379.072319803636	459.294528994177	468.088491817503
121425538	1822.20728958478	1747.2340317569	2136.85539998208	1423.01912729417	1330.9120092225	1367.88585931643	1902.09890710792	1373.93899861103	0.469428438209844	0.00505338266855269	0.908334153179849	LOC121425538	NC_054751.1	19650151	19739720	-	7367	protein_coding	slit homolog 1 protein-like && sp|Q9R1B9|SLIT2_MOUSE Slit homolog 2 protein OS=Mus musculus OX=10090 GN=Slit2 PE=2 SV=2 && PF13855:Leucine rich repeat|PF00054:Laminin G domain|PF00008:EGF-like domain|PF01462:Leucine rich repeat N-terminal domain	-	1870	1798	2256	1287	1480	1286	22.4256910759362	21.4624515897797	26.2674815553034	17.4937129440517	16.3516128068077	16.7851583298088
121430637	1693.58089267291	2469.2556588956	2977.01086974453	1251.63764731702	1759.86135273543	1241.30855196133	2379.94914043768	1417.60251733793	0.747214303939429	0.00543845449598768	0.956154279694436	LOC121430637	NC_054756.1	3632876	3635894	+	3019	protein_coding	transcription factor SOX-4-like && sp|Q66JF1|SOX11_XENTR Transcription factor Sox-11 OS=Xenopus tropicalis OX=8364 GN=sox11 PE=2 SV=1 && PF00505:HMG (high mobility group) box	HMG	1738	2541	3143	1132	1957	1167	50.8606091863582	74.0153612346325	89.2999629107442	37.54718933648	52.7615155454533	37.1691719864713
121421049	519.377799651705	722.993392451131	815.528590152734	388.096125625683	478.408911423224	423.342590985955	685.96659408519	429.949209344954	0.673468597102344	0.00546319105278497	0.956154279694436	LOC121421049	NC_054748.1	15381151	15422064	+	5174	protein_coding	solute carrier organic anion transporter family member 2A1-like && sp|Q99N02|SO3A1_RAT Solute carrier organic anion transporter family member 3A1 OS=Rattus norvegicus OX=10116 GN=Slco3a1 PE=2 SV=1 && PF03137:Organic Anion Transporter Polypeptide (OATP) family|PF07648:Kazal-type serine protease inhibitor domain	-	533	744	861	351	532	398	9.10113765675072	12.6452325976226	14.2740343517257	6.79320641277166	8.36902291909184	7.39659417488346
121415121	147.140802527969	138.962439678107	128.817524112395	88.4549574075631	62.94854097674	82.9666384344334	138.306922106157	78.1233789395788	0.827423700586599	0.00552628668217227	0.958786712023488	LOC121415121	NC_054744.1	4972843	5033698	+	4212	protein_coding	platelet-derived growth factor receptor alpha-like%2C transcript variant X2 && sp|G3V9H8|RET_RAT Proto-oncogene tyrosine-protein kinase receptor Ret OS=Rattus norvegicus OX=10116 GN=Ret PE=1 SV=1 && PF07714:Protein tyrosine kinase	-	151	143	136	80	70	78	3.16725830319531	2.98557500357217	2.76962235768847	1.90193531868954	1.35269295069792	1.78066156062009
121422396	862.381524750016	1076.71596617722	1197.24522410343	699.899850487343	623.190555669726	774.355292054712	1045.44757167689	699.148566070593	0.580891851826823	0.00580652078907775	0.990185493877601	LOC121422396	NC_054749.1	35185069	35215863	-	2615	protein_coding	netrin-1-like%2C transcript variant X1 && sp|O09118|NET1_MOUSE Netrin-1 OS=Mus musculus OX=10090 GN=Ntn1 PE=1 SV=3 && PF01759:UNC-6/NTR/C345C module|PF00053:Laminin EGF domain	-	885	1108	1264	633	693	728	29.899675575594	37.2604742458676	41.4615363975311	24.2396383314952	21.570046964651	26.7691653044348
121427950	36.0543688313566	29.1529593730295	109.873770566454	14.373930578729	22.4816217774071	11.7004233689586	58.3603662569468	16.1853252416982	1.84499795760279	0.00585745795441782	0.990406789038511	LOC121427950	NC_054740.1	89866884	89869109	+	2226	protein_coding	uncharacterized LOC121427950 && - && PF03732:Retrotransposon gag protein	-	37	30	116	13	25	11	1.46849158649783	1.18515841847266	4.469951796244	0.584806661669838	0.914122498450075	0.475163057955227
121421811	8.76998160762728	6.80235718704021	11.3662521275642	0	0	1.06367485172351	8.97953030741058	0.354558283907835	4.62090547959829	0.00606784604065764	0.999927672643225	LOC121421811	NC_054748.1	12156269	12171517	+	2117	protein_coding	sushi%2C von Willebrand factor type A%2C EGF and pentraxin domain-containing protein 1-like && sp|Q96PZ7|CSMD1_HUMAN CUB and sushi domain-containing protein 1 OS=Homo sapiens OX=9606 GN=CSMD1 PE=1 SV=3 && PF00084:Sushi repeat (SCR repeat)	-	9	7	12	0	0	1	0.375592187362248	0.290775286988521	0.486217290168544	0	0	0.0454207483578106
121428477	2064.8434473958	2413.86503608684	2323.45137240959	1628.67690326676	1779.64517989955	1616.78577461973	2267.38661863074	1675.03595259534	0.436670490786082	0.00631987269897969	0.999927672643225	LOC121428477	NC_054754.1	8095939	8129191	-	4533	protein_coding	transient receptor potential cation channel subfamily A member 1 homolog%2C transcript variant X1 && sp|Q7Z020|TRPA1_DROME Transient receptor potential cation channel subfamily A member 1 OS=Drosophila melanogaster OX=7227 GN=TrpA1 PE=2 SV=4 && PF12796:Ankyrin repeats (3 copies)	-	2119	2484	2453	1473	1979	1520	41.2990570852911	48.1888079753513	46.4175100018851	32.5395203267645	35.5344521754881	32.2428195225452
121418551	2012.22355775004	1541.21978552083	1475.71840122876	1231.73528190032	1168.14506755407	1024.31888220974	1676.38724816654	1141.39974388804	0.55450962062632	0.00635485216581087	0.999927672643225	LOC121418551	NC_054746.1	15971943	16015077	+	6318	protein_coding	SPARC-related modular calcium-binding protein 1-like%2C transcript variant X1 && sp|Q9H3U7|SMOC2_HUMAN SPARC-related modular calcium-binding protein 2 OS=Homo sapiens OX=9606 GN=SMOC2 PE=1 SV=2 && PF10591:Secreted protein acidic and rich in cysteine Ca binding region|PF07648:Kazal-type serine protease inhibitor domain|PF00086:Thyroglobulin type-1 repeat	-	2065	1586	1558	1114	1299	963	28.8758869584915	22.075160632473	21.1523119278364	17.6562995418346	16.7347442186342	14.6562143835654
121425112	645.080869361029	624.845095895265	711.337945650062	413.526925880357	394.777278411269	529.710076158305	660.421303635452	446.004760149977	0.566915678095764	0.00655581560761437	0.999927672643225	LOC121425112	NC_054751.1	21752977	21758821	-	4109	protein_coding	homeobox protein Hmx-like && sp|P70061|NKX32_XENLA Homeobox protein Nkx-3.2 OS=Xenopus laevis OX=8355 GN=nkx3-2 PE=2 SV=1 && PF00046:Homeodomain	Homeobox	662	643	751	374	439	498	14.233665215856	13.761163115206	15.6773915889591	9.11443138326787	8.69596790655042	11.6538210484779
121421316	295.256047456785	154.510684677056	120.292835016722	120.519879467805	64.7470707189325	57.4384419930693	190.019855716854	80.9017973932689	1.2338063953496	0.00663856768413276	0.999927672643225	LOC121421316	NC_054748.1	21555511	21564766	+	937	protein_coding	uncharacterized LOC121421316%2C transcript variant X1 && - && -	-	303	159	127	109	72	54	28.5691905817267	14.9223713868268	11.626102313894	11.6487956282407	6.25435394115647	5.54152519825847
121418427	939.362474416967	1113.64304804973	1699.25469307085	729.753398612395	517.97656575146	897.741574854638	1250.75340517918	715.157179739498	0.806985557396178	0.00788328818354147	0.999927672643225	LOC121418427	NC_054746.1	10762334	10808712	+	5476	protein_coding	UPF0394 inner membrane protein YeeE-like && - && PF04143:Sulphur transport	-	964	1146	1794	660	576	844	15.5527966249214	18.4035450748118	28.1014681320997	12.0690924742774	8.56147500783582	14.8202029376956
121422567	124.728627308477	109.809480305078	135.447837853474	53.0729744445379	76.4375140431843	75.5209144723689	123.328648489009	68.343800986697	0.849131710976572	0.00795911870475147	0.999927672643225	LOC121422567	NC_054749.1	2387381	2508465	+	5827	protein_coding	unconventional myosin-X-like && sp|P79114|MYO10_BOVIN Unconventional myosin-X OS=Bos taurus OX=9913 GN=MYO10 PE=1 SV=1 && PF00063:Myosin head (motor domain)	-	128	113	143	48	85	71	1.94070645391516	1.70535082813212	2.1050432822781	0.824879172368666	1.18730817183277	1.17162457927191
121410054	209.505116182207	190.466001237126	171.440969590761	138.210870949317	108.811049402651	101.049110913733	190.470695670031	116.023677088567	0.71639268479644	0.00827829567542892	0.999927672643225	LOC121410054	NC_054742.1	5156886	5174906	+	1998	protein_coding	protein Wnt-16-like && sp|Q9QYS1|WNT16_MOUSE Protein Wnt-16 OS=Mus musculus OX=10090 GN=Wnt16 PE=2 SV=2 && PF00110:wnt family	-	215	196	181	125	121	95	9.50687699026049	8.62662458034613	7.77057401547015	6.26482072879157	4.92923400335403	4.5719688718624
121424779	540.815532470349	720.078096513828	687.658253717637	385.884751690494	490.998619618572	430.788314948019	649.517294233938	435.890562085695	0.574625235494282	0.00832108369534371	0.999927672643225	LOC121424779	NC_054751.1	12381781	12403450	-	4329	protein_coding	WW domain binding protein 1-like && - && PF11669:WW domain-binding protein 1	-	555	741	726	349	546	405	11.3266190975197	15.0525796248897	14.3853040422388	8.07294437297819	10.2658427177291	8.99585778026367
121418011	956.902437632221	571.398003711378	714.179508681953	488.713639676786	490.099354747476	457.380186241107	747.493316675184	478.73106022179	0.642747135433104	0.00870765230319133	0.999927672643225	LOC121418011	NC_054746.1	36160012	36172008	-	2185	protein_coding	organic solute transporter subunit alpha-like && sp|Q66I08|OSTA_DANRE Organic solute transporter subunit alpha OS=Danio rerio OX=7955 GN=slc51a PE=2 SV=1 && PF03619:Organic solute transporter Ostalpha	-	982	588	754	442	545	430	39.705890910463	23.6649829448946	29.5998775926107	20.2565251175378	20.3018030470422	18.9230944794501
121416275	189.04182576441	86.4871128066542	23.6796919324255	27.6421741898635	23.3808866485034	37.2286198103227	99.73621016783	29.4172268828965	1.76264739539826	0.00892612936623541	0.999927672643225	LOC121416275	NC_054744.1	45289950	45305504	-	1270	protein_coding	proline-rich transmembrane protein 1-like && sp|Q6MG82|PRRT1_RAT Proline-rich transmembrane protein 1 OS=Rattus norvegicus OX=10116 GN=Prrt1 PE=1 SV=2 && PF04505:Interferon-induced transmembrane protein	-	194	89	25	25	26	35	13.4956220617061	6.1626371369368	1.6885203465991	1.97119871120088	1.66632295182036	2.64996090517478
121415997	249.457254616954	213.78836873555	238.691294678849	176.909914815126	113.307373758132	139.341405575779	233.978972677117	143.186231383012	0.711211292281035	0.00911669740557141	0.999927672643225	LOC121415997	NC_054744.1	34573513	34577672	-	4160	protein_coding	forkhead box protein B1-like && sp|O93529|FOXB1_XENLA Forkhead box protein B1 OS=Xenopus laevis OX=8355 GN=foxb1 PE=2 SV=1 && PF00250:Forkhead domain	Fork head	256	220	252	160	126	131	5.43677716680943	4.65060721710281	5.19609665120745	3.85141902034633	2.46528290264695	3.02798074034292
121413870	344.952609900006	335.259032789839	635.5629314663	222.243080486502	214.924304192012	297.828958482581	438.591524718715	244.998781053699	0.840688472992409	0.00976776392219865	0.999927672643225	LOC121413870	NC_054743.1	32656895	32711818	-	4682	protein_coding	runt-related transcription factor 1-like && sp|Q08775|RUNX2_MOUSE Runt-related transcription factor 2 OS=Mus musculus OX=10090 GN=Runx2 PE=1 SV=2 && PF00853:Runt domain	Runt	354	345	671	201	239	280	6.67985063051501	6.47989541958171	12.293091702361	4.2989140966104	4.15485661589422	5.7504491235745
121431589	528.147781259332	711.33220870192	855.310472599209	340.551586019118	433.44566786841	519.07332764107	698.263487520153	431.023527176199	0.695882704992816	0.0100731816113672	0.999927672643225	LOC121431589	NC_054757.1	2628837	2634133	-	2725	protein_coding	DNA damage-inducible transcript 4 protein-like%2C transcript variant X2 && - && PF07809:RTP801 C-terminal region	-	542	732	903	308	482	488	17.5722623474033	23.6224471208409	28.4243966045256	11.3182251430948	14.3969362276262	17.2198141084259
121427624	6323.15673909927	7669.17184573162	7821.87583911879	5425.6059499864	5753.49664527403	4569.54716300418	7271.4014746499	5249.54991942154	0.469990847991559	0.0100863814001023	0.999927672643225	LOC121427624	NC_054753.1	6977829	6988800	-	1195	protein_coding	development-specific protein LVN1.2-like && sp|P15262|LVN1_LYTVA Development-specific protein LVN1.2 OS=Lytechinus variegatus OX=7654 PE=2 SV=1 && PF00811:Ependymin	-	6489	7892	8258	4907	6398	4296	479.738714916886	580.763725274559	592.75739910338	411.189741802364	435.778580370077	345.677817137148
121427341	182.220728958478	218.647195297721	107.97939521186	75.1867137964286	109.710314273747	77.6482641758159	169.61577315602	87.5150974153304	0.951818351923565	0.0101887616091832	0.999927672643225	LOC121427341	NC_054740.1	88700414	88719197	+	3948	protein_coding	cholinesterase 1-like && sp|P04058|ACES_TETCF Acetylcholinesterase OS=Tetronarce californica OX=7787 GN=ache PE=1 SV=2 && PF00135:Carboxylesterase family	-	187	225	114	68	122	73	4.18465213162162	5.01170714194555	2.47683866039126	1.7247489432554	2.51519832977795	1.77795538803556
121414030	47.7476776415263	6.80235718704021	9.4718767729702	3.31706090278362	4.49632435548143	1.06367485172351	21.3406372005122	2.95902003666285	2.83706806785469	0.0105634229653831	0.999927672643225	LOC121414030	NC_054743.1	39724770	39729196	-	442	protein_coding	transcription initiation factor TFIID subunit 13-like && sp|Q148M7|TAF13_BOVIN Transcription initiation factor TFIID subunit 13 OS=Bos taurus OX=9913 GN=TAF13 PE=2 SV=1 && PF02269:Transcription initiation factor IID, 18kD subunit	-	49	7	10	3	5	1	9.79419416079641	1.39269520939977	1.94065234405507	0.679662180061117	0.920740579886818	0.217546887496572
121419157	2357.17616765004	1773.47169519263	1999.51318677401	1408.64519671544	1430.73040991419	1584.87552906802	2043.38701653889	1474.75037856589	0.470522554938836	0.0109492500405799	0.999927672643225	LOC121419157	NC_054746.1	36368357	36389019	+	4030	protein_coding	cytochrome P450 3A6-like && sp|P11707|CP3A6_RABIT Cytochrome P450 3A6 OS=Oryctolagus cuniculus OX=9986 GN=CYP3A6 PE=2 SV=2 && PF00067:Cytochrome P450	-	2419	1825	2111	1274	1591	1490	53.0304998649678	39.823381448505	44.9317359168415	31.6561795607821	32.1332522118694	35.5513720018592
121414510	411.214693157635	249.743685295619	319.202247249096	227.771515324475	142.083849633213	204.225571530913	326.72020856745	191.360312162867	0.773606086332671	0.0110567149257612	0.999927672643225	LOC121414510	NC_054743.1	63981740	63991019	+	1789	protein_coding	tubulin alpha-1B chain-like && sp|P81947|TBA1B_BOVIN Tubulin alpha-1B chain OS=Bos taurus OX=9913 PE=1 SV=2 && PF00091:Tubulin/FtsZ family, GTPase domain|PF03953:Tubulin C-terminal domain	-	422	257	337	206	158	192	20.8399661382871	12.6329010314268	16.1580731836992	11.5305758932224	7.18846720368651	10.3196752713858
121410635	2599.81232546107	1756.95168488124	4466.93708613275	1097.94715882138	1001.78106640126	2260.30905991245	2941.23369882502	1453.3457617117	1.01717697248206	0.0112789701434957	0.999927672643225	LOC121410635	NC_054742.1	26419949	26426537	-	2480	protein_coding	ras-like protein rasD && sp|Q55CA9|RASZ_DICDI Ras-like protein rasZ OS=Dictyostelium discoideum OX=44689 GN=rasZ PE=3 SV=1 && PF00071:Ras family	-	2668	1808	4716	993	1114	2125	95.0449492205738	64.1101888743603	163.114333585369	40.0951355916538	36.5614203749444	82.3914976133692
121422416	999.77790326951	1152.5136605471	936.768612846753	655.672371783561	807.539854244464	748.827095613348	1029.68672555445	737.346440547124	0.481246403205792	0.0112931469825817	0.999927672643225	LOC121422416	NC_054740.1	73395524	73413962	+	1520	protein_coding	heparan sulfate glucosamine 3-O-sulfotransferase 1-like && sp|Q8BKN6|HS3SA_MOUSE Heparan sulfate glucosamine 3-O-sulfotransferase 3A1 OS=Mus musculus OX=10090 GN=Hs3st3a1 PE=2 SV=1 && PF00685:Sulfotransferase domain	-	1026	1186	989	593	898	704	59.634649548441	68.6153704050632	55.8113739720753	39.0665647734866	48.0864036850468	44.5352828214036
121412720	10.7188664093222	17.4917756238177	8.52468909567318	1.10568696759454	2.69779461328886	1.06367485172351	12.245110376271	1.62238547753563	2.88552345285859	0.0112992323657497	0.999927672643225	LOC121412720	NC_054743.1	46213467	46216938	-	1433	protein_coding	uncharacterized LOC121412720 && - && -	-	11	18	9	1	3	1	0.678174402349746	1.10460403608659	0.538724007302935	0.0698792006482934	0.170398047303548	0.0671009939103175
121430638	4663.68133045602	5432.16809650783	4964.21061671368	3532.66986146455	4163.5963531758	3618.62184556336	5020.02001455918	3771.62935340124	0.412373356820807	0.0114253630333896	0.999927672643225	LOC121430638	NC_054756.1	7333553	7344339	+	3917	protein_coding	monocarboxylate transporter 2-like && - && PF07690:Major Facilitator Superfamily	-	4786	5590	5241	3195	4630	3402	107.947856064766	125.498503573462	114.770585891119	81.679187648754	96.2092809351635	83.5133454118958
121421630	5978.20412919926	5769.37065992254	7355.85950188866	4074.45647558588	4477.43979318841	5173.71447878313	6367.81143033682	4575.20358251914	0.476968728231128	0.0115793608826942	0.999927672643225	LOC121421630	NC_054748.1	14818700	14839710	+	1809	protein_coding	CD151 antigen-like%2C transcript variant X2 && sp|Q3ZBH3|CD151_BOVIN CD151 antigen OS=Bos taurus OX=9913 GN=CD151 PE=2 SV=1 && PF00335:Tetraspanin family	-	6135	5937	7766	3685	4979	4864	299.620068365731	288.608284334458	368.238192257479	203.982562929454	224.023257875883	258.54142778675
121411004	4052.70594512465	3442.96450195478	3658.98599739839	2878.10317664858	2855.16596573071	2835.75715469486	3718.21881482594	2856.34209902472	0.380441714519139	0.0117859251265165	0.999927672643225	LOC121411004	NC_054742.1	40174032	40251526	+	10324	protein_coding	leucine-rich repeats and immunoglobulin-like domains protein 3 && sp|Q96JA1|LRIG1_HUMAN Leucine-rich repeats and immunoglobulin-like domains protein 1 OS=Homo sapiens OX=9606 GN=LRIG1 PE=1 SV=2 && PF07679:Immunoglobulin I-set domain|PF13927:Immunoglobulin domain|PF13855:Leucine rich repeat	-	4159	3543	3863	2603	3175	2666	35.5906420813015	30.1789042742472	32.0956904518351	25.2476110479464	25.0314082290617	24.8306045053381
121430878	32.1565992279667	33.0400206227668	51.1481345740391	12.1625566435399	19.7838271641183	10.6367485172351	38.7815848082575	14.1943774416311	1.44122230763678	0.0117945032482478	0.999927672643225	LOC121430878	NC_054756.1	9982503	9994061	-	2578	protein_coding	uncharacterized LOC121430878 && - && PF00629:MAM domain, meprin/A5/mu	-	33	34	54	11	22	10	1.13090448242884	1.15978186893826	1.79672188316161	0.427271466182719	0.694591264454571	0.372985741945248
121421367	151.038572131359	136.047143740804	163.863468172384	49.7559135417542	99.8184006916877	93.6033869516684	150.316394681516	81.0592337283701	0.887598616708705	0.0122851180355067	0.999927672643225	LOC121421367	NC_054748.1	21698546	21723007	+	3855	protein_coding	uncharacterized LOC121421367 && sp|Q6CPK7|KAPR_KLULA cAMP-dependent protein kinase regulatory subunit OS=Kluyveromyces lactis (strain ATCC 8585 / CBS 2359 / DSM 70799 / NBRC 1267 / NRRL Y-1140 / WM37) OX=284590 GN=PKAR PE=3 SV=1 && PF00027:Cyclic nucleotide-binding domain	-	155	140	173	45	111	88	3.55223929673185	3.19362533102308	3.84938838237393	1.16891316570822	2.34362512738817	2.19499448406399
121423217	74.0576224644082	115.640072179684	216.905978101018	27.6421741898635	32.3735353594663	90.4123623964979	135.534557581703	50.1426906486092	1.43636354278873	0.0124247783960278	0.999927672643225	LOC121423217	NC_054749.1	35147139	35150914	-	1721	protein_coding	uncharacterized LOC121423217 && - && -	-	76	119	229	25	36	85	3.90146414933739	6.08059953714694	11.4136518861456	1.45463240164155	1.70259431808937	4.74912060618607
121428879	142.268590523731	278.896644668649	233.955356292364	70.7639659260505	136.688260406635	129.768331910268	218.373530494915	112.406852747651	0.956102232011656	0.012529003847936	0.999927672643225	LOC121428879	NC_054754.1	10564162	10580547	-	3314	protein_coding	sushi%2C von Willebrand factor type A%2C EGF and pentraxin domain-containing protein 1-like && sp|Q28278|PROC_CANLF Vitamin K-dependent protein C OS=Canis lupus familiaris OX=9615 GN=PROC PE=2 SV=2 && PF00089:Trypsin|PF12947:EGF domain|PF00092:von Willebrand factor type A domain	-	146	287	247	64	152	122	3.89220091377652	7.61569782279501	6.39314360319457	1.93384467406647	3.73319463603597	3.5398305254572
121414531	91.5975856796627	42.7576737471099	59.6728236697123	28.747861157458	21.5823569063108	34.0375952551522	64.6760276988283	28.1226044396403	1.20514395266587	0.0129840822138106	0.999927672643225	LOC121414531	NC_054743.1	64435677	64439118	-	1689	protein_coding	tubulin alpha-1 chain-like && sp|P18258|TBA1_PARLI Tubulin alpha-1 chain OS=Paracentrotus lividus OX=7656 PE=2 SV=1 && PF03953:Tubulin C-terminal domain|PF00091:Tubulin/FtsZ family, GTPase domain	-	94	44	63	26	24	32	4.91691955139219	2.29088526028984	3.19949112922187	1.54147972631979	1.15656791846529	1.82177807978184
121413962	344.952609900006	214.760134047984	371.297569500432	202.340715069801	145.680909117598	203.161896679189	310.336771149474	183.727840288863	0.757842745537512	0.0131276810497082	0.999927672643225	LOC121413962	NC_054743.1	36529298	36535080	-	5450	protein_coding	metabotropic glutamate receptor 2-like && sp|Q14BI2|GRM2_MOUSE Metabotropic glutamate receptor 2 OS=Mus musculus OX=10090 GN=Grm2 PE=1 SV=2 && PF00003:7 transmembrane sweet-taste receptor of 3 GCPR|PF07562:Nine Cysteines Domain of family 3 GPCR|PF01094:Receptor family ligand binding region	-	354	221	392	183	162	191	5.73854323891216	3.565956839963	6.16963647230014	3.3623948071207	2.41940214613636	3.36986116261204
121408390	580.767670905096	451.870870281957	510.534158063094	389.201812593278	366.900067407284	315.911430961881	514.390899750049	357.337770320814	0.525531341738091	0.0131736003973588	0.999927672643225	LOC121408390	NC_054741.1	54279470	54302524	-	1803	protein_coding	aromatic-L-amino-acid decarboxylase-like && sp|O88533|DDC_MOUSE Aromatic-L-amino-acid decarboxylase OS=Mus musculus OX=10090 GN=Ddc PE=1 SV=1 && PF00282:Pyridoxal-dependent decarboxylase conserved domain	-	596	465	539	352	408	297	29.2042079093452	22.6797120979269	25.6426585215192	19.5497431360009	18.4184884319988	15.8392956789934
121416352	14.6166360127121	23.3223674984236	103.243456825375	14.373930578729	12.589708195348	7.44572396206453	47.0608201121703	11.4697875787138	2.03691644439591	0.0133866228748283	0.999927672643225	LOC121416352	NC_054744.1	48473797	48484990	-	1041	protein_coding	neo-calmodulin-like && sp|Q41420|CALM3_SOLTU Putative calmodulin-3 (Fragment) OS=Solanum tuberosum OX=4113 GN=PCM3 PE=5 SV=1 && PF13499:EF-hand domain pair	-	15	24	109	13	14	7	1.27302059021114	2.02740644727772	8.98143598769309	1.25050876933435	1.09462876240915	0.646580278496057
121432057	818.53161671188	1046.59124149176	1311.85493305637	676.680424167858	732.900869943473	741.381371651283	1058.99259708667	716.987555254204	0.562644615993339	0.0139610088251596	0.999927672643225	LOC121432057	NC_054757.1	16091367	16119000	-	4823	protein_coding	monocarboxylate transporter 13-like%2C transcript variant X1 && sp|Q6ZSM3|MOT12_HUMAN Monocarboxylate transporter 12 OS=Homo sapiens OX=9606 GN=SLC16A12 PE=1 SV=3 && PF07690:Major Facilitator Superfamily	-	840	1077	1385	612	815	697	15.3871051890833	19.63716333377	24.6321614235992	12.7065684121399	13.7540277459104	13.8960273312501
121414239	1148.86759059917	657.885116518032	687.658253717637	539.575240186135	482.905235778705	549.919898341052	831.470320278281	524.133458101964	0.665916613780244	0.0139815253130183	0.999927672643225	LOC121414239	NC_054743.1	49863124	49873185	-	4044	protein_coding	monocarboxylate transporter 12-like%2C transcript variant X1 && - && PF07690:Major Facilitator Superfamily	-	1179	677	726	488	537	517	25.757135149508	14.7216955733196	15.3991051431385	12.0837795574071	10.8081829672827	12.2929054029159
121424951	462.860140402551	621.929799957962	849.627346535427	328.389029375578	455.927289645817	408.451143061826	644.805762298647	397.58915402774	0.697048564287942	0.0141600730188827	0.999927672643225	LOC121424951	NC_054751.1	33839099	33854938	+	3410	protein_coding	uncharacterized LOC121424951 && sp|A8MQ27|NEU1B_HUMAN E3 ubiquitin-protein ligase NEURL1B OS=Homo sapiens OX=9606 GN=NEURL1B PE=1 SV=1 && PF13920:Zinc finger, C3HC4 type (RING finger)	-	475	640	897	297	507	384	12.3064879050763	16.5046343039383	22.5635835031346	8.72160049123588	12.1016093553757	10.8280932906212
121424985	756.167303057641	730.767514950606	743.542326678161	478.762456968435	603.406728505608	550.983573192776	743.492381562136	544.384252888939	0.448868067460097	0.0145453133570235	0.999927672643225	LOC121424985	NC_054751.1	20306179	20324667	+	2632	protein_coding	NK1 transcription factor-related protein 2-like && sp|P22807|SLOU_DROME Homeobox protein slou OS=Drosophila melanogaster OX=7227 GN=slou PE=2 SV=1 && PF00046:Homeodomain	Homeobox	776	752	785	433	671	518	26.0477811829282	25.1253584716204	25.5831361632518	16.4738888035938	20.7503862206681	18.9242648836114
121422986	2885.32394890938	2798.68409981083	2690.01300352354	2284.34927505032	2190.60922599055	2066.72023689877	2791.34035074791	2180.55957931321	0.356266074055649	0.0146436398472381	0.999927672643225	LOC121422986	NC_054749.1	29122769	29129969	-	1449	protein_coding	aquaporin-8-like && sp|Q9V5Z7|AQP_DROME Aquaporin OS=Drosophila melanogaster OX=7227 GN=Drip PE=2 SV=2 && PF00230:Major intrinsic protein	-	2961	2880	2840	2066	2436	1943	180.536459180465	174.785102411272	168.120225979672	142.77627611934	136.835394237556	128.937593004404
121417159	71.1342952618657	87.4588781190885	48.306571542148	45.3331656713761	14.3882379375406	23.4008467379171	68.9665816410341	27.7074167822779	1.32362735117501	0.015058763750014	0.999927672643225	LOC121417159	NC_054745.1	19852946	19881870	-	5180	protein_coding	uncharacterized LOC121417159 && sp|Q95218|DMBT1_RABIT Deleted in malignant brain tumors 1 protein OS=Oryctolagus cuniculus OX=9986 GN=Dmbt1 PE=1 SV=2 && PF00147:Fibrinogen beta and gamma chains, C-terminal globular domain|PF00024:PAN domain|PF00629:MAM domain, meprin/A5/mu|PF00530:Scavenger receptor cysteine-rich domain	-	73	90	51	41	16	22	1.24505345832581	1.52789342057151	0.844520948642652	0.792589319631117	0.251408393087242	0.408383384945303
121418899	62.3643136542385	72.8823984325737	47.359383864851	17.6909914815126	40.4669191993328	13.8277730724056	60.8686986505544	23.9952279177503	1.33193058320242	0.0151214709678243	0.999927672643225	LOC121418899	NC_054746.1	28323763	28332351	-	7322	lncRNA	uncharacterized LOC121418899%2C transcript variant X2 && - && -	-	64	75	50	16	45	13	0.772227294930594	0.90076571958486	0.585747293138719	0.218818671464637	0.500233000107861	0.170721717502773
121430100	67.2365256584758	58.305918746059	68.1975127653854	42.0161047685925	16.1867676797331	28.7192209965346	64.5799857233067	28.9740311482867	1.16514773243079	0.0151813075644987	0.999927672643225	LOC121430100	NC_054755.1	8524694	8537826	-	3620	protein_coding	tenascin-N-like && sp|Q15485|FCN2_HUMAN Ficolin-2 OS=Homo sapiens OX=9606 GN=FCN2 PE=1 SV=2 && PF00147:Fibrinogen beta and gamma chains, C-terminal globular domain	-	69	60	72	38	18	27	1.68397414317267	1.45754841962439	1.70605856898366	1.05116077129894	0.404718897987819	0.717183578835385
121415619	15147.707121174	20347.7938770622	14234.3364144196	9798.5979068228	14126.5518600515	9112.50245471527	16576.6124708853	11012.5507405299	0.589946513845608	0.0162283960207162	0.999927672643225	LOC121415619	NC_054744.1	18023676	18032592	-	2266	protein_coding	ZP domain-containing protein-like && sp|P27590|UROM_RAT Uromodulin OS=Rattus norvegicus OX=10116 GN=Umod PE=2 SV=1 && PF00100:Zona pellucida-like domain	-	15545	20939	15028	8862	15709	8567	606.074091877032	812.599110163462	568.867720851506	391.6209882242	564.258595418656	363.533137621777
121419368	9.74442400847476	13.6047143740804	81.4581402475437	8.84549574075631	6.294854097674	7.44572396206453	34.9357595433663	7.52869126683161	2.2183637488433	0.0166753047407614	0.999927672643225	LOC121419368	NC_054746.1	42765309	42766765	-	1457	protein_coding	uncharacterized LOC121419368 && - && PF03732:Retrotransposon gag protein	-	10	14	86	8	7	7	0.606366705289316	0.844984601996841	5.06301145519707	0.549825090070032	0.391046170785149	0.46196984894605
121405990	845.816003935609	693.840433078102	709.443570295468	603.705084306618	471.214792454454	535.028450416923	749.700002436393	536.649442392665	0.483060923431728	0.0168566793255444	0.999927672643225	LOC121405990	NC_054758.1	7636277	7648265	-	1817	protein_coding	snaclec echicetin subunit beta-like && - && PF00059:Lectin C-type domain	-	868	714	749	546	524	503	42.2045910499984	34.5560103580513	35.3587497918648	30.090668361495	23.4728546204101	26.6187833294237
121415649	306.949356266955	303.190777479507	502.956656644718	165.853045139181	232.010336742842	264.855038079153	371.032263463726	220.906139987058	0.74771521046732	0.0170612427060144	0.999927672643225	LOC121415649	NC_054744.1	18964257	18994602	+	9059	protein_coding	sushi%2C von Willebrand factor type A%2C EGF and pentraxin domain-containing protein 1-like && sp|Q9UGM3|DMBT1_HUMAN Deleted in malignant brain tumors 1 protein OS=Homo sapiens OX=9606 GN=DMBT1 PE=1 SV=2 && PF00530:Scavenger receptor cysteine-rich domain|PF07699:Putative ephrin-receptor like|PF00084:Sushi repeat (SCR repeat)|PF02494:HYR domain	-	315	312	531	150	258	249	3.07202816233644	3.02868875714863	5.0278726841198	1.65807861566957	2.31808307247981	2.64298215521556
121411546	85.7509312745779	64.1365106206649	77.6693895383556	50.8616005093488	35.9705948438514	31.9102455517051	75.8522771445328	39.5808136349685	0.941164963391122	0.0170889887561195	0.999927672643225	LOC121411546	NC_054742.1	60631389	60642703	+	3491	protein_coding	uncharacterized LOC121411546%2C transcript variant X2 && - && -	-	88	66	82	46	40	30	2.22703848425594	1.66254878457299	2.01480961208628	1.31947784254775	0.932609192345972	0.82631673681024
121419325	801.966095897473	769.638127447979	775.746707706259	612.550580047374	541.357452399964	620.122438554803	782.45031035057	591.343490334047	0.40459126884331	0.0173889048012635	0.999927672643225	LOC121419325	NC_054746.1	41513414	41526513	-	3939	protein_coding	homeobox protein MSX-2-like && sp|Q504H8|HMX3_DANRE Homeobox protein HMX3 OS=Danio rerio OX=7955 GN=hmx3 PE=2 SV=1 && PF00046:Homeodomain	Homeobox	823	792	819	554	602	583	18.4590247866508	17.6815165481928	17.8347871856625	14.0837368796823	12.4394179466161	14.2317307061289
121418303	1388.58042120765	1470.28091771312	1373.42213208068	798.305990603257	1175.33918652285	1041.33767983731	1410.76115700048	1004.99428565447	0.488709821738416	0.0175573869550702	0.999927672643225	LOC121418303	NC_054746.1	6173843	6214246	-	10047	protein_coding	kinesin-like protein KIF26B%2C transcript variant X2 && sp|Q7TNC6|KI26B_MOUSE Kinesin-like protein KIF26B OS=Mus musculus OX=10090 GN=Kif26b PE=1 SV=3 && -	-	1425	1513	1450	722	1307	979	12.5306431043029	13.2428919863109	12.3794574231601	7.19606229222069	10.5883608750301	9.36960824761041
121413024	8.76998160762728	5.8305918746059	30.3100056735046	2.21137393518908	1.79852974219257	3.19102455517051	14.9701930519126	2.40030941085072	2.64934522539628	0.0175682880012617	0.999927672643225	LOC121413024	NC_054740.1	36471116	36475825	+	4255	protein_coding	bombesin receptor subtype-3-like && sp|P30974|TLR1_DROME Tachykinin-like peptides receptor 86C OS=Drosophila melanogaster OX=7227 GN=TkR86C PE=2 SV=2 && -	-	9	6	32	2	2	3	0.186869250445565	0.124002944278267	0.645090170489187	0.047067870518921	0.0382577989480586	0.067794870228074
121424957	76.9809496669506	131.188317178633	93.771580052405	65.2355310880778	42.2654489415254	53.1837425861752	100.646948965996	53.5615742052595	0.913540381088977	0.017747858318483	0.999927672643225	LOC121424957	NC_054751.1	14914196	14962127	-	5319	protein_coding	netrin receptor unc-40-like && sp|P43146|DCC_HUMAN Netrin receptor DCC OS=Homo sapiens OX=9606 GN=DCC PE=1 SV=2 && PF00041:Fibronectin type III domain	-	79	135	99	59	47	50	1.31217572624396	2.23194808758049	1.59652312974547	1.1107495351027	0.719212814685796	0.903889117066037
121406365	6.82109680593233	10.6894184367775	3.78875070918808	0	0.899264871096286	0	7.0997553172993	0.299754957032095	4.28117148895009	0.0179660567494366	0.999927672643225	LOC121406365	NC_054758.1	7445315	7478393	+	1775	protein_coding	ras-related and estrogen-regulated growth inhibitor-like && sp|Q6P0U3|RSLBB_DANRE Ras-like protein family member 11B OS=Danio rerio OX=7955 GN=rasl11b PE=2 SV=1 && PF00071:Ras family	-	7	11	4	0	1	0	0.348413184633562	0.544972564032329	0.193299906720527	0	0.0458554745137998	0
121417233	37.0288112322041	33.0400206227668	229.219417905879	5.52843483797269	4.49632435548143	51.0563928827282	99.7627499202832	20.3603840253941	2.296280037304	0.0185605862136568	0.999927672643225	LOC121417233	NC_054745.1	23093491	23095950	-	2460	protein_coding	uncharacterized LOC121417233 && - && PF03732:Retrotransposon gag protein	-	38	34	242	5	5	48	1.36471947174993	1.21541368216375	8.43820883453278	0.203530273432936	0.16543387654877	1.87620925411678
121423648	1064.09110172544	1114.61481336216	999.282999548356	908.874687362711	632.183204380689	730.744623134048	1059.32963821199	757.267504959149	0.484987119426552	0.0188208851105308	0.999927672643225	LOC121423648	NC_054750.1	17821537	17844221	-	4741	protein_coding	PHD finger protein 24-like && sp|Q5R4R7|PHF24_PONAB PHD finger protein 24 OS=Pongo abelii OX=9601 GN=PHF24 PE=2 SV=2 && PF13499:EF-hand domain pair|PF16744:KIAA1045 RING finger	-	1092	1147	1055	822	703	687	20.3492113109119	21.2752059869901	19.0876522791883	17.3618492518122	12.0691009249488	13.9335546458309
121428185	712.317395019505	266.263695607003	676.292001590072	319.543533634822	153.774292957465	349.949026217033	551.624364072193	274.422284269773	1.00835736679458	0.018930118969224	0.999927672643225	LOC121428185	NC_054753.1	28762575	28770721	-	1967	protein_coding	tubulin beta chain-like && sp|P30883|TBB4_XENLA Tubulin beta-4 chain OS=Xenopus laevis OX=8355 GN=tubb4 PE=2 SV=1 && PF00091:Tubulin/FtsZ family, GTPase domain|PF03953:Tubulin C-terminal domain	-	731	274	714	289	171	329	32.8327995781584	12.2497299310035	31.1360748325191	14.7125381387302	7.07589369689938	16.0829859105117
121427929	142.268590523731	110.781245617512	76.7222018610586	64.1298441204832	57.5529517501623	60.6294665482398	109.924012667434	60.7707541396284	0.855545497431239	0.0189707224048395	0.999927672643225	LOC121427929	NC_054740.1	89786739	89805684	+	4942	protein_coding	uncharacterized LOC121427929 && sp|Q9H3S3|TMPS5_HUMAN Transmembrane protease serine 5 OS=Homo sapiens OX=9606 GN=TMPRSS5 PE=1 SV=2 && PF00057:Low-density lipoprotein receptor domain class A|PF00089:Trypsin	-	146	114	81	58	64	57	2.61002707977648	2.0285346074821	1.40589306397935	1.17522053473943	1.05406351775954	1.10904012213449
121409377	21.4377328186445	34.9835512476354	7.57750141837616	4.42274787037815	2.69779461328886	7.44572396206453	21.3329284948853	4.85542214857718	2.14511794191574	0.0190168692988234	0.999927672643225	LOC121409377	NC_054741.1	7544799	7560331	-	1728	protein_coding	cystine/glutamate transporter-like && sp|Q9WTR6|XCT_MOUSE Cystine/glutamate transporter OS=Mus musculus OX=10090 GN=Slc7a11 PE=1 SV=1 && PF13520:Amino acid permease	-	22	36	8	4	3	7	1.12479620204535	1.83205738855565	0.397114970403861	0.231798366965288	0.141308102885407	0.389519716385645
121418873	1934.26816568224	1670.46457207459	1834.70253092433	1498.2058410906	1321.02009564044	1357.24911079919	1813.14508956039	1392.15834917675	0.381381755646761	0.0190574753689115	0.999927672643225	LOC121418873	NC_054746.1	26493580	26504790	-	2285	protein_coding	aquaporin-8-like && sp|O94778|AQP8_HUMAN Aquaporin-8 OS=Homo sapiens OX=9606 GN=AQP8 PE=1 SV=2 && PF00230:Major intrinsic protein	-	1985	1719	1937	1355	1469	1276	76.7483778936091	66.1561134549251	72.7132283138785	59.3809593377685	52.3269161522408	53.6957129859811
121428339	1962.52699530682	2073.74717673483	3101.09245547044	1616.51434662322	1512.56351318395	1764.63657900929	2379.1222091707	1631.23814627215	0.544590541289768	0.0191018854335434	0.999927672643225	LOC121428339	NC_054754.1	27236641	27307601	-	5257	protein_coding	uncharacterized LOC121428339%2C transcript variant X1 && sp|P27485|RET4_PIG Retinol-binding protein 4 OS=Sus scrofa OX=9823 GN=RBP4 PE=1 SV=2 && PF00086:Thyroglobulin type-1 repeat|PF08212:Lipocalin-like domain	-	2014	2134	3274	1462	1682	1659	33.8467043421639	35.6974134343794	53.4208394959262	27.8486094353062	26.0421936341402	30.3447492048148
121429123	33.1310416288142	81.6282862444826	156.285966754008	11.0568696759454	26.9779461328886	51.0563928827282	90.348431542435	29.6970695638541	1.60499480602673	0.0195880710256123	0.999927672643225	LOC121429123	NC_054754.1	23571867	23614895	-	950	protein_coding	uncharacterized LOC121429123 && - && -	-	34	84	165	10	30	48	3.1619151417497	7.77563725332251	14.8980816265196	1.05407257398952	2.57032001879983	4.85839448960766
121424324	19.4888480169495	16.5200103113834	12.3134398048613	3.31706090278362	3.59705948438514	5.31837425861753	16.1074327110647	4.07749821526209	1.98393016158961	0.0196205357702143	0.999927672643225	LOC121424324	NC_054750.1	29822652	29845711	+	2397	protein_coding	uncharacterized LOC121424324%2C transcript variant X1 && - && PF07686:Immunoglobulin V-set domain	-	20	17	13	3	4	5	0.737151680939952	0.623679110997668	0.465206022901144	0.12532777788361	0.135825560720892	0.200575144500386
121428175	10.7188664093222	4.85882656217158	1.89437535459404	0	0	0	5.82402277536262	0	4.95708164873316	0.0198318099842747	0.999927672643225	LOC121428175	NC_054753.1	22049101	22054480	-	1044	protein_coding	histamine N-methyltransferase A-like && - && PF13489:Methyltransferase domain	-	11	5	2	0	0	0	0.930865822382362	0.42116261805877	0.164323436029184	0	0	0
121428930	1362.27047638477	1057.28065992854	457.491648134461	586.014092825106	565.637603919564	187.206773903337	959.014261482589	446.286156882669	1.10333336809851	0.0198452157733746	0.999927672643225	LOC121428930	NC_054754.1	23994149	23999029	-	1376	protein_coding	heme-binding protein 2-like && sp|Q9WU63|HEBP2_MOUSE Heme-binding protein 2 OS=Mus musculus OX=10090 GN=Hebp2 PE=1 SV=1 && PF04832:SOUL heme-binding protein	-	1398	1088	483	530	629	176	89.7601637260126	69.532968793554	30.1091647037021	38.5701701310846	37.2067521132229	12.298987988469
121412037	272.843872237293	172.974225613308	178.07128333184	134.893810046534	137.587525277732	64.8841659551338	207.963127060814	112.455167093133	0.885729747284052	0.020018432169302	0.999927672643225	LOC121412037	NC_054742.1	45057421	45066068	+	2963	pseudogene	- && - && PF05154:TM2 domain	-	280	178	188	122	153	61	8.34874657744952	5.28285464995595	5.44247206147823	4.12308509366809	4.20290262945838	1.97958122871501
121428430	193.914037768648	106.894184367775	191.331910813998	93.9833922455358	98.0198709494951	94.6670618033919	164.046710983474	95.5567749994743	0.779511308493313	0.0201123827264636	0.999927672643225	LOC121428430	NC_054754.1	30265289	30327016	-	7132	protein_coding	collagen alpha-1(I) chain-like && sp|Q60467|CO5A1_CRILO Collagen alpha-1(V) chain OS=Cricetulus longicaudatus OX=10030 GN=COL5A1 PE=2 SV=1 && PF13385:Concanavalin A-like lectin/glucanases superfamily|PF01391:Collagen triple helix repeat (20 copies)|PF01410:Fibrillar collagen C-terminal domain	-	199	110	202	85	109	89	2.46511191295149	1.35631842562729	2.42946163609945	1.19344307837428	1.24395512220379	1.19992420924568
121427739	43.8499080381364	29.1529593730295	6.63031374107914	7.73980877316177	8.09338383986657	2.12734970344701	26.544393717415	5.98684743882512	2.14241052997401	0.0210173004522075	0.999927672643225	LOC121427739	NC_054753.1	2975265	2997523	-	1265	protein_coding	uncharacterized LOC121427739 && - && -	-	45	30	7	7	9	2	3.14280103022087	2.08550406286177	0.474654415217896	0.554117202927298	0.579083956804705	0.152024860511439
121425730	27.2843872237293	6.80235718704021	143.972526949147	11.0568696759454	0	15.9551227758526	59.3530904533055	9.00399748393265	2.72989838821195	0.0211821241359056	0.999927672643225	LOC121425730	NC_054751.1	20130207	20131284	+	1078	protein_coding	uncharacterized LOC121425730 && - && PF03732:Retrotransposon gag protein	-	28	7	152	10	0	15	2.29474360936762	0.571030874355008	12.0946926793131	0.928913678376665	0	1.33797389990935
121425512	257.252793823734	321.654318415759	275.631614093433	183.544036620693	206.830920352146	205.289246382636	284.846242110975	198.554734451825	0.519975124477941	0.0213546582565454	0.999927672643225	LOC121425512	NC_054751.1	17338393	17341177	+	735	lncRNA	uncharacterized LOC121425512 && sp|Q8R2K1|FUCM_MOUSE Fucose mutarotase OS=Mus musculus OX=10090 GN=Fuom PE=1 SV=1 && -	-	264	331	291	166	230	193	31.7330259123979	39.6023507338397	33.9606239179661	22.6159516895439	25.4700645853861	25.2490541289559
121422999	581.742113305943	513.092084965319	633.668556111706	320.649220602416	321.93682385247	503.118204865218	576.167584794323	381.901416440035	0.593829691674062	0.0214585095860176	0.999927672643225	LOC121422999	NC_054749.1	35274738	35276903	-	2166	protein_coding	netrin-1-like && sp|Q90922|NET1_CHICK Netrin-1 OS=Gallus gallus OX=9031 GN=NTN1 PE=1 SV=1 && PF00055:Laminin N-terminal (Domain VI)|PF00053:Laminin EGF domain	-	597	528	669	290	358	473	24.3506622758587	21.4365939314656	26.4933987457246	13.4070634410948	13.4528445428412	20.9979951899162
121408787	358.594803511871	358.581400288263	330.56849937666	234.405637130042	286.865493879715	187.206773903337	349.248234392265	236.159301637698	0.562790803126646	0.0216191928421724	0.999927672643225	LOC121408787	NC_054741.1	68590090	68605821	-	2071	protein_coding	protein eyes shut-like && - && PF00431:CUB domain	-	368	369	349	212	319	176	15.6986612542349	15.6684695635431	14.4549082225614	10.2506140222834	12.5371878592836	8.17161152686304
121411234	132.524166515257	134.103613115936	110.820958243751	68.5525919908614	90.8257519807248	73.3935647689218	125.816245958315	77.590636246836	0.694187189071178	0.0217707487249279	0.999927672643225	LOC121411234	NC_054742.1	49253015	49280043	-	6255	protein_coding	kelch-like protein 2%2C transcript variant X2 && sp|Q08CL3|KBTB8_DANRE Kelch repeat and BTB domain-containing protein 8 OS=Danio rerio OX=7955 GN=kbtbd8 PE=2 SV=1 && PF07707:BTB And C-terminal Kelch|PF01344:Kelch motif|PF00651:BTB/POZ domain	ZBTB	136	138	117	62	101	69	1.92090768003978	1.94013559421145	1.60445875812092	0.992563942573666	1.31426701733996	1.06071062747729
121422405	2694.33323834327	2199.10490203886	3839.89884376212	1470.56366690074	1526.0524862504	2467.72565599853	2911.11232804808	1821.44726971655	0.676583937159914	0.0219223726794777	0.999927672643225	LOC121422405	NC_054749.1	6965786	6972066	-	1420	protein_coding	uncharacterized LOC121422405 && - && -	-	2765	2263	4054	1330	1697	2320	172.029009912821	140.14464913695	244.886819326568	93.7901899461803	97.2709253123979	157.099493179215
121430760	287.460508250005	185.607174674954	202.698162941562	79.6094616668068	183.450033703642	41.4833192172167	225.255281955507	101.514271529222	1.14618702644563	0.0221845993745006	0.999927672643225	LOC121430760	NC_054756.1	11770307	11774285	+	2246	protein_coding	actin CyI%2C cytoplasmic-like && sp|P12716|ACTC_PISOC Actin, cytoplasmic OS=Pisaster ochraceus OX=7612 PE=3 SV=1 && PF00022:Actin	-	295	191	214	72	204	39	11.6039851039148	7.47831796005263	8.17285947994127	3.21008744705624	7.39281715113398	1.66966751855116
121413184	15.5910784135596	11.6611837492118	28.4156303189106	1.10568696759454	6.294854097674	5.31837425861753	18.5559641605607	4.23963844129535	2.11308073956216	0.0226580583580074	0.999927672643225	LOC121413184	NC_054743.1	616874	619406	-	2533	pseudogene	- && - && -	-	16	12	30	1	7	5	0.558058453758568	0.416606812399548	1.01591196534426	0.0395329232250314	0.224932598039464	0.189806009225197
121432239	6412.80543997724	6347.57102082095	5347.82162601898	4904.82738824937	4797.57808729868	4189.81524093889	6036.06602893906	4630.74023882898	0.382336409727955	0.0229834507950063	0.999927672643225	LOC121432239	NC_054757.1	17001259	17005938	-	894	protein_coding	fatty acid-binding protein Fh15-like && - && PF14651:Lipocalin / cytosolic fatty-acid binding protein family	-	6581	6532	5646	4436	5335	3939	650.353183657785	642.523428834658	541.71812365374	496.876134374345	485.720523314029	423.665993191563
121418016	657.748620572046	819.198158382129	1058.00863554077	713.168094098477	416.35963531758	485.035732385918	844.985138164982	538.187820600659	0.651635610307498	0.0238440186826476	0.999927672643225	LOC121418016	NC_054746.1	38053174	38058144	+	1162	protein_coding	uncharacterized LOC121418016 && - && -	-	675	843	1117	645	463	456	51.3206966854053	63.7972204565541	82.4550113074703	55.5837323332254	32.4313040811562	37.7340880109373
121415562	85.7509312745779	152.567154052188	163.863468172384	53.0729744445379	74.6389843009917	90.4123623964979	134.06051783305	72.7081070473425	0.882004747607548	0.0240390799980308	0.999927672643225	LOC121415562	NC_054744.1	15761466	15766043	-	1558	protein_coding	uncharacterized LOC121415562 && - && -	-	88	157	173	48	83	85	4.99010997980584	8.86160749689049	9.52464198591238	3.08509046045714	4.33610897480459	5.245979822366
121421658	3545.02145428312	3475.03275726512	3911.88510723669	2677.97383551397	3051.2057076297	2868.73107509829	3643.97977292831	2865.97020608065	0.346374627665545	0.0244981677975607	0.999927672643225	LOC121421658	NC_054748.1	17346524	17366005	-	1776	protein_coding	CD151 antigen-like%2C transcript variant X2 && sp|Q3ZBH3|CD151_BOVIN CD151 antigen OS=Bos taurus OX=9913 GN=CD151 PE=2 SV=1 && PF00335:Tetraspanin family	-	3638	3576	4130	2422	3393	2697	180.973352566924	177.065870850676	199.469776350156	136.560562246199	155.500019380601	146.020263719363
121427514	1040.7044841051	1407.11617240489	1010.64925167592	779.50931215415	953.220763362063	645.650634996167	1152.82330272864	792.793570170793	0.539631143412473	0.0245325573765152	0.999927672643225	LOC121427514	NC_054753.1	10099139	10106975	+	1714	protein_coding	beta-lactamase domain-containing protein 2-like && sp|Q09621|LACT2_CAEEL Beta-lactamase domain-containing protein 2 OS=Caenorhabditis elegans OX=6239 GN=lact-2 PE=4 SV=1 && PF00144:Beta-lactamase	-	1068	1448	1067	705	1060	607	55.0497478004538	74.2913166477083	53.3978304894508	41.1881625688146	50.3366833708952	34.0528148389763
121424687	112.06087609746	53.4470921838874	80.5109525702467	44.2274787037815	42.2654489415254	41.4833192172167	82.0063069505313	42.6587489541746	0.943081739608523	0.0245914062632422	0.999927672643225	LOC121424687	NC_054751.1	33017492	33036858	+	4778	protein_coding	uncharacterized LOC121424687%2C transcript variant X1 && sp|Q5QJC4|DCR1A_CHICK DNA cross-link repair 1A protein OS=Gallus gallus OX=9031 GN=DCLRE1A PE=1 SV=1 && PF07522:DNA repair metallo-beta-lactamase	-	115	55	85	40	47	39	2.12640798042594	1.01227113976285	1.52595873935012	0.838316404596103	0.800647333887348	0.784862546393034
121407069	1908.93266326021	2051.39657454884	3500.80565528979	1061.45948889076	1133.97300245242	2153.9415747401	2487.04496436628	1449.79135536109	0.778704421940314	0.024652435111777	0.999927672643225	LOC121407069	NC_054741.1	2985299	2991168	-	1317	protein_coding	fibropellin-3-like && sp|P10079|FBP1_STRPU Fibropellin-1 OS=Strongylocentrotus purpuratus OX=7668 GN=EGF1 PE=1 SV=2 && PF01382:Avidin family	-	1959	2111	3696	960	1261	2025	131.414582485892	140.955741129512	240.722230077705	72.9927249414156	77.9325453434892	147.847639828251
121412046	1068.96331372968	1101.98186430051	622.302303984142	485.396578774002	773.367789142805	463.762235351448	931.082494004779	574.175534422752	0.69659764499938	0.0255137143326271	0.999927672643225	LOC121412046	NC_054742.1	47082886	47092706	+	4136	protein_coding	uncharacterized LOC121412046 && - && PF05154:TM2 domain	-	1097	1134	657	439	860	436	23.4326278940611	24.1108674501599	13.6255753578222	10.6286500721066	16.9241735602794	10.1363384388877
121410446	928.643608007645	1087.405384614	690.499816749528	667.834928427101	645.672177447133	581.830143892757	902.182936457057	631.779083255664	0.513892761790601	0.025597548974496	0.999927672643225	LOC121410446	NC_054742.1	20145417	20161219	+	3419	protein_coding	metalloproteinase inhibitor 3-like && sp|P26652|TIMP3_CHICK Metalloproteinase inhibitor 3 OS=Gallus gallus OX=9031 GN=TIMP3 PE=1 SV=2 && PF00965:Tissue inhibitor of metalloproteinase	-	953	1119	729	604	718	547	24.6257064637328	28.7813590096815	18.2893570341251	17.6901679717808	17.092866187222	15.3837909264686
121417312	63.3387560550859	66.0800412455335	60.6200113470093	40.9104178009979	26.9779461328886	35.1012701068757	63.3462695492096	34.3298780135874	0.888767810505675	0.0258417572898054	0.999927672643225	LOC121417312	NC_054745.1	27918856	27935982	+	2271	protein_coding	protein AATF-like && sp|Q9QYW0|AATF_RAT Protein AATF OS=Rattus norvegicus OX=10116 GN=Aatf PE=1 SV=1 && PF08164:Apoptosis-antagonizing transcription factor, C-terminal|PF13339:Apoptosis antagonizing transcription factor	-	65	68	64	37	30	33	2.52866397289408	2.63312871697298	2.41731279210171	1.63146855903706	1.07521092816373	1.39724302114707
121410515	353.722591507634	182.691878737651	228.272230228582	197.917967199422	58.4522166212586	121.25893309648	254.895566824622	125.87637230572	1.02065668518069	0.0259009192992246	0.999927672643225	LOC121410515	NC_054742.1	22421177	22433594	-	2070	protein_coding	uncharacterized LOC121410515 && - && PF00497:Bacterial extracellular solute-binding proteins, family 3	-	363	188	241	179	65	114	15.4928450786073	7.9867081518484	9.98657821224319	8.65918073463372	2.5558335130578	5.29553264114845
121414206	14.6166360127121	7.77412249947453	25.5740672870195	6.63412180556723	1.79852974219257	1.06367485172351	15.9882752664021	3.1654421331611	2.35643637036617	0.0262051621525684	0.999927672643225	LOC121414206	NC_054743.1	47749003	47764523	+	2981	protein_coding	uncharacterized LOC121414206 && - && -	-	15	8	27	6	2	1	0.444553651261255	0.235997999733435	0.776911944782059	0.201550274127483	0.0546081632083158	0.0322561973409879
121409326	1078.70773773816	944.555883686156	1105.36801940562	807.151486344013	803.942794760079	813.711261568481	1042.87721360998	808.268514224191	0.367719710263088	0.0264989663793959	0.999927672643225	LOC121409326	NC_054741.1	84241777	84305338	+	6474	protein_coding	LIM/homeobox protein Lhx5-like && sp|P37137|LHX5_XENLA LIM/homeobox protein Lhx5 OS=Xenopus laevis OX=8355 GN=lhx5 PE=1 SV=2 && PF00046:Homeodomain|PF00412:LIM domain	Homeobox	1107	972	1167	730	894	765	15.1067076397039	13.2030382330016	15.4620890978749	11.2913087745093	11.2396910306184	11.3622380397306
121406173	15575.4873351461	16252.7748504639	24701.707436229	10149.1006755503	11785.7654005879	15885.9839104905	18843.3232072797	12606.9499955429	0.579839676590843	0.0275584832004162	0.999927672643225	LOC121406173	NC_054758.1	3194776	3215433	-	6423	protein_coding	uncharacterized LOC121406173%2C transcript variant X1 && sp|P13665|EN16_STRPU Protein ENDO16 (Fragment) OS=Strongylocentrotus purpuratus OX=7668 GN=ENDO16 PE=2 SV=2 && -	-	15984	16725	26079	9179	13106	14935	219.858088324316	228.985781026386	348.27557895735	143.103931944844	166.081703555302	223.584888996497
121408474	6083.44390849079	6589.5405836171	5382.86757007897	4499.04027114218	5110.52226244019	4347.23911899396	6018.61735406229	4652.26721752544	0.371399137002822	0.0276600837704132	0.999927672643225	LOC121408474	NC_054741.1	58222443	58273781	-	7015	protein_coding	RNA-binding protein Musashi homolog 2-like%2C transcript variant X1 && sp|Q9VVE5|MSIR6_DROME RNA-binding protein Musashi homolog Rbp6 OS=Drosophila melanogaster OX=7227 GN=Rbp6 PE=2 SV=3 && -	-	6243	6781	5683	4069	5683	4087	78.6249818391103	85.005373526187	69.4896287084692	58.0836812314354	65.9385708410429	56.0211610984652
121427612	4220.31003807042	3762.67528974567	3704.45100590865	3251.82537169554	2722.97402967955	3129.33141377055	3895.81211124158	3034.71027171521	0.36051897423219	0.0276633873287101	0.999927672643225	LOC121427612	NC_054753.1	17941269	17944160	+	1208	protein_coding	apolipoprotein D-like && sp|P51909|APOD_CAVPO Apolipoprotein D OS=Cavia porcellus OX=10141 GN=APOD PE=2 SV=1 && PF08212:Lipocalin-like domain	-	4331	3872	3911	2941	3028	2942	316.749653169362	281.869915569039	277.709599534679	243.793548683611	204.022697739503	234.180580142875
121429206	522.301126854247	648.167463393689	730.281699196002	480.973830903624	453.229495032528	448.870787427319	633.583429814646	461.02470445449	0.458943273976566	0.0283192736621624	0.999927672643225	LOC121429206	NC_054754.1	26042858	26048613	+	1156	protein_coding	uncharacterized LOC121429206 && - && PF01187:Macrophage migration inhibitory factor (MIF)	-	536	667	771	435	504	422	40.963952528469	50.7397485743925	57.2092895425411	37.6812708651531	35.4864251730496	35.1018301413587
121409918	382.955863533058	527.668564651834	293.628179962076	235.511324097637	320.138294110278	176.570025386102	401.417536048989	244.073214531339	0.716354078036984	0.0286249609491315	0.999927672643225	LOC121409918	NC_054742.1	763490	774766	+	3118	protein_coding	heme transporter hrg1-B-like && - && PF16954:Haem-transporter, endosomal/lysosomal, haem-responsive gene	-	393	543	310	213	356	166	11.135541430897	15.3145425834876	8.52816498340044	6.84065379559909	9.2931604699391	5.11925921404699
121411827	1087.47771934578	1384.7655702189	940.557363555941	932.094113682196	785.957497338154	687.133954213384	1137.60021770687	801.728521744578	0.504917611974704	0.0289312711622566	0.999927672643225	LOC121411827	NC_054742.1	70395883	70397290	+	1188	protein_coding	pollen-specific leucine-rich repeat extensin-like protein 1 && - && -	-	1116	1425	993	843	874	646	82.9932272054622	105.482092068356	71.6973028383699	71.0567357642684	59.8803791136223	52.2866985527536
121418535	13.6421936118647	34.0117859352011	36.9403194145838	2.21137393518908	10.7911784531554	11.7004233689586	28.1980996538832	8.23432525243435	1.76706662522362	0.0290126621629666	0.999927672643225	LOC121418535	NC_054746.1	15270930	15298399	-	2604	protein_coding	monocarboxylate transporter 3-like%2C transcript variant X1 && - && PF07690:Major Facilitator Superfamily	-	14	35	39	2	12	11	0.474987252476631	1.18197250874558	1.28467607937102	0.076910057241939	0.375085102589837	0.406187775348823
121426729	2885.32394890938	1720.02460300874	1854.59347214757	1536.90488495641	1345.30024716004	1566.79305658872	2153.31400802189	1482.99939623506	0.538142148385285	0.0292208588878369	0.999927672643225	LOC121426729	NC_054740.1	87478429	87492418	+	4249	protein_coding	O-acyltransferase like protein-like && sp|Q09225|NRF6_CAEEL Nose resistant to fluoxetine protein 6 OS=Caenorhabditis elegans OX=6239 GN=nrf-6 PE=1 SV=3 && PF01757:Acyltransferase family	-	2961	1770	1958	1390	1496	1473	61.5667990944915	36.6325242955256	39.5271923283041	32.7583627666077	28.657243357012	33.3342861508222
121416140	181.24628655763	151.595388739753	233.955356292364	150.373427592857	90.8257519807248	105.303810320627	188.932343863249	115.500996631403	0.712694821246761	0.0295069994617309	0.999927672643225	LOC121416140	NC_054744.1	40335487	40349182	+	2987	protein_coding	solute carrier family 22 member 21-like && sp|Q95R48|OCTL_DROME Organic cation transporter-like protein OS=Drosophila melanogaster OX=7227 GN=Orct2 PE=2 SV=2 && PF00083:Sugar (and other) transporter	-	186	156	247	136	101	99	5.50139236246452	4.59271701556904	7.09302909306555	4.55929616871263	2.75217281334498	3.18694901341648
121427538	449.217946790686	141.87773561541	264.265361965869	158.113236366019	157.37135244185	147.850804389567	285.120348123988	154.445131065812	0.884373034338298	0.0298291937904773	0.999927672643225	LOC121427538	NC_054753.1	31861823	31892620	-	1656	protein_coding	lysophospholipid acyltransferase 5-like && sp|Q6P1A2|MBOA5_HUMAN Lysophospholipid acyltransferase 5 OS=Homo sapiens OX=9606 GN=LPCAT3 PE=1 SV=1 && PF03062:MBOAT, membrane-bound O-acyltransferase family	-	461	146	279	143	175	139	24.5943580621142	7.75305445591667	14.4515317490449	8.64708690679205	8.60136278432915	8.0710420736802
121431313	9.74442400847476	6.80235718704021	12.3134398048613	1.10568696759454	2.69779461328886	0	9.62007366679208	1.2678271936278	2.87985694447075	0.0306942881827144	0.999927672643225	LOC121431313	NC_054756.1	20702668	20733229	+	2367	pseudogene	- && sp|P12259|FA5_HUMAN Coagulation factor V OS=Homo sapiens OX=9606 GN=F5 PE=1 SV=4 && PF00008:EGF-like domain|PF00754:F5/8 type C domain	-	10	7	13	1	3	0	0.373247270640698	0.260063913204351	0.471102170212946	0.0423054053776952	0.103160288038016	0
121431818	288.434950650853	417.859084346756	401.607575173936	203.446402037395	264.383872102308	280.810160855005	369.300536723848	249.546811664903	0.564882992666886	0.0307030254373702	0.999927672643225	LOC121431818	NC_054757.1	9463458	9488585	-	2826	protein_coding	uncharacterized LOC121431818%2C transcript variant X1 && - && PF16516:Leucine zipper of domain CC2 of NEMO, NF-kappa-B essential modulator	-	296	430	424	184	294	264	9.25367946650863	13.3806314578162	12.8695603147442	6.51988272941855	8.46768555379562	8.98270035675868
121420313	106.214221692375	88.4306434315228	141.130963917256	50.8616005093488	35.9705948438514	88.2850126930509	111.925276347051	58.3724026820837	0.942795399961669	0.0307524542901715	0.999927672643225	LOC121420313	NC_054747.1	30091389	30108535	+	2638	protein_coding	sushi%2C von Willebrand factor type A%2C EGF and pentraxin domain-containing protein 1-like%2C transcript variant X1 && sp|P16109|LYAM3_HUMAN P-selectin OS=Homo sapiens OX=9606 GN=SELP PE=1 SV=3 && PF00084:Sushi repeat (SCR repeat)	-	109	91	149	46	40	83	3.65045168942805	3.03352034617554	4.8448628534791	1.74613235342464	1.23416932921902	3.02536964166007
121418459	159.808553738986	181.720113425217	251.00473448371	134.893810046534	121.400757597999	129.768331910268	197.511133882638	128.687633184933	0.61906409581358	0.0308535000493466	0.999927672643225	LOC121418459	NC_054746.1	12205630	12215204	-	2168	protein_coding	isthmin-like && sp|Q8QFV1|ISM_XENLA Isthmin OS=Xenopus laevis OX=8355 GN=ism1 PE=2 SV=1 && PF03782:AMOP domain	-	164	187	265	122	135	122	6.68312322396086	7.58512321018244	10.4847144399986	5.63500974748088	5.06832014777181	5.41097710395072
121423296	17.5399632152546	2.91529593730295	34.0987563826927	3.31706090278362	4.49632435548143	3.19102455517051	18.1846718450834	3.66813660447852	2.30455808126573	0.0308697693304542	0.999927672643225	LOC121423296	NC_054749.1	7583054	7622149	-	1667	protein_coding	uncharacterized LOC121423296 && - && PF17822:Family of unknown function (DUF5584)	-	18	3	36	3	5	3	0.953963600055045	0.158258106749858	1.85240912409144	0.180210368078592	0.24413157547089	0.173045694553362
121426050	1355.44937957884	1324.51612084797	1324.16837286123	977.427279353572	1100.70020222185	1092.39407272004	1334.71129109602	1056.84051809849	0.336507887284494	0.031055916809071	0.999927672643225	LOC121426050	NC_054752.1	30412528	30484673	-	2740	protein_coding	serine/threonine-protein kinase 17A-like && sp|Q9GM70|ST17A_RABIT Serine/threonine-protein kinase 17A OS=Oryctolagus cuniculus OX=9986 GN=STK17A PE=2 SV=1 && PF00069:Protein kinase domain	-	1391	1363	1398	884	1224	1027	44.8509313446236	43.7447162733084	43.7649683879245	32.3069396947591	36.3597094630224	36.0408499375435
121407674	623.643136542384	516.007380902622	506.745407353906	450.014595810977	402.870662251136	289.319559668793	548.798641599637	380.734939243635	0.527385477628675	0.0315040860147061	0.999927672643225	LOC121407674	NC_054741.1	25394403	25400960	+	4064	protein_coding	E3 ubiquitin-protein ligase MYLIP-A-like && sp|Q6TEM9|MYLIA_DANRE E3 ubiquitin-protein ligase MYLIP-A OS=Danio rerio OX=7955 GN=mylipa PE=1 SV=2 && PF09379:FERM N-terminal domain|PF00373:FERM central domain|PF13920:Zinc finger, C3HC4 type (RING finger)	-	640	531	535	407	448	272	13.9130124347486	11.490029212477	11.2919798178815	10.0284734432345	8.97250820210965	6.43561934113876
121421688	284.537181047463	157.425980614359	197.962224555077	150.373427592857	133.09120092225	115.940558837862	213.3084620723	133.13506245099	0.680231116535967	0.0315148023450162	0.999927672643225	LOC121421688	NC_054748.1	29737128	29788869	+	6090	protein_coding	signal peptide%2C CUB and EGF-like domain-containing protein 1%2C transcript variant X1 && sp|Q6NZL8|SCUB1_MOUSE Signal peptide, CUB and EGF-like domain-containing protein 1 OS=Mus musculus OX=10090 GN=Scube1 PE=2 SV=2 && PF07699:Putative ephrin-receptor like|PF14670:Coagulation Factor Xa inhibitory site|PF00431:CUB domain|PF07645:Calcium-binding EGF domain	-	292	162	209	136	148	109	4.23604395016597	2.339257512875	2.94373698257995	2.23622621608286	1.97803500078411	1.72101378420523
121422157	64.3131984559334	10.6894184367775	7.57750141837616	9.95118270835085	5.39558922657771	1.06367485172351	27.5267061036957	5.47014892888402	2.3341019151553	0.0317716737842056	0.999927672643225	LOC121422157	NC_054748.1	21572684	21593936	-	687	protein_coding	uncharacterized LOC121422157%2C transcript variant X1 && - && -	-	66	11	8	9	6	1	8.48754514032477	1.40804410648819	0.998856868788752	1.3118370462315	0.71085997608729	0.139964664153544
121407071	561.278822888146	481.995594967421	1219.97772835856	372.61650807936	249.995634164767	588.212193003098	754.417382071376	403.608111749075	0.903039765891356	0.0317754727829522	0.999927672643225	LOC121407071	NC_054741.1	3033437	3080514	-	3920	protein_coding	1%2C25-dihydroxyvitamin D(3) 24-hydroxylase%2C mitochondrial-like && sp|A8WGA0|C27C1_DANRE Cytochrome P450 27C1 OS=Danio rerio OX=7955 GN=cyp27c1 PE=1 SV=2 && PF00067:Cytochrome P450	-	576	496	1288	337	278	553	12.9816924187082	11.1269444660033	28.1838167566626	8.60870751435575	5.77229181092717	13.5648253885809
121429294	120.830857705087	63.1647453082306	90.9300170205139	44.2274787037815	61.1500112345474	13.8277730724056	91.6418733446105	39.7350876702448	1.20121723267555	0.0323368337840923	0.999927672643225	LOC121429294	NC_054754.1	24873775	24885707	+	3079	protein_coding	OCIA domain-containing protein 1-like%2C transcript variant X2 && sp|Q28GQ3|OCAD1_XENTR OCIA domain-containing protein 1 OS=Xenopus tropicalis OX=8364 GN=ociad1 PE=2 SV=1 && PF07051:Ovarian carcinoma immunoreactive antigen (OCIA)	-	124	65	96	40	68	13	3.55800779185483	1.85645308616227	2.674431966968	1.30090152035082	1.79758225846562	0.405983895925724
121410756	938.388032016119	924.148812125035	1624.42686656439	597.070962501051	747.289107881013	910.50567307532	1162.32123690185	751.621914485795	0.628919550326139	0.0325389183876488	0.999927672643225	LOC121410756	NC_054742.1	31012526	31042057	-	9915	protein_coding	fibrillin-1-like && - && PF07645:Calcium-binding EGF domain|PF12661:Human growth factor-like EGF|PF00008:EGF-like domain|PF01414:Delta serrate ligand	-	963	951	1715	540	831	856	8.58081358437813	8.43467026452732	14.8368401045291	5.45374917253277	6.82178227884191	8.30149268563824
121430712	1405.14594202206	1359.49967209561	1621.5853035325	963.053348774843	1008.07592049894	1291.30126999233	1462.07697255006	1087.47684642204	0.427177151947895	0.0325666834615922	0.999927672643225	LOC121430712	NC_054756.1	23024376	23040903	+	2836	protein_coding	steroid 17-alpha-hydroxylase/17%2C20 lyase-like && sp|O73853|CP17A_ICTPU Steroid 17-alpha-hydroxylase/17,20 lyase OS=Ictalurus punctatus OX=7998 GN=cyp17a1 PE=2 SV=1 && PF00067:Cytochrome P450	-	1442	1399	1712	871	1121	1214	44.9214671936749	43.3802248788043	51.7806555485136	30.7543142224129	32.1728056419944	41.16115982652
121422519	127.651954511019	153.538919364622	249.110359129116	131.57674914375	94.42281146511	79.7756138792629	176.767077668253	101.925058162708	0.795760335010963	0.0327593788659439	0.999927672643225	LOC121422519	NC_054749.1	14083815	14106253	-	4070	protein_coding	72 kDa type IV collagenase-like%2C transcript variant X1 && sp|P91953|HE_HEMPU 50 kDa hatching enzyme OS=Hemicentrotus pulcherrimus OX=7650 PE=1 SV=1 && PF00413:Matrixin	-	131	158	263	119	105	75	2.84362147268933	3.41383863263048	5.54282733137655	2.92783549114288	2.09983146499003	1.77191138096103
121414508	64.3131984559334	24.2941328108579	51.1481345740391	25.4308002546744	10.7911784531554	21.2734970344701	46.5851552802768	19.1651585807666	1.28922251603503	0.0332562122328306	0.999927672643225	LOC121414508	NC_054743.1	63992455	63996592	+	1549	protein_coding	tubulin alpha-1 chain-like && sp|P18258|TBA1_PARLI Tubulin alpha-1 chain OS=Paracentrotus lividus OX=7656 PE=2 SV=1 && PF03953:Tubulin C-terminal domain|PF00091:Tubulin/FtsZ family, GTPase domain	-	66	25	54	23	12	20	3.7643276380911	1.41928267673775	2.99028341819925	1.48686157144422	0.630549778659739	1.24152000353112
121430985	175.399632152546	343.033155289314	168.59940655887	97.3004531483194	181.65150396145	94.6670618033919	229.010731333576	124.539672971054	0.8760810476432	0.0336155142302619	0.999927672643225	LOC121430985	NC_054756.1	18443984	18471108	-	2639	protein_coding	ornithine decarboxylase-like%2C transcript variant X1 && sp|P27117|DCOR_BOVIN Ornithine decarboxylase OS=Bos taurus OX=9913 GN=ODC1 PE=2 SV=1 && PF02784:Pyridoxal-dependent decarboxylase, pyridoxal binding domain|PF00278:Pyridoxal-dependent decarboxylase, C-terminal sheet domain	-	180	353	178	88	202	89	6.02598454449321	11.7629330775623	5.7856295498627	3.33916131813278	6.23019340163809	3.24284178110654
121415760	10.7188664093222	0.971765312434316	80.5109525702467	1.10568696759454	8.99264871096285	0	30.7338614306678	3.36611189285246	3.16652568185803	0.0336619887259661	0.999927672643225	LOC121415760	NC_054744.1	23115084	23131673	-	1116	lncRNA	uncharacterized LOC121415760 && - && -	-	11	1	85	1	10	0	0.870809962873823	0.0787981672497054	6.5331817711603	0.0897284001155954	0.729332143924684	0
121431121	155.910784135596	293.473124355164	204.592538296156	93.9833922455358	178.953709348161	99.9854360620095	217.992148928972	124.307512551902	0.807345659320526	0.0341114445762208	0.999927672643225	LOC121431121	NC_054756.1	15989567	16021408	-	4472	protein_coding	uncharacterized LOC121431121%2C transcript variant X1 && sp|Q5QQ53|XYLT_DROPS Xylosyltransferase oxt OS=Drosophila pseudoobscura pseudoobscura OX=46245 GN=oxt PE=2 SV=1 && PF01822:WSC domain|PF00530:Scavenger receptor cysteine-rich domain	-	160	302	216	85	199	94	3.16091695744735	5.93861894107842	4.14306709730826	1.90331753912464	3.62193649041524	2.02116236174141
121406015	10.7188664093222	20.4070715611206	19.8909412232374	4.42274787037815	2.69779461328886	7.44572396206453	17.0056263978934	4.85542214857718	1.82040148819706	0.0342781982394273	0.999927672643225	LOC121406015	NC_054758.1	6849470	6854394	+	3001	protein_coding	muscarinic acetylcholine receptor M3-like && sp|Q9JI35|HRH3_CAVPO Histamine H3 receptor OS=Cavia porcellus OX=10141 GN=HRH3 PE=2 SV=2 && PF00001:7 transmembrane receptor (rhodopsin family)	-	11	21	21	4	3	7	0.32383336173515	0.615366160501198	0.600237755998639	0.133471368915701	0.0813663451469457	0.22428859377354
121425181	283.562738646615	226.421317797196	229.219417905879	152.584801528046	180.752239090353	184.015749348166	246.401158116563	172.450929988855	0.513906764228898	0.03440727836696	0.999927672643225	LOC121425181	NC_054751.1	19780772	19802840	-	2915	protein_coding	slit homolog 1 protein-like && sp|P24014|SLIT_DROME Protein slit OS=Drosophila melanogaster OX=7227 GN=sli PE=1 SV=2 && PF13855:Leucine rich repeat|PF01462:Leucine rich repeat N-terminal domain	-	291	233	242	138	201	173	8.81960892883366	7.02906683828693	7.1210956202232	4.74061456089284	5.61237973230221	5.70666905636806
121409254	16.5655208144071	74.8259290574424	218.800353455612	7.73980877316177	55.7544220079697	23.4008467379171	103.39726777582	28.9650258396829	1.83059820774748	0.0344736822460396	0.999927672643225	LOC121409254	NC_054741.1	81914664	81927816	+	3676	protein_coding	very long-chain acyl-CoA synthetase-like && sp|O35488|S27A2_MOUSE Very long-chain acyl-CoA synthetase OS=Mus musculus OX=10090 GN=Slc27a2 PE=1 SV=2 && PF13193:AMP-binding enzyme C-terminal domain|PF00501:AMP-binding enzyme	-	17	77	231	7	62	22	0.408571733495948	1.8420250566109	5.39021995736427	0.190685054870248	1.37279514968544	0.575469514150345
121411127	86.7253736754253	124.385959991592	119.345647339425	56.3900353473215	77.3367789142805	68.0751905103043	110.152327002147	67.2673349239688	0.709007757203658	0.0350238840899129	0.999927672643225	LOC121411127	NC_054742.1	44426755	44442146	+	2310	protein_coding	carbohydrate sulfotransferase 1-like && sp|Q6DBY9|CHST1_DANRE Carbohydrate sulfotransferase 1 OS=Danio rerio OX=7955 GN=chst1 PE=2 SV=2 && PF00685:Sulfotransferase domain	-	89	128	126	51	86	64	3.40386968722863	4.87279679449607	4.6787363785764	2.21081455453646	3.03023298031668	2.66405469848616
121411237	289.4093930517	281.811940605952	329.621311699363	215.608958680935	212.226509578723	232.944792527448	300.280881785672	220.260086929035	0.447571347128635	0.0351368578996707	0.999927672643225	LOC121411237	NC_054742.1	49309906	49318979	+	5098	protein_coding	uncharacterized LOC121411237%2C transcript variant X1 && - && -	-	297	290	348	195	236	219	5.14696857616988	5.002400715711	5.85530366718663	3.83026567931657	3.76792041463922	4.13065979126976
121414179	59.440986451696	164.228337801399	264.265361965869	25.4308002546744	64.7470707189325	108.494834875798	162.644895406321	66.2242352831348	1.29590594791175	0.0354502572533286	0.999927672643225	LOC121414179	NC_054743.1	46548059	46569490	-	2437	protein_coding	5'-nucleotidase-like && sp|Q05927|5NTD_BOVIN 5'-nucleotidase OS=Bos taurus OX=9913 GN=NT5E PE=1 SV=2 && PF00149:Calcineurin-like phosphoesterase|PF02872:5'-nucleotidase, C-terminal domain	-	61	169	279	23	72	102	2.21140967033231	6.0983379302271	9.82016273139856	0.945075327930695	2.40473108037079	4.0245727845283
121414113	171.501862549156	320.682553103324	224.483479519394	120.519879467805	169.961060637198	156.360203203355	238.889298390625	148.947047769453	0.680212422771816	0.0357269963050199	0.999927672643225	LOC121414113	NC_054743.1	43075399	43098537	-	3416	protein_coding	xaa-Pro aminopeptidase 1-like && sp|Q54G06|XPP1_DICDI Xaa-Pro aminopeptidase 1 OS=Dictyostelium discoideum OX=44689 GN=xpnpep1 PE=3 SV=1 && PF16189:Creatinase/Prolidase N-terminal domain|PF00557:Metallopeptidase family M24|PF16188:C-terminal region of peptidase_M24	-	176	330	237	109	189	147	4.55186847104069	8.49525440126508	5.95114448621618	3.19523463221941	4.50332708211856	4.13784879045735
121407828	84.7764888737304	124.385959991592	207.434101328047	30.9592350926471	92.6242817229174	76.5845893240924	138.865516731123	66.7227020465523	1.05435582015736	0.0359058510505382	0.999927672643225	LOC121407828	NC_054741.1	30908896	30933384	-	1431	pseudogene	- && sp|P30883|TBB4_XENLA Tubulin beta-4 chain OS=Xenopus laevis OX=8355 GN=tubb4 PE=2 SV=1 && PF03953:Tubulin C-terminal domain|PF00091:Tubulin/FtsZ family, GTPase domain	-	87	128	219	28	103	72	5.37123949655963	7.86594031815927	13.1272722291993	1.95935223397074	5.85850952340004	4.83802386281686
121430310	3248.79096442548	3431.30331820557	3936.51198684642	2911.27378567642	2196.00481521713	2897.45029609483	3538.86875649249	2668.24296566279	0.407630523467254	0.036011020462537	0.999927672643225	LOC121430310	NC_054755.1	2922958	2933998	+	1754	protein_coding	delta-like protein 1 && sp|Q804X6|FA9_CHICK Coagulation factor IX OS=Gallus gallus OX=9031 GN=F9 PE=2 SV=1 && PF00008:EGF-like domain	-	3334	3531	4156	2633	2442	2724	167.931011946875	177.03064006358	203.243170166285	150.319522973129	113.319753166357	149.331922988012
121424246	153.961899333901	123.414194679158	102.296269148078	70.7639659260505	77.3367789142805	90.4123623964979	126.557454387046	79.504369078943	0.670404317173027	0.0360132730594542	0.999927672643225	LOC121424246	NC_054750.1	7540434	7582010	+	3233	protein_coding	probable ATP-dependent RNA helicase DDX4%2C transcript variant X1 && sp|Q5W5U4|DDX4_BOVIN Probable ATP-dependent RNA helicase DDX4 OS=Bos taurus OX=9913 GN=DDX4 PE=2 SV=1 && PF00270:DEAD/DEAH box helicase|PF00098:Zinc knuckle|PF00271:Helicase conserved C-terminal domain	-	158	127	108	64	86	85	4.31763853256518	3.45444535744981	2.86541850590203	1.98229546856056	2.1651216160011	2.52806574798832
121424125	526.198896457637	436.322625283008	415.815390333392	388.096125625683	276.973580297656	319.102455517052	459.445637358012	328.057387146797	0.487107738771231	0.0365821805326109	0.999927672643225	LOC121424125	NC_054740.1	78414138	78439017	+	5146	protein_coding	protein Wnt-6-like && sp|P22727|WNT6_MOUSE Protein Wnt-6 OS=Mus musculus OX=10090 GN=Wnt6 PE=1 SV=2 && PF00110:wnt family	-	540	449	439	351	308	300	9.27083553026677	7.67285286400144	7.3175339979743	6.83016905940159	4.87158723604632	5.60565823592023
121408810	24251.922472292	23607.0947349668	20413.7888211054	19862.5606858683	16680.464093965	17132.6108367105	22757.6020094547	17891.8785388479	0.347061903311479	0.0365867868579123	0.999927672643225	LOC121408810	NC_054741.1	69265160	69274013	-	1677	protein_coding	glutathione S-transferase theta-1-like && sp|Q99L20|GSTT3_MOUSE Glutathione S-transferase theta-3 OS=Mus musculus OX=10090 GN=Gstt3 PE=1 SV=1 && PF00043:Glutathione S-transferase, C-terminal domain|PF02798:Glutathione S-transferase, N-terminal domain	-	24888	24293	21552	17964	18549	16107	1311.14835394916	1273.87964623062	1102.36274174306	1072.66498110855	900.278726441705	923.542188952309
121422423	87.6998160762728	8.74588781190885	26.5212549643166	18.7966784491072	0.899264871096286	7.44572396206453	40.9889862841661	9.04722242742266	2.19197986486548	0.0366098772731711	0.999927672643225	LOC121422423	NC_054740.1	73376687	73389675	+	1986	protein_coding	heparan sulfate glucosamine 3-O-sulfotransferase 1-like && sp|Q8BKN6|HS3SA_MOUSE Heparan sulfate glucosamine 3-O-sulfotransferase 3A1 OS=Mus musculus OX=10090 GN=Hs3st3a1 PE=2 SV=1 && PF00685:Sulfotransferase domain	-	90	9	28	17	1	7	4.00366898613232	0.398513993885217	1.20934105790662	0.857163749744752	0.0409836189637435	0.338917457157299
121407720	212.42844338475	127.301255928895	214.064415069127	128.259688240966	65.6463355900288	126.577307355097	184.598038127591	106.827777062031	0.792249909073289	0.0373154015898211	0.999927672643225	LOC121407720	NC_054741.1	27010204	27013538	-	1527	lncRNA	uncharacterized LOC121407720 && - && -	-	218	131	226	116	73	119	12.6128245667468	7.5441891678048	12.6951960676063	7.60699395243256	3.8911087820076	7.49347163624408
121410204	24.3610600211869	25.2658981232922	33.1515687053957	3.31706090278362	9.89191358205914	15.9551227758526	27.5928422832916	9.72136575356511	1.50175834982141	0.0375110360443499	0.999927672643225	LOC121410204	NC_054740.1	26223587	26236468	+	1186	protein_coding	putative defense protein Hdd11 && - && PF02014:Reeler domain	-	25	26	35	3	11	15	1.86230246544379	1.92783104630477	2.53135680965699	0.253297372333064	0.75491411457162	1.21613479266634
121427215	8042.07313419422	9937.27208495332	7284.82042609138	5710.87318762579	7434.22268935299	5458.77933904503	8421.38854841297	6201.2917386746	0.441397560111968	0.0376599727934403	0.999927672643225	LOC121427215	NC_054753.1	17199073	17220319	+	3741	protein_coding	mesenchyme-specific cell surface glycoprotein-like && sp|P08472|M130_STRPU Mesenchyme-specific cell surface glycoprotein OS=Strongylocentrotus purpuratus OX=7668 PE=2 SV=2 && -	-	8253	10226	7691	5165	8267	5132	194.903229567568	240.380033428967	176.34579718611	138.253691591101	179.866290792545	131.908895207572
121431843	116.933088101697	130.216551866198	152.49721604482	71.869652893645	91.7250168518211	95.7307366551155	133.215618670905	86.4418021335272	0.622774676371999	0.0383341740736382	0.999927672643225	LOC121431843	NC_054757.1	8054865	8074840	-	1334	protein_coding	DNA polymerase beta-like && sp|O57383|DPOLB_XENLA DNA polymerase beta OS=Xenopus laevis OX=8355 GN=polb PE=1 SV=3 && PF10391:Fingers domain of DNA polymerase lambda|PF14716:Helix-hairpin-helix domain|PF14792:DNA polymerase beta palm|PF14791:DNA polymerase beta thumb	-	120	134	161	65	102	90	7.9473129499838	8.8334281283283	10.3523764698386	4.87923399129332	6.22348850129195	6.48726775458295
121420006	219.249540190682	202.127184986338	270.895675706948	130.471062176156	192.442682414605	137.214055872332	230.757466961323	153.375933487698	0.586905137348023	0.0383866808083866	0.999927672643225	LOC121420006	NC_054747.1	13256838	13293345	-	3192	protein_coding	uncharacterized LOC121420006%2C transcript variant X1 && - && -	-	225	208	286	118	214	129	6.22751143989567	5.73034491458008	7.68551829939503	3.70180249198701	5.4568301986425	3.88599261631565
121419078	1234.61852187375	984.398261495963	1305.22461931529	979.638653288761	734.699399685665	888.168501189127	1174.74713422834	867.502184721184	0.437966336896722	0.0387129894664952	0.999927672643225	LOC121419078	NC_054746.1	33738188	33766564	-	1970	protein_coding	legumain-like && sp|Q9R0J8|LGMN_RAT Legumain OS=Rattus norvegicus OX=10116 GN=Lgmn PE=1 SV=1 && PF01650:Peptidase C13 family	-	1267	1013	1378	886	817	835	56.8205309102273	45.2192682543807	60.0002419851617	45.0361870825878	33.7555648492638	40.7563602885076
121420999	183.195171359325	137.018909053239	370.350381823135	108.357322824265	81.833103269762	173.379000830931	230.188154078566	121.189808974986	0.927089823288289	0.0394233534485589	0.999927672643225	LOC121420999	NC_054748.1	11002594	11029627	+	2392	protein_coding	ras association domain-containing protein 10-like%2C transcript variant X1 && sp|Q8BL43|RASFA_MOUSE Ras association domain-containing protein 10 OS=Mus musculus OX=10090 GN=Rassf10 PE=1 SV=2 && -	-	188	141	391	98	91	163	6.94370996847944	5.18368077163238	14.0212131857979	4.10259852167326	3.09649060235849	6.5524176657935
121422346	876.023718361881	987.313557433265	1198.19241178073	616.973327917753	683.441302033177	895.614225151191	1020.50989585863	732.009618367374	0.47948453125694	0.0397211261070012	0.999927672643225	LOC121422346	NC_054749.1	25461475	25545572	-	2365	protein_coding	cytohesin-1-like%2C transcript variant X2 && sp|Q76MZ1|CYH1_CHLAE Cytohesin-1 OS=Chlorocebus aethiops OX=9534 GN=CYTH1 PE=2 SV=1 && PF01369:Sec7 domain|PF00169:PH domain	-	899	1016	1265	558	760	842	33.5833058924428	37.7783402643053	45.8806319294508	23.6263793434184	26.1560402194993	34.2338773100526
121414025	65.2876408567809	55.390622808756	64.4087620561974	23.2194263194853	18.884562293022	48.9290431792812	61.6956752405781	30.3443439305962	1.02826549780075	0.0398334452536372	0.999927672643225	LOC121414025	NC_054743.1	39647789	39658264	-	1901	protein_coding	solute carrier family 35 member F2-like && sp|Q8IXU6|S35F2_HUMAN Solute carrier family 35 member F2 OS=Homo sapiens OX=9606 GN=SLC35F2 PE=1 SV=1 && PF06027:Solute carrier family 35	-	67	57	68	21	21	46	3.11377755937074	2.63677486327631	3.06829283813357	1.10619399532304	0.899138775645391	2.32675608447149
121427937	68.2109680593233	67.0518065579678	82.4053279248407	43.121791736187	43.1647138126217	44.6743437723872	72.5560341807106	43.6536164403986	0.733417230740812	0.040155832410932	0.999927672643225	LOC121427937	NC_054753.1	13238619	13251934	+	2004	protein_coding	alkaline phosphatase-like && sp|P09487|PPBT_BOVIN Alkaline phosphatase, tissue-nonspecific isozyme OS=Bos taurus OX=9913 GN=ALPL PE=1 SV=2 && PF00245:Alkaline phosphatase	-	70	69	87	39	48	42	3.08599502357571	3.02783137270275	3.72384457276914	1.94877189951655	1.9495441260358	2.01523973028262
121408763	24.3610600211869	0.971765312434316	4.7359383864851	2.21137393518908	0	0	10.0229212400354	0.737124645063026	3.81871531879665	0.0413448438960312	0.999927672643225	LOC121408763	NC_054741.1	68075798	68087621	+	2452	protein_coding	interstitial collagenase-like && sp|Q6Y4Q5|MMP3_CANLF Stromelysin-1 OS=Canis lupus familiaris OX=9615 GN=MMP3 PE=2 SV=1 && PF00045:Hemopexin|PF01471:Putative peptidoglycan binding domain|PF00413:Matrixin	-	25	1	5	2	0	0	0.9007710946233	0.0358640924350209	0.174911977176252	0.0816777280008193	0	0
121418904	129.600839312714	134.103613115936	137.342213208068	61.9184701852942	116.904433242517	56.3747671413458	133.682221878906	78.3992235230523	0.764667061274265	0.0419631140409619	0.999927672643225	LOC121418904	NC_054746.1	28451254	28482484	-	5284	protein_coding	microtubule-associated protein futsch-like && sp|P53504|ACT1_SORBI Actin-1 OS=Sorghum bicolor OX=4558 GN=AC1 PE=2 SV=1 && PF00022:Actin	-	133	138	145	56	130	53	2.22373857906262	2.29665937581238	2.3538305967163	1.06125399198037	2.00248878577958	0.964468846800663
121417411	20.463290417797	8.74588781190885	7.57750141837616	1.10568696759454	4.49632435548143	2.12734970344701	12.2622265493607	2.57645367550766	2.22355847714674	0.0422166042147349	0.999927672643225	LOC121417411	NC_054745.1	35875708	35903203	+	1900	protein_coding	uncharacterized LOC121417411 && - && -	-	21	9	8	1	5	2	0.976473793775642	0.416551995713706	0.361165615188354	0.0527036286994761	0.214193334899986	0.101216551866826
121413827	46.7732352406788	81.6282862444826	66.3031374107914	43.121791736187	32.3735353594663	30.8465706999816	64.9015529653176	35.4472992652116	0.874905108878923	0.0424096658189474	0.999927672643225	LOC121413827	NC_054743.1	30971370	30985733	+	1842	protein_coding	protein MFI-like && sp|Q8NCR3|MFI_HUMAN Protein MFI OS=Homo sapiens OX=9606 GN=MFI PE=1 SV=1 && -	-	48	84	70	39	36	29	2.30221834425155	4.01023636843452	3.25970594598609	2.12016226201475	1.59075180316602	1.51385233655324
121418431	3771.09209127973	3759.75999380837	4655.42743391485	3394.45899051523	2582.68870978853	3279.30956786357	4062.09317300098	3085.48575605578	0.396916138467003	0.0427846893105406	0.999927672643225	LOC121418431	NC_054746.1	11023670	11036793	-	4246	protein_coding	solute carrier family 10 member 6-like%2C transcript variant X2 && sp|Q5PT56|NTCP4_RAT Sodium/bile acid cotransporter 4 OS=Rattus norvegicus OX=10116 GN=Slc10a4 PE=1 SV=1 && PF01758:Sodium Bile acid symporter family	-	3870	3869	4915	3070	2872	3083	80.5240989349336	80.1307210888947	99.2918363588213	72.4023236467366	55.0546486049102	69.818204883456
121422944	360.543688313566	344.004920601748	431.917580847441	308.486663958876	276.07431542656	249.963590155024	378.822063254252	278.174856513487	0.445941147216254	0.0428773773162749	0.999927672643225	LOC121422944	NC_054749.1	24969706	24975306	-	3672	protein_coding	uncharacterized LOC121422944 && - && -	-	370	354	456	279	307	235	8.90213036912901	8.47775575880654	10.65202508848	7.60844051568417	6.80495491542276	6.15375686390767
121416267	1358.37270678138	1644.22690863886	1781.66002099569	1153.2315072011	1187.0296298471	1339.16663831989	1594.75321213865	1226.4759251227	0.378896095739179	0.0437392328962454	0.999927672643225	LOC121416267	NC_054744.1	45090895	45163125	+	9855	protein_coding	semaphorin-6D-like%2C transcript variant X1 && sp|Q5R7F5|SEM6D_PONAB Semaphorin-6D OS=Pongo abelii OX=9601 GN=SEMA6D PE=2 SV=1 && PF01403:Sema domain	-	1394	1692	1881	1043	1320	1259	12.4968640051903	15.098160615823	16.3720166428419	10.5979483504568	10.902016923981	12.2841255058668
121420440	45.7987928398314	69.9671024952708	36.9403194145838	18.7966784491072	29.6757407461774	27.6555461448111	50.9020715832286	25.3759884466986	0.999989233271752	0.0440292695712642	0.999927672643225	LOC121420440	NC_054747.1	35364487	35379092	+	2710	protein_coding	cytochrome P450 3A8-like && sp|P33268|CP3A8_MACFA Cytochrome P450 3A8 OS=Macaca fascicularis OX=9541 GN=CYP3A8 PE=1 SV=1 && PF00067:Cytochrome P450	-	47	72	39	17	33	26	1.53222825134712	2.33638019736101	1.23442675670927	0.628165021030656	0.991138162230932	0.922527243952254
121428803	168.578535346613	161.313041864097	154.391591399414	138.210870949317	77.3367789142805	96.794411506839	161.427722870041	104.114020456812	0.636191562069678	0.0444541859724439	0.999927672643225	LOC121428803	NC_054740.1	92770621	92820152	-	4675	protein_coding	calcium/calmodulin-dependent 3'%2C5'-cyclic nucleotide phosphodiesterase 1A-like && sp|Q63421|PDE1C_RAT Calcium/calmodulin-dependent 3',5'-cyclic nucleotide phosphodiesterase 1C OS=Rattus norvegicus OX=10116 GN=Pde1c PE=1 SV=1 && PF00233:3'5'-cyclic nucleotide phosphodiesterase|PF08499:3'5'-cyclic nucleotide phosphodiesterase N-terminal	-	173	166	163	125	86	91	3.26933471875787	3.12253118117891	2.99072168512923	2.67745707296804	1.49729159027413	1.87169431206142
121428519	3547.94478148566	4433.19335532535	5277.729737899	2987.56618644044	3801.192610124	2988.92633334305	4419.62262490334	3259.22837663583	0.439277219715653	0.0444993186556062	0.999927672643225	LOC121428519	NC_054754.1	12670586	12673934	+	1777	protein_coding	actin-15B && sp|P69004|ACT2_MESFR Actin-15B OS=Mesocentrotus franciscanus OX=1328066 PE=2 SV=1 && PF00022:Actin	-	3641	4562	5572	2702	4227	2810	181.020662378018	225.760607043535	268.96371235763	152.262177274828	193.612935349719	152.052664720592
121423010	80.8787192703405	93.2894699936944	85.2468909567318	45.3331656713761	60.2507463634511	56.3747671413458	86.4716934069222	53.9862263920577	0.676942886376787	0.0450005166149029	0.999927672643225	LOC121423010	NC_054749.1	15201697	15228444	+	2805	protein_coding	deleted in malignant brain tumors 1 protein-like && sp|Q9UGM3|DMBT1_HUMAN Deleted in malignant brain tumors 1 protein OS=Homo sapiens OX=9606 GN=DMBT1 PE=1 SV=2 && PF00530:Scavenger receptor cysteine-rich domain	-	83	96	90	41	67	53	2.61420791576978	3.00966860836522	2.75219786975082	1.46367653322253	1.94415768504586	1.81684612709259
121430823	81.853161671188	98.148296555866	118.398459662128	54.1786614121324	71.0419248166066	60.6294665482398	99.4666392963938	61.9500175923262	0.680776884930981	0.0454794722319771	0.999927672643225	LOC121430823	NC_054756.1	22745913	22772254	+	3999	protein_coding	uncharacterized LOC121430823 && sp|Q8GY23|UPL1_ARATH E3 ubiquitin-protein ligase UPL1 OS=Arabidopsis thaliana OX=3702 GN=UPL1 PE=1 SV=3 && PF00632:HECT-domain (ubiquitin-transferase)	-	84	101	125	49	79	57	1.85576414921102	2.22100880713123	2.68119634931339	1.22698370390628	1.60792295916419	1.37056171132499
121413185	62.3643136542385	72.8823984325737	79.5637648929497	58.6014092825106	29.6757407461774	26.5918712930876	71.6034923265873	38.2896737739252	0.908029723968865	0.0458196100070863	0.999927672643225	LOC121413185	NC_054743.1	612394	616581	-	3797	pseudogene	- && sp|Q9UR07|TF211_SCHPO Transposon Tf2-11 polyprotein OS=Schizosaccharomyces pombe (strain 972 / ATCC 24843) OX=284812 GN=Tf2-11 PE=3 SV=1 && PF17921:Integrase zinc binding domain	-	64	75	84	53	33	25	1.48913570015323	1.7370046349224	1.89761759889588	1.39774964709961	0.707396476072116	0.633103267536772
121415863	98.4186824855951	79.6847556196139	96.613143084296	63.0241571528887	37.769124586044	63.8204911034103	91.572193729835	54.8712576141143	0.743825887803989	0.0461206015517151	0.999927672643225	LOC121415863	NC_054740.1	50646518	50694440	-	3463	protein_coding	transmembrane GTPase fzo-like && sp|Q7YU24|MARF_DROME Transmembrane GTPase Marf OS=Drosophila melanogaster OX=7227 GN=Marf PE=1 SV=1 && PF00350:Dynamin family	-	101	82	102	57	42	60	2.57669954519953	2.0822921979079	2.52649062314117	1.64822494604483	0.987157269709436	1.66599580029139
121412472	6.82109680593233	11.6611837492118	4.7359383864851	0	0.899264871096286	2.12734970344701	7.73940631387641	1.00887152484777	2.93402830977183	0.0463727624617339	0.999927672643225	LOC121412472	NC_054743.1	9385584	9391795	-	1560	protein_coding	cytochrome P450 4F12-like && sp|P51871|CP4F6_RAT Cytochrome P450 4F6 OS=Rattus norvegicus OX=10116 GN=Cyp4f6 PE=2 SV=1 && PF00067:Cytochrome P450	-	7	12	5	0	1	2	0.396431668413188	0.676451958851317	0.274925748741135	0	0.0521752995269197	0.123276569581391
121409371	24.3610600211869	28.1811940605952	48.306571542148	14.373930578729	15.2875028086369	15.9551227758526	33.6162752079767	15.2055187210728	1.14492667556771	0.0470734418962586	0.999927672643225	LOC121409371	NC_054741.1	4786489	4804543	-	1728	protein_coding	cystine/glutamate transporter-like && sp|Q9WTR6|XCT_MOUSE Cystine/glutamate transporter OS=Mus musculus OX=10090 GN=Slc7a11 PE=1 SV=1 && PF13520:Amino acid permease	-	25	29	51	13	17	15	1.27817750232427	1.47582400744761	2.53160793632462	0.753344692637187	0.800745916350642	0.834685106540668
121408768	128.626396911867	99.1200618683003	144.919714626444	90.6663313427522	77.3367789142805	74.4572396206454	124.222057802204	80.8201166258927	0.621354825156213	0.0472786882511549	0.999927672643225	LOC121408768	NC_054741.1	68211486	68237294	+	3805	protein_coding	membrane-associated transporter protein-like && sp|Q8K4S3|S45A1_RAT Proton-associated sugar transporter A OS=Rattus norvegicus OX=10116 GN=Slc45a1 PE=2 SV=1 && PF07690:Major Facilitator Superfamily	-	132	102	153	82	86	70	3.06488489429862	2.35735952020196	3.4491078953763	2.15800929076961	1.83964209843142	1.76896207599053
121422970	714.2662798212	481.023829654987	551.263228186866	484.290891806408	359.705948438514	405.260118506655	582.184445887684	416.418986250526	0.48418355959324	0.0474006485534059	0.999927672643225	LOC121422970	NC_054749.1	23630313	23661015	+	4961	protein_coding	transient receptor potential cation channel subfamily A member 1-like && sp|Q7Z020|TRPA1_DROME Transient receptor potential cation channel subfamily A member 1 OS=Drosophila melanogaster OX=7227 GN=TrpA1 PE=2 SV=4 && PF12796:Ankyrin repeats (3 copies)	-	733	495	582	438	400	381	13.0535803322231	8.77437684984525	10.0629141623484	8.84095138151662	6.56266617714128	7.38466658903402
121419836	83.8020464728829	100.091827180735	72.9334511518705	70.7639659260505	40.4669191993328	29.7828958482581	85.609108268496	47.0045936578805	0.867940416360098	0.0481499118337676	0.999927672643225	LOC121419836	NC_054747.1	3615605	3623569	+	2320	protein_coding	uncharacterized LOC121419836 && - && PF05154:TM2 domain	-	86	103	77	64	45	28	3.27495521147249	3.9041774694048	2.84690352920561	2.7623970904553	1.57875259775421	1.16050012054206
121414282	50.6710048440687	26.2376634357265	72.9334511518705	8.84549574075631	5.39558922657771	37.2286198103227	49.9473731438886	17.1565682592189	1.54762522505503	0.0481728754661764	0.999927672643225	LOC121414282	NC_054743.1	51837697	51841313	-	2434	protein_coding	D-beta-hydroxybutyrate dehydrogenase%2C mitochondrial-like && sp|Q5ZJZ5|BDH_CHICK D-beta-hydroxybutyrate dehydrogenase, mitochondrial OS=Gallus gallus OX=9031 GN=BDH1 PE=2 SV=1 && PF00106:short chain dehydrogenase	-	52	27	77	8	6	35	1.8874596162506	0.975491526527578	2.71356458001521	0.329127015707492	0.200641250440414	1.38268297024321
121410074	415.112462761025	374.129645287212	674.397626235478	264.259185255095	312.944175141507	389.304995730803	487.879911427905	322.169452042468	0.598790840664714	0.0483188504472039	0.999927672643225	LOC121410074	NC_054742.1	5908787	6054837	+	9404	protein_coding	low-density lipoprotein receptor-related protein 1B-like && sp|P98164|LRP2_HUMAN Low-density lipoprotein receptor-related protein 2 OS=Homo sapiens OX=9606 GN=LRP2 PE=1 SV=3 && -	-	426	385	712	239	348	366	4.00213631829416	3.60021485968826	6.49437532202793	2.54495084989707	3.01200835890835	3.7423431607928
121425468	112.06087609746	69.9671024952708	59.6728236697123	42.0161047685925	58.4522166212586	24.4645215896406	80.5669340874809	41.6442809931639	0.947340702103122	0.048488366004871	0.999927672643225	LOC121425468	NC_054751.1	26349862	26359998	+	10137	protein_coding	probable G-protein coupled receptor No18 && sp|Q25321|OAR1_LOCMI Tyramine receptor 1 OS=Locusta migratoria OX=7004 GN=GCR1 PE=1 SV=1 && PF00001:7 transmembrane receptor (rhodopsin family)	-	115	72	63	38	65	23	1.00226667953784	0.624601986272894	0.533090709012109	0.375377527089097	0.521907405744269	0.218169247143154
121419561	7.79553920677981	3.88706124973727	3.78875070918808	0	0.899264871096286	0	5.15711705523505	0.299754957032095	3.82009712712865	0.0486736878529752	0.999927672643225	LOC121419561	NC_054747.1	22661184	22671646	+	2849	protein_coding	uncharacterized LOC121419561 && - && PF05729:NACHT domain	-	8	4	4	0	1	0	0.248080390201905	0.123466134995677	0.120430794815351	0	0.0285691355780957	0
121420416	496.965624432213	561.680350587035	529.477911609034	435.640665232248	406.467721735521	397.814394544591	529.374628876094	413.307593837453	0.357321133209632	0.0487572244496344	0.999927672643225	LOC121420416	NC_054747.1	34314173	34373160	-	1034	protein_coding	DNA-directed RNA polymerases I%2C II%2C and III subunit RPABC3-like && sp|P52434|RPAB3_HUMAN DNA-directed RNA polymerases I, II, and III subunit RPABC3 OS=Homo sapiens OX=9606 GN=POLR2H PE=1 SV=4 && PF03870:RNA polymerase Rpb8	-	510	578	559	394	452	374	43.5757164119276	49.1572535668162	46.3725821919186	38.1566116483828	35.5801230197501	34.7797300563669
121405620	19.4888480169495	17.4917756238177	34.0987563826927	12.1625566435399	8.09338383986657	7.44572396206453	23.6931266744866	9.23388814849034	1.36481461872847	0.0487820681359727	0.999927672643225	LOC121405620	NC_054757.1	24505104	24506919	+	1816	rRNA	small subunit ribosomal RNA && sp|Q5DU56|NLRC3_MOUSE Protein NLRC3 OS=Mus musculus OX=10090 GN=Nlrc3 PE=1 SV=2 && -	-	20	18	36	11	9	7	0.972991508377239	0.871639638607975	1.70042181159715	0.606556079195512	0.403381721012088	0.370644311626869
121405951	204.63290417797	524.753268714531	648.823558948459	76.2924007640232	300.354466946159	290.383234520517	459.403243946986	222.343367410233	1.04612993196029	0.0489789715406468	0.999927672643225	LOC121405951	NC_054758.1	20645380	20665058	+	2932	protein_coding	uncharacterized LOC121405951 && - && PF01390:SEA domain	-	210	540	685	69	334	273	6.32776332937831	16.196087145758	20.0399491885932	2.35656402540972	9.2719706908275	8.95310802410007
121422767	1024.1389632907	931.922934624509	793.743273574903	676.680424167858	748.18837275211	705.216426692684	916.601723830036	710.028407870884	0.368053243409126	0.0489906266730796	0.999927672643225	LOC121422767	NC_054749.1	30361585	30368911	-	759	protein_coding	NHP2-like protein 1 && sp|Q5XH16|NH2L1_XENLA NHP2-like protein 1 OS=Xenopus laevis OX=8355 GN=snu13 PE=2 SV=1 && PF01248:Ribosomal protein L7Ae/L30e/S12e/Gadd45 family	-	1051	959	838	612	832	663	122.336440102301	111.111022015802	94.7048571315707	80.7427924265491	89.2218244558361	83.9937354325699
121413512	129.600839312714	193.381297174429	216.905978101018	118.308505532616	107.911784531554	129.768331910268	179.96270486272	118.662873991479	0.601941106061341	0.0490497795644379	0.999927672643225	LOC121413512	NC_054740.1	5625009	5654815	-	7067	protein_coding	uncharacterized LOC121413512%2C transcript variant X1 && - && PF00027:Cyclic nucleotide-binding domain	-	133	199	229	107	120	122	1.66269062569222	2.47627171012927	2.77952382850666	1.51615221658462	1.38208802482515	1.6599686375216
121423938	43.8499080381364	81.6282862444826	135.447837853474	19.9023654167017	37.769124586044	61.6931413999633	86.9753440453643	39.7882104675697	1.12801706375374	0.0493312491602356	0.999927672643225	LOC121423938	NC_054750.1	30655457	30663303	-	2800	protein_coding	uncharacterized LOC121423938 && - && PF09443:Cripto_Frl-1_Cryptic (CFC)	-	45	84	143	18	42	58	1.41987260829621	2.63816263952014	4.38074543065517	0.643737179115029	1.22090200892992	1.99179714566505
121407416	473.579006811873	372.186114662343	273.737238738839	319.543533634822	212.226509578723	204.225571530913	373.167453404352	245.331871581486	0.605935488488728	0.0497322602244586	0.999927672643225	LOC121407416	NC_054741.1	15253781	15360000	-	7771	protein_coding	thyrotropin-releasing hormone receptor-like%2C transcript variant X1 && sp|Q28596|TRHR_SHEEP Thyrotropin-releasing hormone receptor OS=Ovis aries OX=9940 GN=TRHR PE=2 SV=1 && PF00001:7 transmembrane receptor (rhodopsin family)	-	486	383	289	289	236	192	5.5252795875534	4.33413241940639	3.19000191899249	3.72404613548865	2.47186440275778	2.37574302670301
