# Supplementary material for: BMP signaling regulates dorsal skeletal growth in the sea urchin embryo
Source: Development. 2026 Apr 23;153(16):dev205344. doi: 10.1242/dev.205344 (PMC13200730; doi:10.1242/dev.205344)
Supplement: Table S3. mRNAs with decreased expression following axitinib treatment. — Total mRNA from L. variegatus embryos treated with DMSO or 75 nM axitinib in ASW continuously starting after the formation of the tri-radiate spicule rudiments was collected at the pluteus stage (2 dpf) and sequenced. This table displays all mRNAs with significantly decreased expression in 75 nM axitinib-treated embryos compared to DMSO-treated embryos. See Materials and Methods. [file develop-153-205344-TableS3.xls]

gene_id	Rep1AX	Rep2AX	Rep3AX	Rep1DMSO	Rep2DMSO	Rep3DMSO	Axitinib	Control	log2FoldChange	pvalue	padj	gene_name	gene_chr	gene_start	gene_end	gene_strand	gene_length	gene_biotype	gene_description	Family	Rep1AX_count	Rep2AX_count	Rep3AX_count	Rep1DMSO_count	Rep2DMSO_count	Rep3DMSO_count	Rep1AX_fpkm	Rep2AX_fpkm	Rep3AX_fpkm	Rep1DMSO_fpkm	Rep2DMSO_fpkm	Rep3DMSO_fpkm
121410751	621.162042135885	717.043161985788	616.160019537657	3920.53660042781	4137.96499414735	3839.99865918761	651.45507455311	3966.16675125425	-2.60577029801093	1.94798009377336e-60	3.03417379406139e-56	LOC121410751	NC_054742.1	30632985	30659456	-	8127	protein_coding	ETS translocation variant 1-like%2C transcript variant X1 && sp|Q2KIC2|ETV1_BOVIN ETS translocation variant 1 OS=Bos taurus OX=9913 GN=ETV1 PE=2 SV=1 && -	ETS	615	739	575	3730	4861	3820	7.31471428432587	8.39162161394732	7.25014117439309	45.9592243870047	48.6838494352844	45.1968582164037
121417344	7.07013706496129	4.8514422326508	7.5010784987193	643.262305485742	320.924254843355	687.580911749823	6.4742192654438	550.58915735964	-6.41546149984671	1.14764736812639e-40	8.93787770296829e-37	LOC121417344	NC_054745.1	30152138	30166981	-	2565	protein_coding	scavenger receptor cysteine-rich domain superfamily protein-like && sp|F7J220|SRCR1_PATPE Scavenger receptor cysteine-rich domain superfamily protein OS=Patiria pectinifera OX=7594 GN=SRCR1 PE=1 SV=1 && PF00530:Scavenger receptor cysteine-rich domain	-	7	5	7	612	377	684	0.263792948174148	0.179893035097083	0.279653042644325	23.8923116770958	11.9630944084881	25.6415264729293
121418279	266.645169307112	156.216439891356	182.169049254612	1585.03195534722	1614.83636986166	1596.31357874082	201.676886151026	1598.72730131657	-2.98699092971996	8.21448010815562e-36	4.2649580721544e-32	LOC121418279	NC_054746.1	5440883	5472132	-	3769	pseudogene	- && sp|O53532|Y2258_MYCTU Uncharacterized S-adenosylmethionine-dependent methyltransferase Rv2258c OS=Mycobacterium tuberculosis (strain ATCC 25618 / H37Rv) OX=83332 GN=Rv2258c PE=1 SV=1 && PF13847:Methyltransferase domain	-	264	161	170	1508	1897	1588	6.77064900828587	3.9421346372442	4.62201831653177	40.065385234741	40.9666774730708	40.5134757618186
121408508	19.1903720334664	13.5840382514222	11.787409069416	665.33503165437	230.690909980237	295.539163822292	14.8539397847682	397.188368485633	-4.73854041371122	3.18292009476316e-23	9.9154326792062e-20	LOC121408508	NC_054741.1	59737419	59759871	-	6789	protein_coding	uncharacterized LOC121408508 && sp|Q14416|GRM2_HUMAN Metabotropic glutamate receptor 2 OS=Homo sapiens OX=9606 GN=GRM2 PE=1 SV=2 && PF01094:Receptor family ligand binding region|PF00003:7 transmembrane sweet-taste receptor of 3 GCPR	-	19	14	11	633	271	294	0.270520575916232	0.190306639868501	0.166033512156422	9.33667023668579	3.24902483841517	4.1640569946096
121430850	133.322584653556	211.522881343575	148.949987331712	798.822470864647	1132.17310064101	973.067723061153	164.598484442948	968.021098188938	-2.55547516040196	8.16415973495464e-23	2.11941586719423e-19	LOC121430850	NC_054740.1	12367621	12382002	-	6066	protein_coding	protein sprouty homolog 3-like && sp|O43610|SPY3_HUMAN Protein sprouty homolog 3 OS=Homo sapiens OX=9606 GN=SPRY3 PE=1 SV=2 && -	-	132	218	139	760	1330	968	2.10341049391934	3.31654429394118	2.348125325213	12.5460006333735	17.8459135276052	15.3443358220794
121428963	1.01001958070876	6.79201912571112	11.787409069416	174.479644952015	235.798457802677	280.460635055849	6.52981592527864	230.246245936847	-5.15279709038996	1.54857400090173e-22	3.44579837686361e-19	LOC121428963	NC_054754.1	1796529	1826285	-	7882	protein_coding	pappalysin-1-like && sp|Q13219|PAPP1_HUMAN Pappalysin-1 OS=Homo sapiens OX=9606 GN=PAPPA PE=1 SV=3 && PF13385:Concanavalin A-like lectin/glucanases superfamily	-	1	7	11	166	277	279	0.0122635464542482	0.0819583721179428	0.143009580567108	2.10894753765729	2.86044029834719	3.40363449280669
121407971	9.0901762263788	63.0687490244604	30.0043139948772	750.472689733366	856.365518229219	771.015437590811	34.0544130819055	792.617881851132	-4.53747405964727	1.21145423814207e-21	2.09662346814454e-18	LOC121407971	NC_054741.1	36068958	36100600	+	5651	protein_coding	uncharacterized LOC121407971%2C transcript variant X3 && - && -	-	9	65	28	714	1006	767	0.15394646228481	1.0614994258206	0.507740261463594	12.6522284009395	14.4897943842801	13.0510423850226
121424436	2482.62812938212	2637.24399766898	2105.65989285478	7752.7822961811	10342.7843404424	7810.67790101773	2408.51067330196	8635.41484588039	-1.8421129352848	8.4362212504482e-21	1.31402582196981e-17	LOC121424436	NC_054750.1	19090997	19099845	+	5084	protein_coding	sodium- and chloride-dependent glycine transporter 1-like && sp|A7Y2X0|SC6A5_XENLA Sodium- and chloride-dependent glycine transporter 2 OS=Xenopus laevis OX=8355 GN=slc6a5 PE=2 SV=1 && PF00209:Sodium:neurotransmitter symporter family	-	2458	2718	1965	7376	12150	7770	46.7335581055391	49.3373279305776	39.6064475908169	145.281222274968	194.518219361376	146.957115972655
121417363	8.08015664567005	1.94057689306032	1.07158264267419	190.245877929607	144.713854969152	299.560104826677	3.69743872713485	211.506612575145	-5.83024901868435	1.0040104651278e-20	1.42167881862097e-17	LOC121417363	NC_054745.1	31236266	31252131	+	2261	protein_coding	scavenger receptor cysteine-rich domain superfamily protein-like && sp|F7J220|SRCR1_PATPE Scavenger receptor cysteine-rich domain superfamily protein OS=Patiria pectinifera OX=7594 GN=SRCR1 PE=1 SV=1 && PF00530:Scavenger receptor cysteine-rich domain	-	8	2	1	181	170	298	0.342012465820024	0.0816321335734663	0.0453219216770514	8.01626621395392	6.11980956857103	12.6733329648379
121408446	18.1803524527576	15.5246151444826	8.57266114139349	377.338509263695	151.523918732406	208.08369697692	14.0925429128779	245.648708324341	-4.11755298340535	5.77611375422576e-18	7.49739565298503e-15	LOC121408446	NC_054741.1	57015133	57037776	-	6221	protein_coding	uncharacterized LOC121408446 && sp|Q14416|GRM2_HUMAN Metabotropic glutamate receptor 2 OS=Homo sapiens OX=9606 GN=GRM2 PE=1 SV=2 && PF01094:Receptor family ligand binding region|PF00003:7 transmembrane sweet-taste receptor of 3 GCPR	-	18	16	8	359	178	207	0.279682192049979	0.237351234862057	0.131776711026283	5.77867627968375	2.32889200653192	3.19952337640434
121405990	121.202349685051	65.9796143640509	62.1517932751028	573.890880384339	446.059176493152	505.633331301405	83.1112524414015	508.527796059632	-2.61230836246579	7.65003874969305e-17	9.16592335117068e-14	LOC121405990	NC_054758.1	7636277	7648265	-	1817	protein_coding	snaclec echicetin subunit beta-like && - && PF00059:Lectin C-type domain	-	120	68	58	546	524	503	6.38379349382835	3.45370866060905	3.27101054754275	30.090668361495	23.4728546204101	26.6187833294237
121424795	65.6512727460691	112.553459797499	111.444594838115	521.336770459033	692.923987911117	1420.39740979898	96.5497757938944	878.219389389709	-3.18528648889858	8.7563676482929e-16	9.74208446355788e-13	LOC121424795	NC_054751.1	31145053	31165256	-	4476	protein_coding	uncharacterized LOC121424795 && sp|Q0V8T4|CTP5C_RAT Contactin-associated protein like 5-3 OS=Rattus norvegicus OX=10116 GN=Cntnap5c PE=2 SV=1 && PF00024:PAN domain|PF00041:Fibronectin type III domain|PF00059:Lectin C-type domain	-	65	116	104	496	814	1413	1.40370481566242	2.39166102157221	2.38096022136474	11.0964923338665	14.8021184877711	30.3547896332516
121411681	130.292525911429	99.9397099926065	79.2971155578898	932.309910074923	446.059176493152	605.151621159932	103.176450487309	661.173569242669	-2.67856279101741	1.59212773433602e-15	1.65326543933452e-12	LOC121411681	NC_054742.1	65123485	65126257	+	711	protein_coding	uncharacterized LOC121411681 && - && -	-	129	103	74	887	524	602	17.5376993483229	13.3690127728478	10.665248950034	124.924649011571	59.986184029937	81.4145513539212
121432245	180.793504946867	118.37519047668	39.6485577789449	1176.16098012834	1341.58256136108	951.957782788132	112.939084400831	1156.56710809252	-3.35501117306231	5.27086155551116e-15	5.13118372429011e-12	LOC121432245	NC_054757.1	19969777	20007926	-	2876	protein_coding	paired box protein Pax-2a-like%2C transcript variant X1 && sp|O57682|PAX2B_XENLA Paired box protein Pax-2-B OS=Xenopus laevis OX=8355 GN=pax2-b PE=2 SV=2 && PF00292:'Paired box' domain	PAX	179	122	37	1119	1576	947	6.0161223554509	3.91473765458486	1.31832267097952	38.9614690465772	44.6022616150569	31.6618466227365
121406853	121.202349685051	112.553459797499	133.947830334273	383.645002454732	431.587790996236	388.020806923146	122.567879938941	401.084533458038	-1.71175448398779	1.01348067256314e-14	9.28586762108442e-12	LOC121406853	NC_054741.1	51849109	51887469	-	3320	protein_coding	protein APCDD1-like && sp|Q8J025|APCD1_HUMAN Protein APCDD1 OS=Homo sapiens OX=9606 GN=APCDD1 PE=1 SV=1 && PF14921:Adenomatosis polyposis coli down-regulated 1	-	120	116	125	365	507	386	3.4937809573151	3.22442010016784	3.85816509457128	11.0090260551466	12.4296650306721	11.1795510751702
121410756	94.941840586623	189.206247073381	116.802508051486	567.584387193302	707.395373408032	860.481374938375	133.650198570497	711.820378513237	-2.41194399421955	1.13837358488362e-14	9.85072608785962e-12	LOC121410756	NC_054742.1	31012526	31042057	-	9915	protein_coding	fibrillin-1-like && - && PF07645:Calcium-binding EGF domain|PF12661:Human growth factor-like EGF|PF00008:EGF-like domain|PF01414:Delta serrate ligand	-	94	195	109	540	831	856	0.916405413648424	1.81498736923214	1.12652973024585	5.45374917253277	6.82178227884191	8.30149268563824
121411384	64.6412531653604	18.435480484073	24.6464007815063	395.206906638299	306.45286934644	409.130747196167	35.9077114769799	370.263507726969	-3.3659117090659	1.25900760262067e-14	1.03212117991682e-11	LOC121411384	NC_054742.1	54368792	54387288	+	1161	protein_coding	wnt inhibitory factor 1-like && - && PF02019:WIF domain	-	64	19	23	376	360	407	5.32844227541137	1.51026478302435	2.03003952883006	32.4302087363529	25.2382844223239	33.708337449878
121428545	371.687205700822	385.204513272474	261.466164812501	1045.82678751358	966.177796411693	1109.77971721024	339.452627928599	1040.59476704517	-1.61520570174776	2.14409470353809e-13	1.59030567153854e-10	LOC121428545	NC_054754.1	30909179	30919958	-	1338	protein_coding	ficolin-3-like && sp|O75636|FCN3_HUMAN Ficolin-3 OS=Homo sapiens OX=9606 GN=FCN3 PE=1 SV=2 && PF00147:Fibrinogen beta and gamma chains, C-terminal globular domain	-	368	397	244	995	1135	1104	26.5854622721057	27.3820593579275	18.6871293262201	74.4665247057993	69.0445331407802	79.3392523153419
121430851	6.06011748425253	6.79201912571112	0	100.903891056587	92.7871187743388	102.533995611816	4.28404553665455	98.7416684809138	-4.50269483646743	3.82284488594413e-13	2.70657417924844e-10	LOC121430851	NC_054756.1	20094439	20098600	+	4162	protein_coding	uncharacterized LOC121430851 && - && PF00643:B-box zinc finger	-	6	7	0	96	109	102	0.139348303439285	0.155212851762044	0	2.30974095982327	2.13164054097968	2.3565314454338
121410752	68.6813314881954	39.7818263077366	26.7895660668546	243.851070053419	314.114191080101	316.649104095313	45.0842412875955	291.538121742944	-2.69139667757429	4.74473959117012e-13	3.21322016835069e-10	LOC121410752	NC_054742.1	30692833	30712531	-	2471	protein_coding	ETS translocation variant 4-like && sp|P41161|ETV5_HUMAN ETS translocation variant 5 OS=Homo sapiens OX=9606 GN=ETV5 PE=1 SV=1 && PF04621:PEA3 subfamily ETS-domain transcription factor N terminal domain	-	68	41	25	232	369	315	2.66004313005347	1.53123844888586	1.03675500720167	9.40176427791544	12.1546699391647	12.2578118762233
121418163	81.8115860374092	40.7521147542667	23.5748181388321	419.38179720394	339.651930192304	368.921337152317	48.7128396435027	375.985021516187	-2.94617243886221	5.9518378279945e-13	3.86274275036843e-10	LOC121418163	NC_054746.1	1318968	1349933	+	2221	lncRNA	uncharacterized LOC121418163 && - && -	-	81	42	22	399	399	367	3.52524228966372	1.7451487321935	1.01503963442589	17.9894736231755	14.6222392784943	15.8888567349703
121432227	5.05009790354378	0	5.35791321337093	88.2909046745136	80.8695071886439	165.863816430878	3.46933703897157	111.674742764679	-5.02874559294218	7.03723416052276e-13	4.3844783713721e-10	LOC121432227	NC_054757.1	20519715	20535632	+	2206	protein_coding	rhodopsin-like && sp|Q9UHM6|OPN4_HUMAN Melanopsin OS=Homo sapiens OX=9606 GN=OPN4 PE=1 SV=1 && PF00001:7 transmembrane receptor (rhodopsin family)	-	5	0	5	84	95	165	0.219087201161343	0	0.232259439963312	3.81300958315339	3.50515838163622	7.19206459887807
121423124	10.1001958070876	5.82173067918096	15.0021569974386	177.632891547533	75.7619593662032	268.397812042694	10.3080278279024	173.930887652144	-4.08286227029915	1.18261929926447e-12	7.08479930974744e-10	LOC121423124	NC_054749.1	5824188	5842803	+	1904	protein_coding	uncharacterized LOC121423124 && - && -	-	10	6	14	169	89	267	0.507674753951598	0.290814475855474	0.75347694788098	8.88820124758496	3.80463161046089	13.4840222589393
121423032	82.821605618118	67.9201912571112	32.1474792802256	430.943701387507	305.601611376033	295.539163822292	60.9630920518183	344.028158861944	-2.49363270177298	2.3314955732071e-11	1.34501389067681e-08	LOC121423032	NC_054749.1	19510586	19521338	+	2739	protein_coding	uncharacterized LOC121423032 && - && -	-	82	70	30	410	359	294	2.89383877272563	2.35851000012277	1.12237530023892	14.9894584727608	10.6682200609916	10.3212058913489
121410506	5611.66879041785	7596.38824788462	3737.68025764756	16211.8918297583	20923.9209125986	20948.0973975944	5648.57909865001	19361.3033799838	-1.77717070900269	6.401464883561e-11	3.56104346522665e-08	LOC121410506	NC_054742.1	22051383	22062420	+	1584	protein_coding	galectin-3-binding protein B-like && - && PF00530:Scavenger receptor cysteine-rich domain	-	5556	7829	3488	15424	24580	20839	339.046738405712	456.123901086242	225.6473186947	975.070366928892	1263.03751597211	1265.01839528734
121418204	734.284235175265	873.259601877144	765.110006869369	1640.73931186804	1648.88668867793	1641.54916504015	790.884614640593	1643.72505519537	-1.05524705191785	9.6772119037979e-11	5.19766388322607e-08	LOC121418204	NC_054746.1	2380715	2404892	-	5744	protein_coding	sprouty-related%2C EVH1 domain-containing protein 2-like%2C transcript variant X2 && sp|Q6NYK3|SPRE2_DANRE Sprouty-related, EVH1 domain-containing protein 2 OS=Danio rerio OX=7955 GN=spred2 PE=2 SV=1 && PF00568:WH1 domain|PF05210:Sprouty protein (Spry)	-	727	900	714	1561	1937	1633	12.2341130887506	14.4597169749866	12.7377481801941	27.2133865528858	27.4476229259199	27.3367509990601
121427215	2747.25325952782	2388.85015535725	2306.04584703485	5428.83955528408	7037.34964135283	5158.86730862587	2480.71642063997	5875.01883508759	-1.24391991981688	1.26182855620339e-10	6.34007793271743e-08	LOC121427215	NC_054753.1	17199073	17220319	+	3741	protein_coding	mesenchyme-specific cell surface glycoprotein-like && sp|P08472|M130_STRPU Mesenchyme-specific cell surface glycoprotein OS=Strongylocentrotus purpuratus OX=7668 PE=2 SV=2 && -	-	2720	2462	2152	5165	8267	5132	70.2803162187878	60.7340237064492	58.947234774184	138.253691591101	179.866290792545	131.908895207572
121414426	657.5227470414	824.745179550636	639.734837676489	1665.96528463219	2418.42389392566	1720.96274987675	707.334254756175	1935.1173094782	-1.45203549910317	1.60653851240702e-10	7.81982620914115e-08	LOC121414426	NC_054743.1	60067777	60119469	-	1858	protein_coding	L-rhamnose-binding lectin CSL3-like%2C transcript variant X3 && sp|P86179|CSL3_ONCKE L-rhamnose-binding lectin CSL3 OS=Oncorhynchus keta OX=8018 PE=1 SV=1 && PF02140:Galactose binding lectin domain	-	651	850	597	1585	2841	1712	33.8678626599581	42.2187071873429	32.9258882413092	85.4235618021917	124.455780673481	88.5998923338032
121408890	59.5911552618166	26.1977880563143	22.5032354961579	273.28137161159	169.400336110949	369.926572403414	36.0973929380963	270.869426708651	-2.90588932915408	1.75430912102322e-10	8.28033905122962e-08	LOC121408890	NC_054741.1	71078788	71105500	-	4278	protein_coding	beta%2Cbeta-carotene 15%2C15'-dioxygenase-like%2C transcript variant X2 && sp|Q9HAY6|BCDO1_HUMAN Beta,beta-carotene 15,15'-dioxygenase OS=Homo sapiens OX=9606 GN=BCO1 PE=1 SV=1 && PF03055:Retinal pigment epithelial membrane protein	-	59	27	21	260	199	368	1.33310311266729	0.582444700591327	0.503022478529238	6.08592626870995	3.78618512976553	8.27146015255785
121406682	16.1603132913401	36.8709609681461	12.8589917120902	135.589603607289	176.210399874203	142.743405655665	21.9634219905255	151.514469712386	-2.78019278551991	7.81529162909885e-10	3.47802806899553e-07	LOC121406682	NC_054740.1	14324009	14338859	-	3341	protein_coding	deleted in malignant brain tumors 1 protein-like && sp|Q95218|DMBT1_RABIT Deleted in malignant brain tumors 1 protein OS=Oryctolagus cuniculus OX=9986 GN=Dmbt1 PE=1 SV=2 && PF00530:Scavenger receptor cysteine-rich domain	-	16	38	12	129	207	142	0.462909419466671	1.04963628440064	0.368055785376163	3.86640508657336	5.04293556516998	4.08683413553872
121408758	643.382472911477	596.727394616049	622.589515393702	1852.00683376777	1208.78631797762	1520.9209349086	620.899794307076	1527.23802888467	-1.29812762512965	1.38884937601374e-09	6.00908830021944e-07	LOC121408758	NC_054741.1	67898591	67909492	+	1598	protein_coding	carboxypeptidase B-like && sp|P00730|CBPA1_BOVIN Carboxypeptidase A1 OS=Bos taurus OX=9913 GN=CPA1 PE=1 SV=3 && PF00246:Zinc carboxypeptidase|PF02244:Carboxypeptidase activation peptide	-	637	615	581	1762	1420	1513	38.5314336658754	35.5164913066047	37.257030359051	110.413772315461	72.3271110838751	91.0410580887252
121409164	46.4609007126028	30.078941842435	31.0758966375514	165.01990516546	127.688695561017	208.08369697692	35.8719130641964	166.930765901132	-2.21693622890227	1.96617811274588e-09	8.27707845517024e-07	LOC121409164	NC_054741.1	79030884	79052928	-	4783	protein_coding	72 kDa type IV collagenase-like && sp|P03956|MMP1_HUMAN Interstitial collagenase OS=Homo sapiens OX=9606 GN=MMP1 PE=1 SV=3 && PF00413:Matrixin|PF00045:Hemopexin	-	46	31	29	157	150	207	0.929629639349713	0.598126476510331	0.621307355727072	3.28695221431188	2.55258626161388	4.16145409253845
121415048	1150.41230242727	1354.5226713561	941.921142910609	2712.84315434428	2388.62986496142	2721.1718247175	1148.952038898	2607.54828134107	-1.18201156719619	2.44032066247158e-09	1.00027459575414e-06	LOC121415048	NC_054744.1	2136578	2149073	-	2346	protein_coding	uncharacterized LOC121415048 && - && -	-	1139	1396	879	2581	2806	2707	46.9297485594909	54.9147644069505	38.3945644746308	110.167657621211	97.3529706466995	110.952065476694
121408162	18.1803524527576	7.76230757224128	13.9305743547644	100.903891056587	80.8695071886439	91.4764078497572	13.2910781265878	91.0832686983293	-2.77953897299077	3.16376720228596e-09	1.26355994725144e-06	LOC121408162	NC_054741.1	46321684	46332772	-	2974	protein_coding	matrix metalloproteinase-19-like && sp|P28053|MMP1_BOVIN Interstitial collagenase OS=Bos taurus OX=9913 GN=MMP1 PE=1 SV=1 && PF00413:Matrixin|PF00045:Hemopexin	-	18	8	13	96	95	91	0.585037967970046	0.248245129804448	0.447931151262129	3.23239471243592	2.59999306990232	2.94222290144154
121407396	188.873661592537	145.543266979524	227.175520246927	794.618142070623	457.12553010844	603.14115065774	187.197482939663	618.294940945601	-1.72392996989755	3.28923245679622e-09	1.28082711867645e-06	LOC121407396	NC_054741.1	14394746	14433544	-	7060	protein_coding	uncharacterized LOC121407396 && sp|Q54KD0|Y7407_DICDI TPR repeat-containing protein DDB_G0287407 OS=Dictyostelium discoideum OX=44689 GN=DDB_G0287407 PE=4 SV=1 && PF04300:F-box associated region|PF05729:NACHT domain|PF13271:Domain of unknown function (DUF4062)	-	187	150	212	756	537	600	2.56029151267647	1.96073216015872	3.07708886137456	10.7228742583467	6.19097619259081	8.17187458414887
121430479	53.5310377775641	54.336153005689	37.5053924935965	165.01990516546	274.956324441389	167.874286933071	48.4575277589498	202.61683884664	-2.06391389765899	7.53279970942623e-09	2.79359257795293e-06	LOC121430479	NC_054756.1	14013952	14024850	-	2687	protein_coding	transcription factor 21-like && sp|O88940|MUSC_MOUSE Musculin OS=Mus musculus OX=10090 GN=Msc PE=1 SV=1 && PF00010:Helix-loop-helix DNA-binding domain	bHLH	53	56	35	157	323	167	1.90660494122678	1.92332233430183	1.3347786646496	5.85094620061545	9.78417935453081	5.97618383091626
121426537	60.6011748425253	45.6035569869175	17.145322282787	429.892619189001	168.549078140542	235.225048756518	41.1166847040766	277.88891536202	-2.75333459244386	2.81811604156264e-08	9.75443899186216e-06	LOC121426537	NC_054752.1	28618959	28642907	-	3836	protein_coding	corticotropin-releasing factor receptor 2-like && sp|P35353|CRFR1_RAT Corticotropin-releasing factor receptor 1 OS=Rattus norvegicus OX=10116 GN=Crhr1 PE=1 SV=1 && PF00002:7 transmembrane receptor (Secretin family)|PF02793:Hormone receptor domain	-	60	47	16	409	198	234	1.5119072964398	1.13070932461569	0.427415494939784	10.6767439682906	4.20122693375259	5.8655994473398
121426221	349.46677492523	359.977013662689	316.116879588885	624.342825912632	792.52117044871	778.052084348484	341.853556058935	731.638693569942	-1.09789180813012	4.31120899854214e-08	1.45981285568027e-05	LOC121426221	NC_054740.1	86059056	86063345	-	3329	protein_coding	proto-oncogene Wnt-3-like && sp|P31285|WNT3A_XENLA Protein Wnt-3a OS=Xenopus laevis OX=8355 GN=wnt3a PE=1 SV=1 && -	-	346	371	295	594	931	774	10.0465006040027	10.284704751812	9.08065339410781	17.8676225143372	22.7627870294134	22.3564225255865
121409094	488.849477063038	594.786817722988	501.500676771519	1059.49085609416	984.905471760642	1109.77971721024	528.378990519182	1051.39201502168	-0.992150741606054	4.52273433961709e-08	1.46889199068221e-05	LOC121409094	NC_054741.1	76692977	76715020	-	3620	protein_coding	stromelysin-1-like && sp|Q10739|MMP14_RAT Matrix metalloproteinase-14 OS=Rattus norvegicus OX=10116 GN=Mmp14 PE=2 SV=2 && PF00045:Hemopexin|PF00413:Matrixin|PF01471:Putative peptidoglycan binding domain	-	484	613	468	1008	1157	1104	12.9237724325287	15.6272880812002	13.2478731432952	27.8834225649825	26.0144313873281	29.3248396679358
121408793	8.08015664567005	6.79201912571112	11.787409069416	68.3203429028974	91.0846028335252	50.2617625548116	8.88652828026574	69.8889027637448	-2.98339883312373	4.52663171242592e-08	1.46889199068221e-05	LOC121408793	NC_054741.1	68808344	68826631	-	4390	protein_coding	thyroid peroxidase-like && sp|Q9VZZ4|PXDN_DROME Peroxidasin OS=Drosophila melanogaster OX=7227 GN=Pxn PE=1 SV=1 && PF03098:Animal haem peroxidase	-	8	7	11	65	107	50	0.176148105972454	0.147151683151168	0.256765720735751	1.4826647253725	1.98384988542903	1.09516770243149
121410086	2387.6862887955	3350.40600586864	3281.18605186836	5676.89495413152	6799.84866760934	7780.52084348484	3006.42611551083	6752.42148840857	-1.16737885035907	5.40223350620958e-08	1.71724875699429e-05	LOC121410086	NC_054740.1	25411091	25438217	+	3998	protein_coding	protein-glutamine gamma-glutamyltransferase K-like && sp|P22735|TGM1_HUMAN Protein-glutamine gamma-glutamyltransferase K OS=Homo sapiens OX=9606 GN=TGM1 PE=1 SV=4 && PF01841:Transglutaminase-like superfamily|PF00868:Transglutaminase family|PF00927:Transglutaminase family, C-terminal ig like domain	-	2364	3453	3062	5401	7988	7740	57.1553901281232	79.7049883810873	78.4822191995929	135.277480578077	162.624066155281	186.154403671029
121431115	74.7414489724479	112.553459797499	78.2255329152156	249.106481045949	244.311037506745	262.366400536117	88.506813895054	251.927973029604	-1.50735305521976	5.66306263054603e-08	1.73144312539231e-05	LOC121431115	NC_054756.1	12398521	12401225	-	1227	protein_coding	uncharacterized LOC121431115 && - && -	-	74	116	73	237	287	261	5.82961223575912	8.72459228407272	6.09659261496526	19.3418451535241	19.038243768698	20.4536626205213
121408625	334.316481214598	263.918457456204	296.82839202075	591.759277758942	632.484672012236	726.785086542576	298.35444356385	650.343012104585	-1.12438765824992	5.66920900070671e-08	1.73144312539231e-05	LOC121408625	NC_054740.1	20230039	20283425	-	6142	protein_coding	vascular endothelial growth factor receptor 2-like && sp|P17948|VGFR1_HUMAN Vascular endothelial growth factor receptor 1 OS=Homo sapiens OX=9606 GN=FLT1 PE=1 SV=2 && PF13927:Immunoglobulin domain|PF07679:Immunoglobulin I-set domain|PF07714:Protein tyrosine kinase	-	331	272	277	563	743	723	5.20919593185269	4.08686983805057	4.62145613490268	9.17894360466127	9.84619768408695	11.3188845082595
121409140	1215.05355559263	1286.60248009899	1365.19628676691	2135.79902736442	2440.55660115623	2624.66924061226	1288.95077415285	2400.34162304431	-0.897185822651436	9.33804754164386e-08	2.74432883978575e-05	LOC121409140	NC_054741.1	77718757	77750613	+	5174	protein_coding	SEC14-like protein 2 && sp|Q99J08|S14L2_MOUSE SEC14-like protein 2 OS=Mus musculus OX=10090 GN=Sec14l2 PE=1 SV=1 && PF00650:CRAL/TRIO domain	-	1203	1326	1274	2032	2867	2611	22.4745867031926	23.650962197211	25.2320119632103	39.327052509265	45.1014825357825	48.5238879161325
121430819	0	1.94057689306032	2.14316528534837	36.787876947714	62.1418318396948	36.1884690394644	1.3612473928029	45.0393926089577	-5.05647184498827	1.04487243567933e-07	3.01387649224837e-05	LOC121430819	NC_054756.1	20144699	20149552	-	4854	protein_coding	uncharacterized LOC121430819 && - && -	-	0	2	2	35	73	36	0	0.0380243621775046	0.0422220292178876	0.722041884737363	1.22408799137322	0.713145050235983
121419770	253.514914757898	217.344612022756	185.383797182634	445.658852166593	529.482457593016	524.732801072234	218.747774654429	499.958036943947	-1.19239653582511	1.08869679248724e-07	3.08318931632387e-05	LOC121419770	NC_054747.1	585759	644908	-	4803	protein_coding	protein C-ets-1-like && sp|P15036|ETS2_HUMAN Protein C-ets-2 OS=Homo sapiens OX=9606 GN=ETS2 PE=1 SV=1 && PF02198:Sterile alpha motif (SAM)/Pointed domain|PF00178:Ets-domain	ETS	251	224	173	424	622	522	5.05142193654975	4.30394929191672	3.69098597329663	8.8399007454295	10.5406488938082	10.4504035125462
121419050	152.512956687022	181.44393950114	150.021569974386	425.688290394976	527.779941652202	322.680515601891	161.326155387516	425.382915883023	-1.39911120498661	1.83818090045447e-07	5.11276887597836e-05	LOC121419050	NC_054746.1	32821980	32833728	-	3566	protein_coding	glycoprotein hormone beta-5-like%2C transcript variant X2 && sp|Q86YW7|GPHB5_HUMAN Glycoprotein hormone beta-5 OS=Homo sapiens OX=9606 GN=GPHB5 PE=1 SV=1 && PF00007:Cystine-knot domain	-	151	187	140	405	620	321	4.09306008020472	4.83940514579312	4.02305134258381	11.3728105115667	14.1514160691073	8.65563305995196
121420817	43.4308419704765	37.8412494146762	25.7179834241805	193.399124525125	167.697820170135	99.5182898585271	35.6633582697777	153.538411517929	-2.10413079240557	2.00667960815974e-07	5.48351606608703e-05	LOC121420817	NC_054747.1	31144938	31151691	+	1479	protein_coding	homeobox protein abdominal-A homolog && sp|Q810B3|BSH_MOUSE Brain-specific homeobox protein homolog OS=Mus musculus OX=10090 GN=Bsx PE=1 SV=1 && PF00046:Homeodomain	Homeobox	43	39	24	184	197	99	2.81030070693207	2.43348205083661	1.66284567808216	12.4578692314651	10.8414557475409	6.43638722317445
121411125	0	0.97028844653016	0	24.1748905656406	29.7940289642372	104.544466114008	0.32342948217672	52.8377952146287	-7.17998408049698	3.90130338419397e-07	0.000102503254480465	LOC121411125	NC_054742.1	44341156	44370458	+	2885	protein_coding	probable cysteine desulfurase && - && PF00266:Aminotransferase class-V	-	0	1	0	23	35	104	0	0.031987912306691	0	0.798318396591717	0.987442410457474	3.46627220951211
121423895	779.735116307159	1121.65344418887	563.652470046622	2056.96786247647	2005.56377827837	2181.36049487883	821.680343514215	2081.29737854455	-1.3404205794715	3.94850749154332e-07	0.000102503254480465	LOC121423895	NC_054750.1	18256361	18270299	+	1321	protein_coding	phospholipase A2%2C membrane associated-like && sp|P14419|PA21B_SHEEP Phospholipase A2 OS=Ovis aries OX=9940 GN=PLA2G1B PE=1 SV=1 && PF00068:Phospholipase A2	-	772	1156	526	1957	2356	2170	56.4894041435584	80.7582186355435	40.8029727052337	148.348147307541	145.165033209129	157.954520570373
121408415	27.2705286791364	31.0492302889651	30.0043139948772	107.210384247624	137.052533235491	86.450231594276	29.4413576543262	110.23771635913	-1.90640476089293	5.74644872235991e-07	0.000146732270982751	LOC121408415	NC_054741.1	55894632	55913245	+	3191	protein_coding	deleted in malignant brain tumors 1 protein-like && sp|Q9UGM3|DMBT1_HUMAN Deleted in malignant brain tumors 1 protein OS=Homo sapiens OX=9606 GN=DMBT1 PE=1 SV=2 && PF00530:Scavenger receptor cysteine-rich domain	-	27	32	28	102	161	86	0.817879779101967	0.925454109731657	0.899166473685607	3.20086594859243	4.10665879949268	2.59147360937628
121409284	383.807440669327	524.926049572817	436.134135568394	879.755800149618	928.722445713795	862.491845440568	448.289208603513	890.323363767993	-0.989725913085345	6.19194141273441e-07	0.000155557547491534	LOC121409284	NC_054741.1	82906889	82956332	-	3386	protein_coding	myb-like protein X%2C transcript variant X2 && sp|Q921U8|SMTN_MOUSE Smoothelin OS=Mus musculus OX=10090 GN=Smtn PE=1 SV=2 && PF00307:Calponin homology (CH) domain	-	380	541	407	837	1091	858	10.8479869456308	14.744906588777	12.3173231007407	24.7532725105661	26.225715529485	24.3655083953485
121407440	408.047910606337	227.047496488058	290.398896164704	914.44151270032	734.635628461049	681.549500243246	308.498101086366	776.875547134872	-1.3324255589354	1.01622100142981e-06	0.000251248544734455	LOC121407440	NC_054741.1	16412119	16465141	-	6592	protein_coding	large neutral amino acids transporter small subunit 1-like && sp|Q01650|LAT1_HUMAN Large neutral amino acids transporter small subunit 1 OS=Homo sapiens OX=9606 GN=SLC7A5 PE=1 SV=2 && PF13520:Amino acid permease	-	404	234	271	870	863	678	5.92402220169346	3.27589801564382	4.21270424622291	13.2158826213947	10.6557284962229	9.88980295167215
121426829	72.7214098110304	39.7818263077366	39.6485577789449	174.479644952015	154.077692643627	175.916168941841	50.7172646325706	168.157835512494	-1.72831561443456	1.12171762297991e-06	0.000272998026492735	LOC121426829	NC_054752.1	35056733	35059572	-	2840	pseudogene	- && - && PF07686:Immunoglobulin V-set domain	-	72	41	37	166	181	175	2.45056748837031	1.33228528422428	1.33503380342855	5.85307200416012	5.1874005543736	5.92508864361263
121411177	2.02003916141751	0.97028844653016	0	40.9922057417385	17.0251594081356	74.3874085811212	0.996775869315891	44.1349245769984	-5.4465688120966	1.39948402422016e-06	0.00033535943325005	LOC121411177	NC_054742.1	46316299	46343913	+	4303	protein_coding	probable cysteine desulfurase && - && PF00266:Aminotransferase class-V	-	2	1	0	39	20	74	0.0449273870101717	0.0214466946327687	0	0.90758514678856	0.378310328896094	1.65361924151473
121410718	2.02003916141751	0	5.35791321337093	40.9922057417385	24.6864811417966	101.52876036072	2.45931745826281	55.7358157480848	-4.52737817102634	1.65403756089268e-06	0.000390352864370672	LOC121410718	NC_054742.1	29610652	29626877	+	2660	protein_coding	synaptojanin-1-like%2C transcript variant X2 && - && -	-	2	0	5	39	29	101	0.0726776489867551	0	0.192618167127469	1.46817251377112	0.887372387442799	3.65102562091052
121418011	180.793504946867	256.156149883962	168.238474899847	464.578331739703	463.935593871694	432.25115797138	201.729376576892	453.588361194259	-1.16790680072146	1.83856290473101e-06	0.000423757105685605	LOC121418011	NC_054746.1	36160012	36172008	-	2185	protein_coding	organic solute transporter subunit alpha-like && sp|Q66I08|OSTA_DANRE Organic solute transporter subunit alpha OS=Danio rerio OX=7955 GN=slc51a PE=2 SV=1 && PF03619:Organic solute transporter Ostalpha	-	179	264	157	442	545	430	7.91870384177428	11.1502396014957	7.36303880602045	20.2565251175378	20.3018030470422	18.9230944794501
121426470	17.1703328720488	16.4949035910127	9.64424378406767	66.2181785058852	68.951895602949	69.3612323256401	14.4364934157097	68.1771021448248	-2.23513156577724	1.84999250042509e-06	0.000423757105685605	LOC121426470	NC_054752.1	11168623	11174262	+	5640	protein_coding	kappa-type opioid receptor-like && sp|P41145|OPRK_HUMAN Kappa-type opioid receptor OS=Homo sapiens OX=9606 GN=OPRK1 PE=1 SV=2 && PF00001:7 transmembrane receptor (rhodopsin family)	-	17	17	9	63	81	69	0.291354901345839	0.278164389908096	0.163520529114596	1.11855041761122	1.16894873195418	1.17637322249476
121427609	60.6011748425253	157.186728337886	75.010784987193	339.499550117475	417.967663469728	284.481576060234	97.5995627225348	347.316263215812	-1.83003412403396	2.19372757060906e-06	0.000495210154200097	LOC121427609	NC_054753.1	29212376	29228013	-	1982	protein_coding	arylsulfatase B-like%2C transcript variant X2 && sp|P50430|ARSB_RAT Arylsulfatase B OS=Rattus norvegicus OX=10116 GN=Arsb PE=2 SV=2 && PF00884:Sulfatase	-	60	162	70	323	491	283	2.9261737583971	7.54298212652785	3.61912237327292	16.3189792799538	20.1635683277696	13.7296013972736
121405904	13.1302545492138	7.76230757224128	5.35791321337093	49.4008633297874	54.4805101060338	62.3245855679664	8.75015844494201	55.4019863345959	-2.65896358515737	2.3775421406369e-06	0.000526870093457346	LOC121405904	NC_054758.1	6436896	6438203	+	1308	protein_coding	transcription factor SUM-1 && sp|Q00492|SUM1_LYTVA Transcription factor SUM-1 OS=Lytechinus variegatus OX=7654 GN=SUM-1 PE=2 SV=1 && PF01586:Myogenic Basic domain|PF00010:Helix-loop-helix DNA-binding domain	bHLH	13	8	5	47	64	62	0.960700727049691	0.564435027552316	0.391715844464118	3.59819116426851	3.98255497306396	4.55784014140372
121411502	70.7013706496129	43.6629800938572	61.0802106324286	190.245877929607	148.970144821186	160.837640175397	58.4815204586329	166.68455430873	-1.5114252020969	2.98779993162393e-06	0.00064636071854131	LOC121411502	NC_054740.1	32090714	32097269	-	2141	protein_coding	poly [ADP-ribose] polymerase tankyrase-2-like && sp|Q2T9W8|ANR61_BOVIN Ankyrin repeat domain-containing protein 61 OS=Bos taurus OX=9913 GN=ANKRD61 PE=2 SV=1 && PF12796:Ankyrin repeats (3 copies)|PF07525:SOCS box	-	70	45	57	181	175	160	3.16034055145582	1.93966871331909	2.72814259690488	8.46556651553004	6.65289900553436	7.18585515355329
121406083	2056.39986632303	2149.1889090643	1687.74266221184	3529.53402258353	3186.25858323257	4028.9828863937	1964.44381253306	3581.5918307366	-0.866271993077547	3.46262642872021e-06	0.000719118256716614	LOC121406083	NC_054758.1	1181295	1187333	+	1546	protein_coding	30 kDa spicule matrix protein-like && - && PF00059:Lectin C-type domain	-	2036	2215	1575	3358	3743	4008	127.297769817758	132.219635391746	104.395059661129	217.503034817851	197.060639043756	249.283404196719
121411956	221.194288175218	339.600956285556	180.025883969263	603.32118194251	626.525866219388	564.942211116083	246.940376143346	598.263086425994	-1.27563075986003	3.99696329415311e-06	0.000808528574931543	LOC121411956	NC_054742.1	9041546	9078509	+	5478	protein_coding	uncharacterized LOC121411956 && - && PF08477:Ras of Complex, Roc, domain of DAPkinase	-	219	350	168	574	736	562	3.86433348309094	5.89627500030691	3.14265084066897	10.4926209309326	10.9356684747769	9.86482603901032
121431749	579.751239326826	508.431145981804	576.511461758712	945.973978655503	913.399802246473	1029.36089712254	554.897949022447	962.911559341506	-0.795237865688783	4.58165457422504e-06	0.000914921174976016	LOC121431749	NC_054757.1	12138616	12172094	+	7210	protein_coding	synaptopodin 2-like protein%2C transcript variant X1 && - && PF00595:PDZ domain	-	574	524	538	900	1073	1024	7.69536349368497	6.70699119979433	7.64638021117275	12.4997510507773	12.1130638518891	13.656513405832
446195	80.8015664567005	20.3760573771334	36.4338098509223	190.245877929607	220.475814335355	180.942345197322	45.8704778949187	197.221345820761	-2.10510047743151	7.63770776485653e-06	0.00150588526766336	LOC446195	NC_054758.1	6471248	6479072	+	4559	misc_RNA	myogenic factor 1 && sp|Q00492|SUM1_LYTVA Transcription factor SUM-1 OS=Lytechinus variegatus OX=7654 GN=SUM-1 PE=2 SV=1 && -	-	80	21	34	181	259	180	1.69618377981811	0.425090517021469	0.764219654968557	3.97560384069967	4.62402018443883	3.79645325054339
121415361	91.9117818444968	160.097593677476	195.028040966702	305.864919765279	456.274272138033	487.539096781673	149.012472162892	416.559429561662	-1.48408492931414	1.14494241355437e-05	0.00220168185599047	LOC121415361	NC_054744.1	12126034	12166567	+	7534	protein_coding	deleted in malignant brain tumors 1 protein-like && sp|Q2VL90|C163A_PIG Scavenger receptor cysteine-rich type 1 protein M130 OS=Sus scrofa OX=9823 GN=CD163 PE=1 SV=1 && PF07679:Immunoglobulin I-set domain|PF00530:Scavenger receptor cysteine-rich domain	-	91	165	182	291	536	485	1.16753064200517	2.02111042683735	2.47545280248872	3.86777758268387	5.79066876193644	6.19000879647468
121418780	231.294483982305	262.948169009673	125.37516919288	784.107320085561	656.319895183626	377.968454412184	206.539274061619	606.13188989379	-1.55236136030392	1.77485596711703e-05	0.00333074175226684	LOC121418780	NC_054746.1	22840974	22862173	-	4964	protein_coding	glutathione-specific gamma-glutamylcyclotransferase 1-like%2C transcript variant X2 && sp|Q9BUX1|CHAC1_HUMAN Glutathione-specific gamma-glutamylcyclotransferase 1 OS=Homo sapiens OX=9606 GN=CHAC1 PE=1 SV=3 && PF04752:ChaC-like protein	-	229	271	117	746	771	376	4.45919249635294	5.03812840819939	2.41525487402944	15.0487758498464	12.6418942906926	7.28335058961127
121432167	35.3506853248064	66.9499028105811	71.7960370591705	127.18094601924	212.814492601694	213.109873232401	58.032208398186	184.368437284445	-1.66921778140478	1.90126562494089e-05	0.00348401333812698	LOC121432167	NC_054757.1	8922122	8929211	-	3825	protein_coding	dickkopf-related protein 2-like && sp|Q9QYZ8|DKK2_MOUSE Dickkopf-related protein 2 OS=Mus musculus OX=10090 GN=Dkk2 PE=1 SV=2 && PF04706:Dickkopf N-terminal cysteine-rich region	-	35	69	67	121	250	212	0.884482237995673	1.66475131067489	1.79494952917425	3.16772921255151	5.31983446156828	5.32941530613825
121426148	97.9718993287493	113.523748244029	68.5812891311479	243.851070053419	198.343107104779	226.177931496652	93.3589789013086	222.79070288495	-1.25213147585614	2.30668361144061e-05	0.00416460598606665	LOC121426148	NC_054752.1	8116607	8135570	-	4096	protein_coding	leucine-rich repeat and immunoglobulin-like domain-containing nogo receptor-interacting protein 3%2C transcript variant X2 && - && PF07679:Immunoglobulin I-set domain|PF13855:Leucine rich repeat	-	97	117	64	232	233	225	2.28909753314973	2.63607418446339	1.60113851424708	5.6718162916819	4.63004830860468	5.28199168982767
121416200	637.322355427225	566.648452773614	497.214346200822	1057.38869169715	1342.43381933149	899.685549731128	567.061718133887	1099.83602025326	-0.955969977469989	2.32614741132382e-05	0.00416460598606665	LOC121416200	NC_054744.1	42168675	42173135	+	1769	protein_coding	glycine-rich cell wall structural protein 1.0-like && - && -	-	631	584	464	1006	1577	895	34.4789504574079	30.4660905431347	26.8781285014592	56.9461367417629	72.5593543652717	48.6485999009435
121419797	881.747093958744	753.914122953935	797.257486149594	1394.78607741761	1212.19134985925	1482.72199536694	810.972901020758	1363.23314088127	-0.74906899337826	2.66564924346922e-05	0.0046133502906974	LOC121419797	NC_054747.1	1966015	1976600	+	1771	protein_coding	uncharacterized LOC121419797 && - && -	-	873	777	744	1327	1424	1475	47.6483859187078	40.4887316108032	43.0490183480458	75.0319926820943	65.4456789277698	80.0845247337043
121420444	252.504895177189	284.294514833337	170.381640185196	714.735894984158	795.07494435993	373.947513407799	235.727016731907	627.919450917296	-1.41317599781412	2.83655350113479e-05	0.00485518212457972	LOC121420444	NC_054747.1	36467891	36492779	-	3851	protein_coding	immunoglobulin superfamily member 10-like && sp|P31836|NCAM1_BOVIN Neural cell adhesion molecule 1 OS=Bos taurus OX=9913 GN=NCAM1 PE=1 SV=1 && PF00041:Fibronectin type III domain|PF13927:Immunoglobulin domain|PF07686:Immunoglobulin V-set domain	-	250	293	159	680	934	372	6.27507615894471	7.02143396842572	4.23089730485025	17.6819237288297	19.7407162873807	9.28847816923823
121419404	163.623172074818	196.968554645623	167.166892257173	406.768810821866	384.768602623864	288.502517064619	175.919539659205	360.013310170116	-1.03281479302961	2.99995291858595e-05	0.0050790507239016	LOC121419404	NC_054746.1	44034294	44055225	+	2308	protein_coding	NXPE family member 3-like && - && PF06312:Neurexophilin	-	162	203	156	387	452	287	6.78471674639786	8.11693274782285	6.9262421690827	16.7907184500541	15.9401417688135	11.956972645793
121411199	413.098008509881	396.847974630836	489.713267702103	630.649319103669	1682.9370074942	1116.81636396791	433.21975028094	1143.46756352193	-1.40088169392102	3.1869335802e-05	0.00528081674948885	LOC121411199	NC_054742.1	47387409	47408583	+	2303	protein_coding	mitochondrial-processing peptidase subunit beta-like && sp|Q3SZ71|MPPB_BOVIN Mitochondrial-processing peptidase subunit beta OS=Bos taurus OX=9913 GN=PMPCB PE=2 SV=1 && PF05193:Peptidase M16 inactive domain|PF00675:Insulinase (Peptidase family M16)	-	409	409	457	600	1977	1111	17.1665048716132	16.3893256382825	20.3343896069035	26.0886394778127	69.8718561775786	46.3868908674954
121407450	8.08015664567005	8.73259601877144	11.787409069416	25.2259727641467	74.9107013957965	71.3717028278325	9.53338724461918	57.1694589959252	-2.58943397181783	4.05960972662576e-05	0.00651881248473432	LOC121407450	NC_054741.1	16738081	16781841	-	6018	protein_coding	adhesion G-protein coupled receptor D1-like%2C transcript variant X1 && sp|A6QLU6|AGRD1_BOVIN Adhesion G-protein coupled receptor D1 OS=Bos taurus OX=9913 GN=ADGRD1 PE=2 SV=1 && PF00002:7 transmembrane receptor (Secretin family)|PF01825:GPCR proteolysis site, GPS, motif	-	8	9	11	24	88	71	0.128496208909783	0.13801364955853	0.187305003993012	0.399349529527436	1.19020025241867	1.1344394189793
121432130	97.9718993287493	68.8904797036414	46.07805363499	202.85886431168	228.988394039423	157.821934422109	70.9801442224602	196.556397591071	-1.46872220460085	4.57050909089198e-05	0.00718549902620148	LOC121432130	NC_054757.1	7426015	7450170	-	2819	protein_coding	uncharacterized LOC121432130%2C transcript variant X1 && - && -	-	97	71	43	193	269	157	3.32605303149389	2.32431501147253	1.56308378545866	6.85577177867963	7.76688282847697	5.35524963140729
121406020	14720.0253692494	11766.6879910713	8115.09535297161	29716.1959161649	20923.9209125986	21709.0604826742	11533.9362377641	24116.3924371459	-1.06410079527262	4.60028074723444e-05	0.00718549902620148	LOC121406020	NC_054758.1	13351320	13355517	-	1772	protein_coding	30 kDa spicule matrix protein alpha-like && sp|Q26646|SM30A_STRPU 30 kDa spicule matrix protein alpha OS=Strongylocentrotus purpuratus OX=7668 GN=SM30A PE=2 SV=1 && PF00059:Lectin C-type domain	-	14574	12127	7573	28272	24580	21596	795.000787202511	631.569827983778	437.938490957766	1597.66945943793	1129.03579305859	1171.88432359491
121424882	390.877577734288	390.055955505124	250.75033838576	723.144552572207	642.699767657117	669.486677230091	343.894623875057	678.443665819805	-0.979345220165499	4.613186329097e-05	0.00718549902620148	LOC121424882	NC_054740.1	81342719	81390557	-	4706	protein_coding	BMP-binding endothelial regulator protein-like && sp|Q8N8U9|BMPER_HUMAN BMP-binding endothelial regulator protein OS=Homo sapiens OX=9606 GN=BMPER PE=2 SV=3 && PF08742:C8 domain|PF00094:von Willebrand factor type D domain|PF00093:von Willebrand factor type C domain	-	387	402	234	688	755	666	7.94898272630105	7.88325989288803	5.09533582434431	14.6396479889407	13.0582379478976	13.6080986753381
121424894	769.634920500072	637.479509370315	663.309655815321	1390.58174862359	1132.17310064101	1072.58601291968	690.141361895236	1198.44695406143	-0.795986501064189	4.99795929735809e-05	0.00763895665514184	LOC121424894	NC_054751.1	23881792	23924480	+	3843	protein_coding	hematopoietically-expressed homeobox protein HHEX homolog && sp|D2KQB0|HHEX_PATMI Hematopoietically-expressed homeobox protein HHEX homolog OS=Patiria miniata OX=46514 GN=hhex PE=2 SV=1 && PF00046:Homeodomain	Homeobox	762	657	619	1323	1330	1067	19.1662477601137	15.7770826026948	16.5055174031778	34.473357132936	28.1689595260091	26.6974129065336
121415626	1170.61269404145	1316.68142194143	426.489891784326	2318.68732990449	2731.68682703535	3026.76334105076	971.2613359224	2692.37916599687	-1.47071717710989	5.67561660076586e-05	0.00858285477412903	LOC121415626	NC_054744.1	18311747	18316863	+	1382	protein_coding	acanthoscurrin-2-like && - && -	-	1159	1357	398	2206	3209	3011	81.0639765438592	90.6157144323578	29.5109987227943	159.842249877702	188.995395400681	209.497023001059
121424648	45.450881131894	17.4651920375429	43.9348883496416	109.312548644636	91.0846028335252	307.601986835447	35.6169871730262	169.333046104536	-2.25046304104597	6.27572227912803e-05	0.00939873972336571	LOC121424648	NC_054751.1	2863635	2872051	-	2250	protein_coding	uncharacterized LOC121424648 && - && -	-	45	18	41	104	107	306	1.93322546304769	0.738281016038429	1.86728331617082	4.62854979156287	3.87071155423708	13.077178501194
121409896	969.618797480406	1527.23401483847	860.480862067371	2006.51591694817	3267.12809042121	2208.50184665842	1119.11122479542	2494.04861800927	-1.1561148122228	6.33582223262326e-05	0.00939873972336571	LOC121409896	NC_054740.1	24746394	24773399	-	3526	protein_coding	hemocyte protein-glutamine gamma-glutamyltransferase-like && sp|P22735|TGM1_HUMAN Protein-glutamine gamma-glutamyltransferase K OS=Homo sapiens OX=9606 GN=TGM1 PE=1 SV=4 && PF00868:Transglutaminase family|PF00927:Transglutaminase family, C-terminal ig like domain|PF01841:Transglutaminase-like superfamily	-	960	1574	803	1909	3838	2197	26.3173063602635	41.1959131893253	23.3368435973301	54.2147849279267	88.5956118410481	59.9132519083512
121428432	212.104111948839	128.078074941981	106.086681624744	457.22075635016	257.079907062847	512.669978059079	148.756289505188	408.990213824029	-1.45794165920536	6.92067317257277e-05	0.0101661951729703	LOC121428432	NC_054754.1	30872431	30908424	+	1672	protein_coding	uncharacterized LOC121428432 && - && -	-	210	132	99	435	302	510	12.1404709102875	7.28566792143187	6.06747226451526	26.0523619139455	14.7014516226809	29.3297962795917
121411879	895.887368088666	1090.6042138999	458.637371064552	1953.96180702287	2168.15405062606	1641.54916504015	815.042984351039	1921.22167422969	-1.23680655250598	7.23986477008111e-05	0.0104414938572948	LOC121411879	NC_054740.1	33171797	33179792	+	1997	protein_coding	arylsulfatase-like && sp|P50473|ARS_STRPU Arylsulfatase OS=Strongylocentrotus purpuratus OX=7668 PE=2 SV=1 && PF00884:Sulfatase|PF14707:C-terminal region of aryl-sulfatase	-	887	1124	428	1859	2547	1633	42.9336751558162	51.9421546086126	21.9621362955714	93.2170690683121	103.810296002153	78.6290925080626
121426319	436.328458866182	391.996532398185	297.899974663424	785.158402284068	612.90573869288	710.701322525037	375.40832197593	702.921821167328	-0.903968425328461	8.48075111133393e-05	0.0120216888542656	LOC121426319	NC_054740.1	86338429	86346810	-	3196	protein_coding	uncharacterized LOC121426319 && - && -	-	432	404	278	747	720	707	13.0656038804224	11.6655792584295	8.91347197918776	23.4049625197642	18.3364506973205	21.2709940742659
121427513	109.082114716546	71.8013450432319	78.2255329152156	322.682234941377	183.020463637457	177.926639444033	86.3696642249977	227.876446007623	-1.39851971242899	8.48989325866212e-05	0.0120216888542656	LOC121427513	NC_054753.1	6594483	6611659	-	3323	protein_coding	hepatoma-derived growth factor-related protein 2-like%2C transcript variant X1 && - && -	-	108	74	73	307	215	177	3.14156409884367	2.05510063146418	2.25113425776779	9.25128697574613	5.26620387039689	5.12174637267735
121415504	186.85362243112	151.364997658705	183.240631897286	686.356675624493	286.022678056677	376.963219161087	173.81975066237	449.780857614086	-1.37089385497547	8.63099202086997e-05	0.0121113812357721	LOC121415504	NC_054744.1	14045272	14073131	-	8213	protein_coding	deleted in malignant brain tumors 1 protein-like%2C transcript variant X1 && sp|Q9UGM3|DMBT1_HUMAN Deleted in malignant brain tumors 1 protein OS=Homo sapiens OX=9606 GN=DMBT1 PE=1 SV=2 && PF00530:Scavenger receptor cysteine-rich domain	-	185	156	171	653	336	375	2.1773207759882	1.75288929900759	2.13355167416536	7.96169391543163	3.32986789236944	4.39040504110031
121410535	259.57503224215	328.927783373724	336.476949799694	495.05971549638	551.615164823592	646.366266454878	308.326588471856	564.34704892495	-0.872300074858581	8.91574210472947e-05	0.0123992499127916	LOC121410535	NC_054742.1	23052225	23075359	-	3086	protein_coding	uncharacterized LOC121410535 && - && -	-	257	339	314	471	648	643	8.04988567730485	10.1376079243773	10.4265974019149	15.2833691909142	17.0910456207947	20.0350391146633
121413654	4.04007832283502	7.76230757224128	8.57266114139349	51.5030277267996	62.1418318396948	21.1099402730209	6.79168234548993	44.9182666131718	-2.72914792487924	9.229211117149e-05	0.0127216099434259	LOC121413654	NC_054743.1	23471202	23504493	-	1461	protein_coding	uncharacterized LOC121413654 && - && PF00497:Bacterial extracellular solute-binding proteins, family 3	-	4	8	8	49	73	21	0.264644142785446	0.505325815221375	0.561110827716979	3.35845847496319	4.0668878234946	1.38211513329445
121412925	18.1803524527576	37.8412494146762	12.8589917120902	86.1887402775014	83.4232810998642	86.450231594276	22.9601978598414	85.3540843238805	-1.88835387045718	0.000113087779110409	0.0153170021515107	LOC121412925	NC_054743.1	28414980	28421271	-	422	protein_coding	sodium/glucose cotransporter 2-like && sp|P26430|SC5A2_RABIT Sodium/nucleoside cotransporter OS=Oryctolagus cuniculus OX=9986 GN=SLC5A2 PE=2 SV=1 && PF00474:Sodium:solute symporter family	-	18	39	12	82	98	86	4.1229926937036	8.52872026821645	2.91392032924588	19.4578799795696	18.9018004542073	19.5957163211368
121431448	420.168145574842	324.076341141073	397.557160432123	611.729839530559	799.331234211964	636.313913943915	380.600549049346	682.458329228813	-0.843421245888831	0.000117828730557468	0.0158215543720959	LOC121431448	NC_054756.1	21326047	21370478	+	9218	protein_coding	neurexin-4-like%2C transcript variant X1 && sp|Q94887|NRX4_DROME Neurexin-4 OS=Drosophila melanogaster OX=7227 GN=Nrx-IV PE=1 SV=2 && PF00008:EGF-like domain|PF02210:Laminin G domain	-	416	334	371	582	939	633	4.36223580292817	3.34380911473253	4.12426045587793	6.32237715511831	8.29121997819625	6.60301295998221
121418839	19.1903720334664	17.4651920375429	28.932731352203	58.8606031163424	70.6544115437626	87.4554668453723	21.8627651410708	72.3234938351591	-1.72999873741255	0.000123181954960052	0.0163989925680152	LOC121418839	NC_054746.1	25446729	25491181	-	2182	protein_coding	sodium-coupled monocarboxylate transporter 1-like%2C transcript variant X1 && sp|Q1EHB4|SC5AC_HUMAN Sodium-coupled monocarboxylate transporter 2 OS=Homo sapiens OX=9606 GN=SLC5A12 PE=2 SV=2 && PF00474:Sodium:solute symporter family	-	19	18	27	56	83	87	0.841688446331486	0.761288857051542	1.26799603694728	2.56996612906703	3.09608514332977	3.83389001457067
121416239	822.155938696927	1299.21622990388	722.246701162401	1730.08129874106	1814.88199290725	2066.76367625385	947.872956587738	1870.57565596739	-0.980399646846363	0.000136944498297976	0.0179558226881629	LOC121416239	NC_054744.1	43629097	43652106	-	5785	protein_coding	protein dead ringer homolog && sp|Q8MQH7|DRI_STRPU Protein dead ringer homolog OS=Strongylocentrotus purpuratus OX=7668 GN=dri PE=2 SV=1 && PF01388:ARID/BRIGHT DNA binding domain	ARID	814	1339	674	1646	2132	2056	13.6010849344928	21.3603777112242	11.9389301556719	28.4918458763598	29.9966935527351	34.1739272439559
121425403	2122.0511390691	2512.07678806658	2476.42748722004	3610.4673518685	4002.61497685267	3405.73703071404	2370.18513811857	3672.9397864784	-0.632036389651522	0.000138359155256076	0.0179590183522387	LOC121425403	NC_054751.1	4132396	4171934	+	5909	protein_coding	hexokinase-2-like%2C transcript variant X1 && sp|Q1W674|HXK2_PIG Hexokinase-2 OS=Sus scrofa OX=9823 GN=HK2 PE=2 SV=1 && PF00349:Hexokinase|PF03727:Hexokinase	-	2101	2589	2311	3435	4702	3388	34.3688161944761	40.434285634699	40.0769657829075	58.2112426310933	64.7676566366388	55.1321025281041
121428619	639.342394588642	598.667971509109	783.32691179483	1116.24929481349	1026.61711231057	1264.58594587906	673.77909263086	1135.81745100104	-0.753529868025147	0.000148901565722281	0.01916769246025	LOC121428619	NC_054754.1	15127462	15144419	+	3377	protein_coding	uncharacterized LOC121428619 && - && -	-	633	617	731	1062	1206	1258	18.1186218257208	16.8610966425715	22.1817187594123	31.4910814302051	29.0673738578518	35.8199292674102
121415944	0	0.97028844653016	8.57266114139349	30.4813837566773	38.306608668305	48.2512920526192	3.18098319597455	39.0130948258672	-3.64131291969994	0.000157324742714416	0.020085985184588	LOC121415944	NC_054744.1	32662969	32693572	+	2078	protein_coding	uncharacterized LOC121415944 && - && -	-	0	1	8	29	45	48	0	0.0444105519753627	0.394505735945383	1.39748312865309	1.76261117747342	2.22111393894479
121414520	68.6813314881954	28.1383649493746	77.1539502725414	277.485700405614	103.00221441922	243.266930765288	57.9912155700371	207.918281863374	-1.84270785258848	0.000160848560315267	0.0203689201257773	LOC121414520	NC_054743.1	64152940	64181483	-	3377	protein_coding	sodium/myo-inositol cotransporter-like && sp|P53794|SC5A3_HUMAN Sodium/myo-inositol cotransporter OS=Homo sapiens OX=9606 GN=SLC5A3 PE=1 SV=2 && PF00474:Sodium:solute symporter family	-	68	29	72	264	121	242	1.94639223404268	0.792498869748092	2.18479309258234	7.82829142897755	2.91637830580437	6.89063822155267
121411813	105.042036393711	88.2962486342446	61.0802106324286	173.428562753509	213.665750572101	184.963286201707	84.8061652201279	190.685866509106	-1.16837254334242	0.00017047747882207	0.0214141710494561	LOC121411813	NC_054742.1	69898682	69899810	+	644	lncRNA	uncharacterized LOC121411813 && - && -	-	104	91	57	165	251	184	15.6098950432422	13.0402896854614	9.06980326082819	25.6561919212512	31.7232302527339	27.4730640781386
121410659	271.695267210655	349.303840750858	283.969400308659	487.702140106837	525.226167740982	522.722330570041	301.656169423391	511.883546139287	-0.762599173141672	0.000201654560851071	0.0251277715185303	LOC121410659	NC_054742.1	27230495	27237760	-	1398	protein_coding	deoxyribonuclease-1-like && sp|P00639|DNAS1_BOVIN Deoxyribonuclease-1 OS=Bos taurus OX=9913 GN=DNASE1 PE=1 SV=3 && PF03372:Endonuclease/Exonuclease/phosphatase family	-	269	360	265	464	617	520	18.5993436895503	23.7644103875031	19.4243985705512	33.2357074831603	35.9225817601221	35.766077698292
121424861	269.675228049238	360.94730210922	271.110408596569	515.030277267996	496.283396747151	565.947446367179	300.577646251675	525.753706794109	-0.805803673769775	0.000230682165957082	0.0285167096583136	LOC121424861	NC_054740.1	9981552	9986739	+	2251	protein_coding	potassium channel subfamily K member 2-like && sp|O17185|SUP9_CAEEL Two pore potassium channel protein sup-9 OS=Caenorhabditis elegans OX=6239 GN=sup-9 PE=1 SV=2 && -	-	267	372	253	490	583	563	11.4653753583681	15.2510294294922	11.5173855276272	21.7979024074688	21.0805825916228	24.0496102914136
121405965	1278.68478917728	1567.01584114621	1056.58048567675	2261.92889118516	2449.92043883071	1976.29250365519	1300.76037200008	2229.38061122369	-0.777161099436073	0.000232631992065093	0.0285288364212013	LOC121405965	NC_054758.1	15601113	15674633	+	5232	protein_coding	excitatory amino acid transporter-like%2C transcript variant X1 && sp|P43006|EAA2_MOUSE Excitatory amino acid transporter 2 OS=Mus musculus OX=10090 GN=Slc1a2 PE=1 SV=1 && PF00375:Sodium:dicarboxylate symporter family	-	1266	1615	986	2152	2878	1966	23.3893677008636	28.4863302967809	19.311591132081	41.1878052420523	44.7726297362425	36.1319101532247
121409056	530.260279872097	513.282588214455	491.856432987451	777.800826894525	898.928416749557	745.884556313405	511.799767024668	807.537933319162	-0.658348129440171	0.000257850288799527	0.0308736183662944	LOC121409056	NC_054740.1	21396376	21450537	-	10804	protein_coding	teneurin-3-like%2C transcript variant X3 && sp|Q9P273|TEN3_HUMAN Teneurin-3 OS=Homo sapiens OX=9606 GN=TENM3 PE=2 SV=3 && PF15636:GHH signature containing HNH/Endo VII superfamily nuclease toxin	-	525	529	459	740	1056	742	4.69707223296943	4.51858868803602	4.35348435713831	6.8586914060962	7.95552586344561	6.60380853488762
121407025	355.526892409482	387.145090165534	291.470478807379	667.437196051383	532.887489474643	586.052151389104	344.714153794132	595.458945638376	-0.787479253902907	0.000259658706085295	0.0308736183662944	LOC121407025	NC_054741.1	1393914	1396811	+	2898	protein_coding	uncharacterized LOC121407025 && sp|P17420|FIMDD_DICNO Putative fimbrial assembly protein FimD, serogroup D OS=Dichelobacter nodosus OX=870 GN=fimD PE=4 SV=1 && PF00144:Beta-lactamase	-	352	399	272	635	626	583	11.7407757590198	12.7059232832701	9.6178810407223	21.9416590841677	17.5818876832328	19.3439569535686
121414442	1264.54451504736	486.11451171161	780.112163866807	3560.01540634021	1477.78383662617	1866.7218612857	843.59039687526	2301.50703475069	-1.44787803567662	0.000268727279251727	0.0314713992603376	LOC121414442	NC_054743.1	61076968	61091193	+	1163	protein_coding	L-rhamnose-binding lectin CSL3-like%2C transcript variant X1 && sp|P86179|CSL3_ONCKE L-rhamnose-binding lectin CSL3 OS=Oncorhynchus keta OX=8018 PE=1 SV=1 && PF02140:Galactose binding lectin domain	-	1252	501	728	3387	1736	1857	104.058395517442	39.7548139547778	64.1446652242477	291.628256035888	121.495321725557	153.534978483114
121410168	265.635149726403	171.741055035838	207.887032678792	494.008633297874	331.139350488237	466.429156508652	215.087745813678	430.525713431587	-1.00053046216147	0.000291580195154793	0.0338929337293362	LOC121410168	NC_054742.1	9271951	9322355	+	12214	protein_coding	sodium- and chloride-dependent GABA transporter 1-like && sp|P31648|SC6A1_MOUSE Sodium- and chloride-dependent GABA transporter 1 OS=Mus musculus OX=10090 GN=Slc6a1 PE=1 SV=2 && PF00209:Sodium:neurotransmitter symporter family	-	263	177	194	470	389	464	2.08137504822966	1.33735610609548	1.62761878114391	3.85331098973572	2.59227597551301	3.65287834148494
121407271	175.743407043323	117.404902030149	123.232003907531	313.222495154822	295.386515731152	232.20934300323	138.793437660335	280.272784629735	-1.01394484300036	0.000311104036294316	0.0358944923653353	LOC121407271	NC_054741.1	9841171	9869423	+	4928	protein_coding	glutathione synthetase-like && sp|P35668|GSHB_XENLA Glutathione synthetase OS=Xenopus laevis OX=8355 GN=gss PE=2 SV=1 && PF03917:Eukaryotic glutathione synthase, ATP binding domain|PF03199:Eukaryotic glutathione synthase	-	174	121	115	298	347	231	3.41295891406552	2.26592945770723	2.39131076803136	6.05535604091789	5.73123643261204	4.50729957531961
121425404	96.9618797480405	50.4549992195683	78.2255329152156	243.851070053419	110.663536152881	320.670045099698	75.2141372942748	225.061550435333	-1.58063911808186	0.00035380793383595	0.0402256377914508	LOC121425404	NC_054751.1	13065820	13096375	-	2321	protein_coding	uncharacterized LOC121425404%2C transcript variant X1 && - && PF00184:Neurohypophysial hormones, C-terminal Domain	-	96	52	73	232	130	319	3.99805352116712	2.06756854987065	3.22297248537801	10.0093750670957	4.55887580528191	13.2157156584411
121430899	5.05009790354378	3.88115378612064	2.14316528534837	14.7151507790856	24.6864811417966	49.2565273037154	3.69147232500426	29.5527197415325	-2.99539912002074	0.000438241149350207	0.0487574581591345	LOC121430899	NC_054756.1	29942547	29948882	+	675	protein_coding	myosin regulatory light chain 12A-like && sp|P40423|SQH_DROME Myosin regulatory light chain sqh OS=Drosophila melanogaster OX=7227 GN=sqh PE=1 SV=1 && PF13405:EF-hand domain	-	5	4	2	14	29	49	0.716009430758402	0.546874826695133	0.30362330344241	2.07691336800898	3.49690451940422	6.98019331763076
121431303	57.5711161003991	40.7521147542667	43.9348883496416	80.9333292849708	145.565112939559	136.711994149088	47.4193730681025	121.070145457872	-1.35422986266926	0.000445289303444781	0.0491902566699001	LOC121431303	NC_054756.1	19759612	19844031	-	8188	protein_coding	laminin subunit alpha-2-like && sp|P19137|LAMA1_MOUSE Laminin subunit alpha-1 OS=Mus musculus OX=10090 GN=Lama1 PE=1 SV=2 && PF00053:Laminin EGF domain|PF00055:Laminin N-terminal (Domain VI)|PF06009:Laminin Domain II|PF00054:Laminin G domain|PF00052:Laminin B (Domain IV)|PF06008:Laminin Domain I	-	57	42	41	77	171	136	0.672898457460418	0.47337265928209	0.513115224888171	0.941687943177009	1.69983914286774	1.59711510762017
121413768	173.723367881906	214.433746683165	102.871933696722	519.23460606202	310.709159198474	319.664809848602	163.676349420598	383.202858369699	-1.22545078122483	0.000451026656796284	0.0494731775088656	LOC121413768	NC_054743.1	28402811	28413228	-	2123	protein_coding	sodium/myo-inositol cotransporter 2-like && sp|Q8WWX8|SC5AB_HUMAN Sodium/myo-inositol cotransporter 2 OS=Homo sapiens OX=9606 GN=SLC5A11 PE=1 SV=1 && PF00474:Sodium:solute symporter family	-	172	221	96	494	365	318	7.83124775422049	9.60669480360886	4.63372351932834	23.3008129521094	13.9936955019444	14.4029770696977
121425019	572.681102261864	689.875085482944	565.79563533197	1024.80514354346	894.672126897524	931.853077766208	609.450607692259	950.443449402398	-0.640521157376171	0.000518430761393755	0.0553339829087052	LOC121425019	NC_054740.1	81896022	81916520	+	3633	protein_coding	uncharacterized LOC121425019 && - && PF17517:IgGFc binding protein	-	567	711	528	975	1051	927	15.0858634399675	18.0607556565966	14.8928358583643	26.874063354192	23.5465274132553	24.5351930640024
121411906	3081.56974074241	3611.41359798526	3708.74752629536	4575.36081009712	6209.92689411744	5591.11846659725	3467.24362167434	5458.80205693727	-0.654907961483214	0.000520276630177722	0.0553339829087052	LOC121411906	NC_054742.1	73901500	74003331	+	6987	protein_coding	fibrillin-3-like && sp|Q6UXI9|NPNT_HUMAN Nephronectin OS=Homo sapiens OX=9606 GN=NPNT PE=2 SV=3 && PF07645:Calcium-binding EGF domain|PF12947:EGF domain|PF10577:Uncharacterised protein family UPF0560|PF00084:Sushi repeat (SCR repeat)	-	3051	3722	3461	4353	7295	5562	42.2088942876663	49.1606186792442	50.759780372089	62.3867041483837	84.9814432054173	76.544745729086
121425506	829.226075761889	533.658645591588	594.728366684173	1480.97481769512	1076.84133256457	1038.40801438241	652.53769601255	1198.74138821403	-0.877183941815546	0.000522219792474298	0.0553339829087052	LOC121425506	NC_054751.1	31863671	31879187	+	3471	protein_coding	pancreatic lipase-related protein 2-like && sp|P81139|LIPR2_CAVPO Pancreatic lipase-related protein 2 OS=Cavia porcellus OX=10141 GN=PNLIPRP2 PE=1 SV=1 && PF00151:Lipase	-	821	550	555	1409	1265	1033	22.8634126355827	14.6231114527923	16.3850302581551	40.6490591735429	29.6637096186757	28.6167857028263
121425295	77.7715077145742	111.583171350968	93.2276899126542	183.93938473857	161.739014377288	231.204107752134	94.1941229927323	192.294168955997	-1.02808437454127	0.000604500340751551	0.0630064733214401	LOC121425295	NC_054751.1	10515331	10529882	-	3994	protein_coding	single-minded homolog 2-like && sp|O02747|AHR_RABIT Aryl hydrocarbon receptor OS=Oryctolagus cuniculus OX=9986 GN=AHR PE=2 SV=1 && PF00989:PAS fold|PF08447:PAS fold	-	77	115	87	175	190	230	1.86352479537646	2.65718317615233	2.23213301134896	4.38757049138102	3.87199769148197	5.53726003577906
121405811	234.324542724431	195.027977752562	311.830549018188	409.922057417385	427.331501144202	564.942211116083	247.061023165061	467.398589892557	-0.920531916374753	0.000609207230020534	0.0630064733214401	LOC121405811	NC_054758.1	15453801	15520075	+	6199	protein_coding	uncharacterized LOC121405811%2C transcript variant X1 && - && -	-	232	201	291	390	502	562	3.6175859608571	2.99230690885071	4.8103893675331	6.29994980905174	6.59130836675614	8.71745717723803
121426071	374.717264442948	438.570377831632	268.967243311221	1192.97829530444	1047.89856157074	407.120276693974	360.7516285286	882.665711189719	-1.29062620301649	0.000776099434368832	0.0769275702483166	LOC121426071	NC_054752.1	35403127	35431240	+	2506	protein_coding	asparagine synthetase [glutamine-hydrolyzing]-like && sp|Q5ZJU3|ASNS_CHICK Asparagine synthetase [glutamine-hydrolyzing] OS=Gallus gallus OX=9031 GN=ASNS PE=2 SV=3 && PF13537:Glutamine amidotransferase domain|PF00733:Asparagine synthase	-	371	452	251	1135	1231	405	14.3101884834535	16.6452024765248	10.2636428942	45.3533021909099	39.9821860333262	15.5399314967125
121422923	88.8817231023705	23.2869227167238	72.8676197018446	266.974878420553	160.036498436474	149.780052413339	61.6787551736463	192.263809756789	-1.64116598811236	0.000780338732616463	0.0769275702483166	LOC121422923	NC_054740.1	75042040	75052738	+	4054	protein_coding	transcription factor Sp9-like && sp|Q6NW96|SP9_DANRE Transcription factor Sp9 OS=Danio rerio OX=7955 GN=sp9 PE=2 SV=1 && PF00096:Zinc finger, C2H2 type	zf-C2H2	88	24	68	254	188	149	2.09822201218792	0.546335236338255	1.71883443858	6.27399388514236	3.77453671565244	3.53409050733825
121418999	751.454568047314	1147.85123224518	708.316126807637	1457.85100932798	1614.83636986166	1448.54399682967	869.207309033377	1507.07712533977	-0.793751948966282	0.000789101480374293	0.077302167662327	LOC121418999	NC_054746.1	31108284	31115830	-	4883	protein_coding	thyroid transcription factor 1-like%2C transcript variant X1 && sp|P23441|NKX21_RAT Homeobox protein Nkx-2.1 OS=Rattus norvegicus OX=10116 GN=Nkx2-1 PE=1 SV=1 && PF00046:Homeodomain	Homeobox	744	1183	661	1387	1897	1441	14.727828635137	22.3578343736807	13.8715059813042	28.4435536989001	31.6206036035232	28.3760800078009
121425008	287.855580501995	331.838648713315	206.815450036118	415.177468409915	637.592219834677	513.675213310175	275.503226417143	522.148300518256	-0.922399395586987	0.000810009047769999	0.0778337910543507	LOC121425008	NC_054751.1	11166367	11178015	+	4547	protein_coding	mucin-5AC-like%2C transcript variant X2 && - && -	-	285	342	193	395	749	511	6.05860190200781	6.94117295703604	4.34951900769298	8.69893849548203	13.4074570000515	10.8061524309986
121415368	131.302545492138	98.9694215460763	72.8676197018446	297.45626217723	209.409460720067	171.895227937456	101.046528913353	226.253650278251	-1.16140192691675	0.000810168366490754	0.0778337910543507	LOC121415368	NC_054744.1	12627569	12629417	+	1849	protein_coding	fork head domain-containing protein FD5-like && sp|Q99853|FOXB1_HUMAN Forkhead box protein B1 OS=Homo sapiens OX=9606 GN=FOXB1 PE=1 SV=3 && PF00250:Forkhead domain	Fork head	130	102	68	283	246	171	6.7960873498161	5.09090478879934	3.76860725473407	15.3265230674463	10.8289848277181	8.89271435952728
121408394	281.795463017743	270.710476581915	236.819764030995	601.219017545497	502.242202539999	351.832337883681	263.108567876884	485.097852656393	-0.88224638805334	0.000811931316075588	0.0778337910543507	LOC121408394	NC_054741.1	54378106	54382083	-	2650	protein_coding	uncharacterized LOC121408394%2C transcript variant X2 && - && -	-	279	279	221	572	590	350	10.1767906451001	9.71605676767555	8.54585024358895	21.6144542153172	18.1215644092743	12.6998126398942
121423528	2.02003916141751	6.79201912571112	19.2884875681353	40.9922057417385	68.951895602949	45.2355862993305	9.36684861842133	51.726562548006	-2.4757883959276	0.000818964773546771	0.0778337910543507	LOC121423528	NC_054750.1	30580757	30613642	-	2406	protein_coding	neuronal acetylcholine receptor subunit alpha-10-like && sp|Q15822|ACHA2_HUMAN Neuronal acetylcholine receptor subunit alpha-2 OS=Homo sapiens OX=9606 GN=CHRNA2 PE=1 SV=2 && PF02932:Neurotransmitter-gated ion-channel transmembrane region|PF02931:Neurotransmitter-gated ion-channel ligand binding domain	-	2	7	18	39	81	45	0.0803501854965788	0.268493719465347	0.766629912058453	1.62316661954745	2.74017907241129	1.79842377070109
121421802	299.9758154705	194.057689306032	185.383797182634	577.044126979857	328.585576577016	490.554802534962	226.472433986389	465.394835363945	-1.0381028546397	0.000824534917489117	0.0778337910543507	LOC121421802	NC_054748.1	33486086	33508803	-	2246	protein_coding	four-jointed box protein 1-like%2C transcript variant X2 && sp|Q5ZEQ8|FJX1_XIPMA Four-jointed box protein 1 OS=Xiphophorus maculatus OX=8083 GN=fjx1 PE=2 SV=1 && -	-	297	200	173	549	386	488	12.78201163235	8.21773170122918	7.89305682535338	24.4769167838039	13.9883697075378	20.8922499757171
121428670	1003.9594632245	934.387774008544	1206.60205565113	1694.34450399186	1428.41087434257	2196.43902364527	1048.31643096139	1773.0648006599	-0.758133059040625	0.000826616386254118	0.0778337910543507	LOC121428670	NC_054754.1	30527648	30555294	-	4291	protein_coding	uncharacterized LOC121428670%2C transcript variant X1 && sp|Q9H4G4|GAPR1_HUMAN Golgi-associated plant pathogenesis-related protein 1 OS=Homo sapiens OX=9606 GN=GLIPR2 PE=1 SV=3 && PF00188:Cysteine-rich secretory protein family	-	994	963	1126	1612	1678	2185	22.391355281629	20.71092456435	26.8898731975534	37.6184278678059	31.8289997822482	48.9630057183791
121418184	4.04007832283502	3.88115378612064	4.28633057069674	28.3792193596651	20.4301912897627	23.1204107752134	4.06918755988414	23.976607141547	-2.55797666680955	0.00083450456510507	0.0778337910543507	LOC121418184	NC_054746.1	1817937	1823512	+	2085	protein_coding	uncharacterized LOC121418184 && - && -	-	4	4	4	27	24	23	0.185441291419442	0.17704580720346	0.196590628128179	1.29673676368495	0.936903220281953	1.06071062747729
121405841	115.142232200798	157.186728337886	87.8697766992832	221.77834388479	373.702249008575	214.115108483498	120.066245745989	269.865233792288	-1.16854074184066	0.00083973716548466	0.0778556314856492	LOC121405841	NC_054758.1	3056215	3067238	+	4606	protein_coding	vicilin-like seed storage protein At2g18540 && - && PF00049:Insulin/IGF/Relaxin family	-	114	162	82	211	439	213	2.39239798944243	3.24580776699483	1.82431066495195	4.5872524415154	7.75764918107157	4.44662815246468
121432263	61.6111944232341	59.1875952383398	35.3622272082481	124.027699423722	134.498759324271	102.533995611816	52.0536722899407	120.353484786603	-1.20766155310759	0.000860565380952851	0.0792503386265087	LOC121432263	NC_054757.1	5540048	5581609	+	3860	protein_coding	rho GTPase-activating protein 24-like && sp|Q5U2Z7|RHG24_RAT Rho GTPase-activating protein 24 OS=Rattus norvegicus OX=10116 GN=Arhgap24 PE=1 SV=2 && PF00169:PH domain|PF00620:RhoGAP domain	-	61	61	33	118	158	102	1.52754861717499	1.45839190344379	0.876063352873015	3.06117967731154	3.33164969621636	2.54090255852214
121410948	234.324542724431	303.70028376394	244.320842529714	394.155824439793	468.191883723728	435.266863724669	260.781889672695	432.538190629397	-0.729993461549047	0.00086921282150429	0.0792503386265087	LOC121410948	NC_054742.1	38005229	38034970	-	3556	protein_coding	dual specificity protein phosphatase 6-like && sp|Q64346|DUS6_RAT Dual specificity protein phosphatase 6 OS=Rattus norvegicus OX=10116 GN=Dusp6 PE=1 SV=1 && PF00782:Dual specificity phosphatase, catalytic domain|PF00581:Rhodanese-like domain	-	232	313	228	375	550	433	6.3063597782208	8.12295971667704	6.57025118107239	10.559993095719	12.5889783447967	11.7085007340886
121430375	34.3406657440977	38.8115378612064	22.5032354961579	71.4735894984158	83.4232810998642	88.4607020964685	31.885146367154	81.1191908982495	-1.34455543410967	0.000870044164428157	0.0792503386265087	LOC121430375	NC_054755.1	10114481	10117929	+	496	lncRNA	uncharacterized LOC121430375 && - && -	-	34	40	21	68	98	88	6.62597436931667	7.44234895200029	4.33856887731467	13.7284452176861	16.0817737735393	17.0598865646506
121406053	78.7815272952829	60.1578836848699	66.4381238457995	141.896096798325	133.647501353864	130.68058264251	68.4591782753175	135.4080602649	-0.984069733082589	0.00088176564635483	0.0798510564396676	LOC121406053	NC_054758.1	13130685	13137931	-	2823	protein_coding	translation initiation factor IF-2-like && - && -	-	78	62	62	135	157	130	2.6707684399171	2.02680760690678	2.25055530447482	4.78869314963358	4.52666466883924	4.42800005510204
121411869	138.3726825571	145.543266979524	191.813293038679	293.251933383206	257.931165033254	290.512987566811	158.576414191768	280.565361994424	-0.823641709419202	0.000921946906936917	0.0820817119458599	LOC121411869	NC_054742.1	72015780	72032736	+	1721	protein_coding	plexin-A2-like && sp|O75051|PLXA2_HUMAN Plexin-A2 OS=Homo sapiens OX=9606 GN=PLXNA2 PE=1 SV=4 && PF01403:Sema domain	-	137	150	179	279	303	289	7.69470913531473	8.04344511953547	10.6581306328963	16.2336976023197	14.3301688439189	16.1470100610326
121429390	60.6011748425253	68.8904797036414	53.5791321337093	120.874452828203	116.622341945729	133.696288395799	61.0235955599587	123.731027723244	-1.01791533098423	0.000922207215621821	0.0820817119458599	LOC121429390	NC_054755.1	25241461	25246313	+	2436	protein_coding	sodium/bile acid cotransporter-like && sp|Q5PT55|NTCP5_HUMAN Sodium/bile acid cotransporter 5 OS=Homo sapiens OX=9606 GN=SLC10A5 PE=2 SV=1 && PF01758:Sodium Bile acid symporter family	-	60	71	50	115	137	133	2.38081953577301	2.68975534373607	2.10330182495512	4.72731644943987	4.57754721465241	5.24988149769027
121416475	109.082114716546	222.196054255407	202.529119465421	257.515138633998	629.079640130609	420.188334958225	177.935762812458	435.594371240944	-1.2924840448537	0.000934618522395913	0.0827137392320383	LOC121416475	NC_054740.1	52973545	53008733	+	2965	protein_coding	cytochrome P450 2C15-like%2C transcript variant X1 && sp|P51589|CP2J2_HUMAN Cytochrome P450 2J2 OS=Homo sapiens OX=9606 GN=CYP2J2 PE=1 SV=2 && PF00067:Cytochrome P450	-	108	229	189	245	739	418	3.52088279947977	7.12758653763913	6.53199712254054	8.27438082954675	20.2866011152155	13.5558491555874
121425673	56.5610965196903	24.257211163254	17.145322282787	219.676179487778	79.1669912478303	79.4135848366024	32.6545433219104	126.085585190737	-1.94652595339481	0.000947520970632086	0.0833818454156236	LOC121425673	NC_054751.1	8296677	8302465	+	1801	protein_coding	pancreatic lipase-related protein 2-like && sp|P81139|LIPR2_CAVPO Pancreatic lipase-related protein 2 OS=Cavia porcellus OX=10141 GN=PNLIPRP2 PE=1 SV=1 && PF00151:Lipase	-	56	25	16	209	93	79	3.00556984815854	1.28102619384791	0.910364152464749	11.6205502257423	4.20299414512243	4.21782466274587
121411059	108.072095135837	112.553459797499	142.520491475667	197.60345331915	209.409460720067	295.539163822292	121.048682136334	234.184025953836	-0.952593572882811	0.00103798288390365	0.0903219072608002	LOC121411059	NC_054742.1	42046555	42067481	+	3924	protein_coding	uncharacterized LOC121411059%2C transcript variant X2 && - && PF12796:Ankyrin repeats (3 copies)	-	107	116	133	188	246	294	2.63576866139274	2.72810263316953	3.47321382091518	4.79758821902468	5.1026485592382	7.20432796544459
121425171	74.7414489724479	72.771633489762	68.5812891311479	137.691768004301	157.482724525254	123.643935884837	72.031457197786	139.606142804797	-0.955546017605495	0.00104625578913151	0.0905360009528468	LOC121425171	NC_054751.1	8979694	8987314	-	2667	protein_coding	homeobox protein Nkx-6.1-like && sp|Q91770|NOT2_XENLA Homeobox protein not2 OS=Xenopus laevis OX=8355 GN=not2 PE=2 SV=1 && PF00046:Homeodomain	Homeobox	74	75	64	131	185	123	2.6820150780939	2.5951947976604	2.4590413777113	4.91861011747266	5.64596604554519	4.4346284535578
121409093	585.811356811078	405.580570649607	463.995284277923	835.610347812361	729.528080638609	801.172495123698	485.129070579536	788.770307858222	-0.701083318510443	0.00105248543195565	0.0905718955145921	LOC121409093	NC_054741.1	76669126	76688382	-	4064	protein_coding	macrophage metalloelastase-like && sp|P34960|MMP12_MOUSE Macrophage metalloelastase OS=Mus musculus OX=10090 GN=Mmp12 PE=1 SV=3 && PF01471:Putative peptidoglycan binding domain|PF00413:Matrixin|PF00045:Hemopexin	-	580	418	433	795	857	797	13.795162014858	9.4919249724429	10.9179996325825	19.5887871925587	17.1639275205535	18.8573110841456
121412006	347.446735763812	518.134030447106	298.971557306098	707.378319594615	1036.83220795546	586.052151389104	388.184107839005	776.754226313058	-1.00073508111076	0.00106190108022071	0.0908800616786692	LOC121412006	NC_054740.1	33700969	33737470	-	2197	protein_coding	sodium- and chloride-dependent glycine transporter 1-like && sp|Q9Y345|SC6A5_HUMAN Sodium- and chloride-dependent glycine transporter 2 OS=Homo sapiens OX=9606 GN=SLC6A5 PE=1 SV=3 && PF00209:Sodium:neurotransmitter symporter family	-	344	534	279	673	1218	583	15.1349467293674	22.4307045155053	13.0131676424196	30.6746153928175	45.1239158512105	25.5160615618761
121424395	39.3907636476415	54.336153005689	39.6485577789449	213.369686296741	55.3317680764406	151.790522915531	44.4584914774251	140.163992429571	-1.65343864547287	0.00110295722209864	0.0934881136692808	LOC121424395	NC_054750.1	16797451	16811210	-	918	protein_coding	acidic phospholipase A2-like && sp|Q9BZM2|PA2GF_HUMAN Group IIF secretory phospholipase A2 OS=Homo sapiens OX=9606 GN=PLA2G2F PE=1 SV=1 && PF00068:Phospholipase A2	-	39	56	37	203	65	151	4.10652467640848	5.6295938042146	4.13016993653278	22.1435616442134	5.7631540000323	15.8164644502138
121410441	21.2104111948839	28.1383649493746	46.07805363499	93.5463156670442	152.375176702813	56.293174061389	31.8089432597495	100.738222143749	-1.66773956550181	0.00113270473858257	0.0953676162603353	LOC121410441	NC_054742.1	19909960	19913901	+	1417	protein_coding	metalloproteinase inhibitor 3-like && - && PF00965:Tissue inhibitor of metalloproteinase	-	21	29	43	89	179	56	1.43252416104451	1.88868643834813	3.10962116528438	6.28947326258391	10.2818847141122	3.80008508067407
121430645	595.911552618166	604.48970218829	559.366139475925	945.973978655503	779.752300892608	904.71172598661	586.58913142746	876.812668511574	-0.579272346400253	0.00116159305603998	0.0972740507574123	LOC121430645	NC_054756.1	3303349	3347798	+	5132	protein_coding	tyrosine-protein kinase SRK2-like%2C transcript variant X3 && sp|Q6EWH2|FYNA_DANRE Tyrosine-protein kinase fyna OS=Danio rerio OX=7955 GN=fyna PE=1 SV=2 && PF00017:SH2 domain|PF07714:Protein tyrosine kinase|PF00018:SH3 domain	-	590	623	522	900	916	900	11.1126561106599	11.20296845752	10.4229998994479	17.5610298277677	14.5277505869032	16.8628511001825
121419197	92.9218014252055	79.5636526154731	120.017255979509	152.406918783387	227.28587809861	207.078461725824	97.5009033400625	195.59041953594	-1.00711252871389	0.00117666220966863	0.0974877158393539	LOC121419197	NC_054746.1	37719106	37725035	-	3279	protein_coding	flocculation protein FLO11-like && - && -	-	92	82	112	145	267	206	2.71205767917638	2.30783178237081	3.5001405520351	4.42813348786388	6.62764737997944	6.04089027152727
121424601	11.1102153877963	14.5543266979524	3.21474792802256	64.116014108873	43.4141564907457	28.1465870306945	9.62643000459042	45.2255858767711	-2.22323346934222	0.00120587221475369	0.0983385634398088	LOC121424601	NC_054750.1	30621819	30649884	-	2253	protein_coding	neuronal acetylcholine receptor subunit alpha-10-like && sp|Q15822|ACHA2_HUMAN Neuronal acetylcholine receptor subunit alpha-2 OS=Homo sapiens OX=9606 GN=CHRNA2 PE=1 SV=2 && PF02931:Neurotransmitter-gated ion-channel ligand binding domain|PF02932:Neurotransmitter-gated ion-channel transmembrane region	-	11	15	3	61	51	28	0.471936975000545	0.614414960085244	0.136448555142228	2.71120753052342	1.84246197530481	1.19501122044278
121407801	98.9819189094581	97.028844653016	131.804665048925	178.683973746039	193.235559282339	291.518222817908	109.271809537133	221.145918615429	-1.01775707144013	0.00121929844491058	0.0986485246492034	LOC121407801	NC_054741.1	30037525	30068380	-	3797	protein_coding	twisted gastrulation protein homolog 1-A-like && sp|Q98T88|TWS1A_XENLA Twisted gastrulation protein homolog 1-A OS=Xenopus laevis OX=8355 GN=twsg1-a PE=1 SV=1 && PF04668:Twisted gastrulation (Tsg) protein conserved region	-	98	100	123	170	227	290	2.49481294941629	2.43047476968142	3.31950550017199	4.48334792465914	4.86603030510213	7.34399790342656
121410563	53.5310377775641	115.464325137089	58.9370453470802	150.304754386374	178.764173785423	205.067991223632	75.9774694205778	178.045639798476	-1.22679429943626	0.00124529497396481	0.0998953510749848	LOC121410563	NC_054742.1	23874845	23895815	+	5652	protein_coding	uncharacterized LOC121410563 && - && PF13927:Immunoglobulin domain|PF13855:Leucine rich repeat|PF00041:Fibronectin type III domain	-	53	119	55	143	210	204	0.906413212504665	1.94301665137502	0.997170483041354	2.5335413867034	3.02417341206987	3.47058877420222
121409285	886.797191862287	1016.86229196361	779.040581224133	1268.65621359688	1338.17752947945	1421.40264505007	894.233355016676	1342.7454627088	-0.586196828375236	0.00134809758341202	0.106050343228412	LOC121409285	NC_054741.1	82960612	83083045	-	9724	protein_coding	smoothelin-like%2C transcript variant X1 && sp|P53814|SMTN_HUMAN Smoothelin OS=Homo sapiens OX=9606 GN=SMTN PE=1 SV=7 && PF00307:Calponin homology (CH) domain|PF12510:Smoothelin cytoskeleton protein	-	878	1048	727	1207	1572	1414	8.72774556024202	9.94599065210142	7.66122714838423	12.4295795656631	13.1582199234734	13.9823317690979
121413963	146.45283920277	195.027977752562	127.518334478228	240.6978234579	340.503188162711	292.523458069004	156.333050477853	291.241489896538	-0.897496576893187	0.00136268376957127	0.10665910751177	LOC121413963	NC_054743.1	36572621	36578050	+	5430	pseudogene	- && - && -	-	145	201	119	229	400	291	2.581194218618	3.41607928691815	2.24572208554434	4.2230845022361	5.99583552574546	5.1530968257061
121414802	698.933549850459	110.612882904438	331.119036586323	1454.69776273246	891.267095015896	1108.77448195914	380.22182311374	1151.5797799025	-1.59873400815284	0.00138953748735418	0.107678785587208	LOC121414802	NC_054744.1	19386977	19391718	-	893	protein_coding	peptidyl-prolyl cis-trans isomerase B-like && sp|P24368|PPIB_RAT Peptidyl-prolyl cis-trans isomerase B OS=Rattus norvegicus OX=10116 GN=Ppib PE=1 SV=3 && PF00160:Cyclophilin type peptidyl-prolyl cis-trans isomerase/CLD	-	692	114	309	1384	1047	1103	74.9043684450727	11.7810800431664	35.4581357869544	155.195366212925	95.4299666554406	118.767932669265
121425028	2144.27156984469	2279.20756089935	2233.178227333	3023.96348510209	3005.79189350633	3019.72669429308	2218.88578602568	3016.4940243005	-0.443019180906769	0.00143338919993133	0.110527080089754	LOC121425028	NC_054740.1	81927927	81959513	-	2531	protein_coding	IgGFc-binding protein-like%2C transcript variant X1 && sp|Q9Y6R7|FCGBP_HUMAN IgGFc-binding protein OS=Homo sapiens OX=9606 GN=FCGBP PE=1 SV=3 && PF17517:IgGFc binding protein	-	2123	2349	2084	2877	3531	3004	81.0793689855835	85.6490570265839	84.3751285958984	113.826094650314	113.552087278587	114.12556132657
121418608	16.1603132913401	18.435480484073	28.932731352203	64.116014108873	46.8191883723728	72.3769380789288	21.1761750425387	61.1040468533915	-1.5302345865526	0.00145420937258735	0.111580124075963	LOC121418608	NC_054746.1	17532834	17547155	+	1927	protein_coding	neuromedin-U receptor 2-like && sp|P47751|BRS4_BOMOR [Phe13]-bombesin receptor OS=Bombina orientalis OX=8346 GN=BB4 PE=2 SV=2 && PF00001:7 transmembrane receptor (rhodopsin family)	-	16	19	27	61	55	72	0.802584520206616	0.909920816342122	1.43579001173791	3.16987574793424	2.32311401111038	3.59274112490447
121410387	269.675228049238	229.958361827648	242.177677244366	394.155824439793	373.702249008575	385.005101169857	247.270422373751	384.287724872742	-0.635956472685916	0.00151060204793155	0.115338909306774	LOC121410387	NC_054742.1	18381936	18405879	+	3127	protein_coding	uncharacterized LOC121410387%2C transcript variant X1 && sp|Q9XYM0|CRK_DROME Adapter molecule Crk OS=Drosophila melanogaster OX=7227 GN=Crk PE=1 SV=1 && PF00018:SH3 domain|PF00017:SH2 domain	-	267	237	226	375	439	383	8.25345696568168	6.99442759838134	7.40609768790208	12.0087417487613	11.4268411026593	11.7773080897809
121430654	166.653230816945	129.048363388511	169.310057542521	258.566220832504	273.253808500576	254.324518527347	155.003883915992	262.048182620142	-0.758752891590268	0.001564483417504	0.117721708748997	LOC121430654	NC_054756.1	16452698	16465195	-	3901	protein_coding	L-threonine 3-dehydrogenase%2C mitochondrial-like%2C transcript variant X1 && sp|Q8MIR0|TDH_PIG L-threonine 3-dehydrogenase, mitochondrial OS=Sus scrofa OX=9823 GN=TDH PE=1 SV=1 && PF01370:NAD dependent epimerase/dehydratase family	-	165	133	158	246	321	253	4.08846707770915	3.14635270229143	4.1504005783303	6.31470803746094	6.69759112819797	6.23619539635778
121422808	734.284235175265	669.499028105811	750.10784987193	1248.68565182526	992.566793494303	1002.21954534294	717.963704384335	1081.15733022084	-0.590384481340668	0.00157422763551671	0.117885431013501	LOC121422808	NC_054749.1	21175957	21185869	+	1846	protein_coding	phosphomannomutase-like && sp|A0A0U1WZ18|PMM_DENOF Phosphomannomutase OS=Dendrobium officinale OX=142615 GN=PMM PE=1 SV=1 && PF03332:Eukaryotic phosphomannomutase	-	727	690	700	1188	1166	997	38.0675761548122	34.4944407547749	38.8575327401242	64.4434619179076	51.4110416183563	51.9324252983015
121416325	125.242428007886	135.840382514222	156.451065830431	235.44241246537	218.773298394542	255.329753778443	139.17795878418	236.515154879452	-0.765102556580073	0.00161358620488534	0.120254635058823	LOC121416325	NC_054744.1	47442238	47487253	-	4323	protein_coding	uncharacterized LOC121416325 && sp|P08478|AMDA_XENLA Peptidyl-glycine alpha-amidating monooxygenase A OS=Xenopus laevis OX=8355 GN=pam-a PE=1 SV=3 && PF01436:NHL repeat|PF01082:Copper type II ascorbate-dependent monooxygenase, N-terminal domain	-	124	140	146	224	257	254	2.77261111980006	2.98864625969755	3.46079997157639	5.18868016990447	4.83879738291294	5.64967706811594
121431022	59.5911552618166	83.4448064015938	84.6550287712607	126.129863820734	224.732104187389	142.743405655665	75.896996811557	164.535124554596	-1.1187409221419	0.00162279478747378	0.120365007665198	LOC121431022	NC_054756.1	5998693	6017908	+	2070	protein_coding	uncharacterized LOC121431022 && - && -	-	59	86	79	120	264	142	2.75507976617907	3.83406807846044	3.91080015847017	5.80503736400026	10.3806161145732	6.59618978107965
121426932	433.298400124056	349.303840750858	333.262201871672	666.386113852877	596.731837255151	523.727565821137	371.954814248862	595.615172309722	-0.678978056816979	0.00164729229398314	0.121029362127743	LOC121426932	NC_054752.1	34837987	34942065	+	5511	protein_coding	reversion-inducing cysteine-rich protein with Kazal motifs-like && sp|A0A1D5PUP4|RECK_CHICK Reversion-inducing cysteine-rich protein with Kazal motifs OS=Gallus gallus OX=9031 GN=RECK PE=1 SV=1 && PF07648:Kazal-type serine protease inhibitor domain	-	429	360	311	634	701	521	7.52453024539519	6.02842419193056	5.78280910679984	11.5200129071655	10.3532608511447	9.09038874006273
121425569	53.5310377775641	65.9796143640509	76.0823676298672	126.129863820734	111.514794123288	171.895227937456	65.1976732571607	136.513295293826	-1.06585268535571	0.00167569590066655	0.122538212905081	LOC121425569	NC_054751.1	9367735	9369641	+	1907	protein_coding	forkhead box protein I1c-like && sp|Q28HT3|FOXI2_XENTR Forkhead box protein I2 OS=Xenopus tropicalis OX=8364 GN=foxi2 PE=2 SV=1 && PF00250:Forkhead domain	Fork head	53	68	71	120	131	171	2.68644335452353	3.29071244694633	3.81519318759242	6.30122042133222	5.59126597342491	8.62224900407233
121426250	2271.53403701399	2274.3561186667	1145.5218450187	3647.25522881622	3252.6567049243	3461.02496952433	1897.13733356646	3453.64563442161	-0.864118804508384	0.00177078960126825	0.127693605691455	LOC121426250	NC_054752.1	27320278	27344970	-	4051	protein_coding	zinc metalloproteinase nas-39-like%2C transcript variant X1 && - && PF00431:CUB domain	-	2249	2344	1069	3470	3821	3443	53.6635900567051	53.3982566524956	27.0410991337271	85.775123183324	76.7722632456385	81.7240579297973
121416311	44.4408615511853	54.336153005689	57.865462704406	89.3419868730197	135.350017294678	108.565407118393	52.2141590870934	111.08580376203	-1.09188788441102	0.00178301401512808	0.127982609675737	LOC121416311	NC_054744.1	46896381	46904978	+	3489	protein_coding	uncharacterized LOC121416311 && - && PF00097:Zinc finger, C3HC4 type (RING finger)	-	44	56	54	85	159	108	1.21900143843649	1.48121728640556	1.5859944698303	2.43956320864585	3.7092465734185	2.9764454633237
121425151	340.376598698851	230.928650274178	265.752495383198	533.949756841106	395.834956239152	505.633331301405	279.019248118742	478.472681460554	-0.777490227393508	0.00181387737083018	0.129008922045895	LOC121425151	NC_054751.1	26270576	26325194	+	4314	protein_coding	synaptic vesicular amine transporter-like%2C transcript variant X1 && sp|Q8BRU6|VMAT2_MOUSE Synaptic vesicular amine transporter OS=Mus musculus OX=10090 GN=Slc18a2 PE=1 SV=1 && PF07690:Major Facilitator Superfamily	-	337	238	248	508	465	503	7.55096176456966	5.09129815186446	5.8908832865391	11.7917344507961	8.77328750042363	11.2114810638764
121416090	218.164229433091	245.482976972131	192.884875681353	333.193056926438	343.056962073931	374.952748658895	218.844027362192	350.400922553088	-0.678304772881551	0.00185981474253399	0.131426930816088	LOC121416090	NC_054744.1	38324707	38331215	+	2607	protein_coding	glycine-rich protein DOT1-like && - && -	-	216	253	180	317	403	373	8.00875911043921	8.95594059540289	7.07522657618964	12.1762161740293	12.5821125073202	13.7576084211776
121420312	319.166187503967	234.809804060299	302.18630523412	495.05971549638	413.711373617694	475.476273768518	285.387432266129	461.415787627531	-0.6930650654844	0.00194176540074982	0.136047468367714	LOC121420312	NC_054747.1	29741134	29784625	+	4915	protein_coding	ephrin type-B receptor 3-like%2C transcript variant X1 && sp|Q9VBW3|CAD96_DROME Tyrosine kinase receptor Cad96Ca OS=Drosophila melanogaster OX=7227 GN=Cad96Ca PE=2 SV=2 && PF13927:Immunoglobulin domain|PF07714:Protein tyrosine kinase	-	316	242	282	471	486	473	6.21464136646052	4.54384552088758	5.8794197162017	9.59602793960552	8.04826553190832	9.2536434550068
121424716	982.749052029619	1089.63392545337	750.10784987193	1815.21895682006	1854.89111751637	1180.14618478698	940.830275784973	1616.75208637447	-0.780995676775055	0.00194777769940936	0.136047468367714	LOC121424716	NC_054751.1	33164149	33192753	-	6038	protein_coding	matrix metalloproteinase-21-like%2C transcript variant X2 && sp|Q8K3F2|MMP21_MOUSE Matrix metalloproteinase-21 OS=Mus musculus OX=10090 GN=Mmp21 PE=1 SV=1 && PF00413:Matrixin|PF00045:Hemopexin	-	973	1123	700	1727	2179	1174	15.5765847594021	17.1639943071206	11.8799280288621	28.6413409823767	29.373362895642	18.6960616590049
121423655	134.332604234265	51.4252876660985	100.728768411373	221.77834388479	174.507883933389	264.376871038309	95.4955534372455	220.221032952163	-1.20575696509116	0.00196974213567439	0.136967426362787	LOC121423655	NC_054750.1	22815358	22903777	+	18764	protein_coding	uncharacterized LOC121423655%2C transcript variant X1 && sp|P16581|LYAM2_HUMAN E-selectin OS=Homo sapiens OX=9606 GN=SELE PE=1 SV=1 && PF00002:7 transmembrane receptor (Secretin family)|PF02494:HYR domain|PF00084:Sushi repeat (SCR repeat)|PF01825:GPCR proteolysis site, GPS, motif|PF12947:EGF domain	-	133	53	94	211	205	263	0.685139060395817	0.260664662718748	0.513347330084761	1.12603308173204	0.889237944399324	1.34773798144993
121414521	9.0901762263788	10.6731729118318	15.0021569974386	30.4813837566773	46.8191883723728	40.2094100438493	11.5885020452164	39.1699940576331	-1.76278750375184	0.00199769685604242	0.138155486017032	LOC121414521	NC_054743.1	64280884	64303485	+	2245	protein_coding	sodium/myo-inositol cotransporter-like && sp|P53794|SC5A3_HUMAN Sodium/myo-inositol cotransporter OS=Homo sapiens OX=9606 GN=SLC5A3 PE=1 SV=2 && PF00474:Sodium:solute symporter family	-	9	11	14	29	55	40	0.387506217537398	0.452176568843136	0.639029001677232	1.29352781351498	1.9940493093139	1.71324230331376
121429823	102.011977651584	65.9796143640509	103.943516339396	208.114275304211	140.457565117118	199.036579717054	90.6450361183438	182.536140046128	-1.00970298637011	0.00201605552618918	0.138155486017032	LOC121429823	NC_054755.1	10119310	10124785	+	1920	protein_coding	uncharacterized LOC121429823 && - && PF16977:C-terminal domain of apextrin	-	101	68	97	198	165	198	5.08478572312022	3.26843158142013	5.1770145293989	10.3266172483036	6.99475109282767	9.91605906570314
121415624	21.2104111948839	27.1680765028445	40.7201404216191	51.5030277267996	158.333982495661	72.3769380789288	29.6995427064491	94.071316100463	-1.66845893058919	0.00201879356545633	0.138155486017032	LOC121415624	NC_054744.1	18236616	18246941	+	4594	protein_coding	mucin-5AC-like%2C transcript variant X1 && - && -	-	21	28	38	49	186	72	0.441856059251213	0.562469211174249	0.847620563049391	1.06806874878564	3.29542553564018	1.507011786611
121429903	829.226075761889	842.210371588179	736.177275517166	1091.02332204935	1182.39732089501	1147.9786567519	802.537907622411	1140.46643323209	-0.506935723223493	0.00202230680610448	0.138155486017032	LOC121429903	NC_054755.1	12711175	12740775	-	5253	protein_coding	uncharacterized protein DDB_G0285291-like%2C transcript variant X1 && - && PF01166:TSC-22/dip/bun family	TSC22	821	868	687	1038	1389	1142	15.1073491829635	15.2490938968531	13.4016482380384	19.7871876110997	21.5220875741311	20.9042141862402
121427712	244.424738531519	498.728261516502	422.203561213629	610.678757332052	695.477761822337	984.125310823212	388.452187087217	763.427276659201	-0.974612106652117	0.00204465817201789	0.139072470250439	LOC121427712	NC_054753.1	6913300	6950114	-	4488	protein_coding	arylsulfatase B-like && sp|Q32KJ8|ARSI_RAT Arylsulfatase I OS=Rattus norvegicus OX=10116 GN=Arsi PE=2 SV=1 && PF00884:Sulfatase	-	242	514	394	581	817	979	5.21212747390308	10.5691968093737	8.99605810500322	12.9633546616202	14.8169480287544	20.9751457361278
121430248	14.1402741299226	5.82173067918096	4.28633057069674	48.3497811312813	23.8352231713898	37.1937042905606	8.08277845993343	36.4595695310772	-2.16794283691895	0.00212140507637389	0.143043313721211	LOC121430248	NC_054755.1	30450362	30451830	-	1468	protein_coding	sodium/bile acid cotransporter-like && sp|Q5PT55|NTCP5_HUMAN Sodium/bile acid cotransporter 5 OS=Homo sapiens OX=9606 GN=SLC10A5 PE=2 SV=1 && PF01758:Sodium Bile acid symporter family	-	14	6	4	46	28	37	0.921837754859251	0.377187167594565	0.279217615563524	3.13780459695791	1.55246395322606	2.42354345920909
121405690	838.316251988267	947.971812259967	755.465763085301	1103.63630843142	1339.02878744986	1384.20894075951	847.251275777845	1275.62467888026	-0.590298963517433	0.00213780750654803	0.143527972939621	LOC121405690	NC_054758.1	18492881	18510269	-	5628	protein_coding	oxysterols receptor LXR-alpha-like && sp|Q13133|NR1H3_HUMAN Oxysterols receptor LXR-alpha OS=Homo sapiens OX=9606 GN=NR1H3 PE=1 SV=2 && PF00104:Ligand-binding domain of nuclear hormone receptor|PF00105:Zinc finger, C4 type (two domains)	THR-like	830	977	705	1050	1573	1377	14.2553050313573	16.020356980045	12.8364196451365	18.6822564419785	22.7490980815774	23.5263739027343
121428538	1283.73488708083	1263.31555738227	1205.53047300846	2069.58084885854	1532.2643467322	1959.20350438656	1250.86030582385	1853.68289999243	-0.567098702764465	0.00232015093753052	0.154438764969981	LOC121428538	NC_054754.1	32392780	32404011	-	1611	protein_coding	Golgi-associated plant pathogenesis-related protein 1-like && sp|P47032|PRY1_YEAST Protein PRY1 OS=Saccharomyces cerevisiae (strain ATCC 204508 / S288c) OX=559292 GN=PRY1 PE=1 SV=1 && PF00188:Cysteine-rich secretory protein family	-	1271	1302	1125	1969	1800	1949	76.2610044547985	74.5842553446644	71.5592632065735	122.389537757672	90.9424215217817	116.329923407214
121422431	358.556951151608	303.70028376394	211.101780606815	527.643263650069	495.432138776745	469.444862261941	291.119671840788	497.506754896252	-0.772382442375169	0.00235245975930141	0.155457391509683	LOC121422431	NC_054740.1	73420978	73439776	-	3503	protein_coding	heparan sulfate glucosamine 3-O-sulfotransferase 1-like%2C transcript variant X2 && sp|Q9Y661|HS3S4_HUMAN Heparan sulfate glucosamine 3-O-sulfotransferase 4 OS=Homo sapiens OX=9606 GN=HS3ST4 PE=2 SV=3 && PF00685:Sulfotransferase domain	-	355	313	197	502	582	467	9.79581843251397	8.24585919283572	5.76281883746138	14.3501915653897	13.5229797163805	12.8189332674044
121430803	9.0901762263788	4.8514422326508	11.787409069416	31.5324659551834	49.3729622835931	24.1256460263096	8.57634250948188	35.010358088362	-2.03884283325006	0.00236382198917903	0.155457391509683	LOC121430803	NC_054756.1	20494366	20500963	+	1229	protein_coding	laminin subunit alpha-1-like && - && PF00054:Laminin G domain	-	9	5	11	30	58	24	0.707853098756272	0.375448035007338	0.917169661537792	2.44435055807171	3.84118885369869	1.87773586864413
121426436	409.057930187046	177.562785715019	296.82839202075	677.948018036444	466.489367782914	617.214444173087	294.483035974272	587.217276664148	-0.995634888699846	0.00236799507589059	0.155457391509683	LOC121426436	NC_054752.1	6843495	6858972	+	1307	protein_coding	ADP-ribosylation factor-like && sp|P84080|ARF1_BOVIN ADP-ribosylation factor 1 OS=Bos taurus OX=9913 GN=ARF1 PE=1 SV=2 && PF00025:ADP-ribosylation factor family	-	405	183	277	645	548	614	29.9524220556355	12.9213299478799	21.7176615000553	49.4172126788125	34.1267177196428	45.1718551674979
121411811	231.294483982305	280.413361047216	234.676598745647	313.222495154822	581.409193787829	459.392509750978	248.794814591723	451.341399564543	-0.860075849796657	0.00240653220264191	0.15683742923996	LOC121411811	NC_054742.1	69904083	69913320	-	5663	protein_coding	leucine-rich repeat-containing protein 4C-like%2C transcript variant X1 && - && PF13855:Leucine rich repeat|PF00041:Fibronectin type III domain|PF13927:Immunoglobulin domain	-	229	289	219	298	683	457	3.90878183858309	4.70958885827093	3.96283902802174	5.26943220371594	9.81665868619855	7.75969733232962
121407124	162.61315249411	126.137498048921	108.229846910093	238.595659060888	212.814492601694	247.287871769673	132.326832484374	232.899341144085	-0.814379510713845	0.00242889395589945	0.157635217737874	LOC121407124	NC_054741.1	4900985	4909883	-	2081	protein_coding	uncharacterized LOC121407124 && - && PF00431:CUB domain	-	161	130	101	227	250	246	7.47835895124165	5.76504877973305	4.97345476025619	10.9231499558309	9.77816761917283	11.3667987367983
121429000	2.02003916141751	0.97028844653016	4.28633057069674	10.5108219850611	11.0663536152881	46.2408215504267	2.42555272621481	22.6059990502587	-3.23245961296206	0.00255487481829549	1	LOC121429000	NC_054754.1	7626868	7648899	-	9992	protein_coding	serine-rich adhesin for platelets-like && - && -	-	2	1	4	10	13	46	0.0193477328167302	0.00923590142161766	0.0410219635355537	0.100217068183551	0.105896224420129	0.442670468032457
121407376	9484.08386285522	6659.08960853649	9968.93332479795	12075.8833786367	13395.3954223211	15477.6071611287	8704.03559872989	13649.6286540288	-0.649138373999041	0.00257130769830452	0.165718097061572	LOC121407376	NC_054741.1	13555070	13646496	-	18701	protein_coding	mucin-17-like && sp|O76536|HYAL_STRPU Hyalin (Fragment) OS=Strongylocentrotus purpuratus OX=7668 PE=2 SV=1 && PF02494:HYR domain	-	9390	6863	9303	11489	15736	15397	48.5348032137794	33.8673240272695	50.9761543379819	61.5193188195141	68.4887225728436	79.1674074455295
121411544	75.7514685531567	97.9991330995462	68.5812891311479	157.662329775917	149.821402791593	141.738170404569	80.7772969279503	149.740634324026	-0.888712201975903	0.00257471619728431	0.165718097061572	LOC121411544	NC_054742.1	60531964	60564130	+	2133	protein_coding	uncharacterized LOC121411544 && - && PF07546:EMI domain	-	75	101	64	150	176	141	3.39877894347343	4.36980676394054	3.07466636397377	7.04197570527458	6.71601042574358	6.35628557082109
121405946	307.045952535462	255.185861437432	315.045296946211	440.403441174062	418.818921440135	498.596684543731	292.425703639702	452.606349052643	-0.630332261006192	0.00265964126786652	0.170479721762506	LOC121405946	NC_054758.1	13255182	13290087	+	4564	protein_coding	tyrosine 3-monooxygenase-like%2C transcript variant X1 && sp|Q76IQ3|TY3H_CANLF Tyrosine 3-monooxygenase OS=Canis lupus familiaris OX=9615 GN=TH PE=2 SV=1 && PF00351:Biopterin-dependent aromatic amino acid hydroxylase	-	304	263	294	419	492	496	6.43843712496162	5.31792033353711	6.60101277039288	9.19311104462158	8.77423003788374	10.4498771340159
121412188	3.03005874212627	17.4651920375429	7.5010784987193	49.4008633297874	28.0915130234237	47.2460568015229	9.33210975946282	41.5794777182447	-2.14770024013954	0.00276789020860129	0.175723661402227	LOC121412188	NC_054742.1	22009375	22014994	-	1179	protein_coding	fatty acid-binding protein%2C liver-like && - && PF14651:Lipocalin / cytosolic fatty-acid binding protein family	-	3	18	7	47	33	47	0.245957438046779	1.40893323671456	0.60840547445521	3.99188638071519	2.27818865109909	3.83317984805241
121432224	4493.57711457325	2156.95121663655	3080.80009768828	5278.53480089771	5374.8428251484	6628.52124572856	3243.77614296603	5760.63295725822	-0.828571046522556	0.00277529665542808	0.175723661402227	LOC121432224	NC_054740.1	88454906	88566086	-	26661	protein_coding	uncharacterized LOC121432224 && sp|O76536|HYAL_STRPU Hyalin (Fragment) OS=Strongylocentrotus purpuratus OX=7668 PE=2 SV=1 && PF02494:HYR domain|PF01390:SEA domain	-	4449	2223	2875	5022	6314	6594	16.1301528170345	7.69475403517042	11.0502039166372	18.8622888985657	19.276034368262	23.7819603863081
121431908	117.162271362216	69.8607681501715	110.373012195441	353.163618698054	154.077692643627	176.921404192937	99.1320172359428	228.054238511539	-1.20131697275587	0.00279988090732746	0.176562530415111	LOC121431908	NC_054757.1	21304539	21357052	+	6225	pseudogene	- && sp|Q8WXS8|ATS14_HUMAN A disintegrin and metalloproteinase with thrombospondin motifs 14 OS=Homo sapiens OX=9606 GN=ADAMTS14 PE=2 SV=2 && PF05986:ADAM-TS Spacer 1|PF01421:Reprolysin (M12B) family zinc metalloprotease|PF00090:Thrombospondin type 1 domain|PF01562:Reprolysin family propeptide|PF17771:ADAM cysteine-rich domain	-	116	72	103	336	181	176	1.80123818243801	1.06739424005556	1.69553495356093	5.40497936734868	2.36662129709575	2.71861967423829
121428860	260.585051822859	322.135764248013	115.730925408812	575.993044781351	617.162028544914	358.868984641355	232.817247159895	517.341352655873	-1.15125543881919	0.00282913190120733	0.176974130494801	LOC121428860	NC_054754.1	17624768	17628821	+	4054	protein_coding	uncharacterized LOC121428860 && sp|Q8NC69|KCTD6_HUMAN BTB/POZ domain-containing protein KCTD6 OS=Homo sapiens OX=9606 GN=KCTD6 PE=1 SV=2 && PF02214:BTB/POZ domain	ZBTB	258	332	108	548	725	357	6.15160544482367	7.55763743601253	2.72991352009764	13.536018303378	14.5560591428086	8.4675859806695
121411331	2345.26546640573	2885.6378399807	2891.12996993495	3498.00155662835	4002.61497685267	4175.74723305375	2707.34442544046	3892.12125551159	-0.523740799948365	0.00291103967899425	0.181369416160058	LOC121411331	NC_054742.1	52571519	52608734	-	7814	protein_coding	dystroglycan-like%2C transcript variant X1 && sp|Q14118|DAG1_HUMAN Dystroglycan OS=Homo sapiens OX=9606 GN=DAG1 PE=1 SV=2 && PF18424:Alpha-Dystroglycan N-terminal domain 2|PF05454:Dystroglycan (Dystrophin-associated glycoprotein 1)	-	2322	2974	2698	3328	4702	4154	28.7237619989553	35.1236201321072	35.3815957937128	42.648526361982	48.9777429057972	51.1173379360195
121417142	52.5210181968553	97.9991330995462	109.301429552767	165.01990516546	167.697820170135	199.036579717054	86.6071936163895	177.25143501755	-1.03372941624968	0.00308577725962816	0.188796560687225	LOC121417142	NC_054745.1	19182227	19225033	+	4032	protein_coding	DNA-binding protein RFX6-like && sp|Q5RJA1|RFX6_DANRE DNA-binding protein RFX6 OS=Danio rerio OX=7955 GN=rfx6 PE=2 SV=2 && PF02257:RFX DNA-binding domain	RFX	52	101	102	157	197	198	1.24662356248115	2.31170581038819	2.59231949925718	3.89917967288038	3.97681375263218	4.72193288843007
121427374	612.071865909506	470.589896567128	636.520089748466	1391.6328308221	692.07272994071	1020.31377986268	573.060617408367	1034.67311354183	-0.852086101908766	0.00308625376835713	0.188796560687225	LOC121427374	NC_054753.1	17233602	17264116	+	3485	protein_coding	mesenchyme-specific cell surface glycoprotein-like && sp|P08472|M130_STRPU Mesenchyme-specific cell surface glycoprotein OS=Strongylocentrotus purpuratus OX=7668 PE=2 SV=2 && -	-	606	485	594	1324	813	1015	16.8082443415624	12.843123844284	17.4659632016118	38.0433998153234	18.9879164659976	28.005182248949
121415882	23.2304503563014	18.435480484073	9.64424378406767	97.7506444610686	122.581147738576	14.0732935153473	17.1033915414807	78.135028571664	-2.19095645224298	0.00317304296804639	0.193059833087073	LOC121415882	NC_054744.1	28874982	28912346	+	1997	protein_coding	dual specificity mitogen-activated protein kinase kinase 1-like%2C transcript variant X1 && sp|Q01986|MP2K1_RAT Dual specificity mitogen-activated protein kinase kinase 1 OS=Rattus norvegicus OX=10116 GN=Map2k1 PE=1 SV=2 && PF00069:Protein kinase domain	-	23	19	9	93	144	14	1.11327455308204	0.87802574516338	0.461820623037716	4.66336063655354	5.86913334287793	0.674101221747015
121411763	105.042036393711	53.3658645591588	96.4424378406767	149.253672187868	167.697820170135	204.062755972535	84.950112931182	173.67141611018	-1.03313664675805	0.00322075500955703	0.195200311396344	LOC121411763	NC_054742.1	68210678	68217848	+	4818	pseudogene	- && - && PF13855:Leucine rich repeat	-	104	55	90	142	197	203	2.08650319797592	1.05348318498634	1.91418801205131	2.95131569595655	3.3280433895004	4.05139311488532
121411449	46.4609007126028	70.8310565967017	33.2190619228998	92.4952334685381	163.441530318101	103.539230862912	50.1703397440681	119.82533154985	-1.25557515455667	0.00323743732718767	0.195450867473935	LOC121411449	NC_054742.1	56873945	56906469	+	3710	protein_coding	histamine N-methyltransferase B-like%2C transcript variant X3 && - && PF13489:Methyltransferase domain	-	46	73	31	88	192	103	1.19849557008347	1.81585290332902	0.8562422674572	2.37521474893596	4.21227647285795	2.66955245287573
121417266	1853.38593060057	1901.76535519911	1807.75991819135	2560.43623556089	2318.82671138806	2932.27122744771	1854.30373466368	2603.84472479889	-0.489584080183535	0.00335369616643079	0.201687920804347	LOC121417266	NC_054745.1	25665382	25699753	+	3864	protein_coding	uncharacterized LOC121417266%2C transcript variant X3 && - && -	-	1835	1960	1687	2436	2724	2917	45.9040984044061	46.8112963067845	44.739058774904	63.1297813335028	57.3798666722758	72.589608619502
121428634	10370.8810547175	14572.7621784365	10912.9976329939	17439.5558376135	16498.2307244538	19174.8624146606	11952.2136220493	17704.216325576	-0.566784752351769	0.00350990360636928	0.210270225280031	LOC121428634	NC_054740.1	11128987	11143482	+	2807	protein_coding	uncharacterized LOC121428634%2C transcript variant X5 && - && -	-	10268	15019	10184	16592	19381	19075	353.586730576659	493.776388487761	371.779001162061	591.902869264426	561.983180977812	653.42730335473
121413488	492.889555385873	733.538065576801	435.06255292572	671.641524845407	1274.33318169895	1155.01530350957	553.830057962798	1033.66333668464	-0.90027757049074	0.00361592160842528	0.215791551620047	LOC121413488	NC_054743.1	15645443	15651052	+	2450	lncRNA	uncharacterized LOC121413488 && - && -	-	488	756	406	639	1497	1149	19.2533474687198	28.476553475768	16.9812176139576	26.1173369812383	49.7330695882474	45.0950723225446
121409273	90.901762263788	87.3259601877144	94.2992725553284	198.654535517656	126.83743759061	173.905698439648	90.8423316689436	166.465890515971	-0.871977546683727	0.00375810646260174	0.222443653463399	LOC121409273	NC_054740.1	21976190	21998284	-	4099	protein_coding	5-hydroxytryptamine receptor 4-like && sp|O70528|5HT4R_CAVPO 5-hydroxytryptamine receptor 4 OS=Cavia porcellus OX=10141 GN=HTR4 PE=2 SV=1 && PF00001:7 transmembrane receptor (rhodopsin family)	-	90	90	88	189	149	173	2.12235047175277	2.02626529163999	2.1999541625371	4.61719274603119	2.95867934179976	4.0582923394274
121431309	26.2605090984277	20.3760573771334	42.8633057069674	46.247616734269	97.8946665967794	100.523525109623	29.8332907275095	81.5552694802239	-1.45589892092474	0.00377023141463388	0.222443653463399	LOC121431309	NC_054756.1	20328879	20489823	+	7772	protein_coding	laminin subunit alpha-2-like && sp|Q60675|LAMA2_MOUSE Laminin subunit alpha-2 OS=Mus musculus OX=10090 GN=Lama2 PE=1 SV=2 && PF00054:Laminin G domain|PF06008:Laminin Domain I|PF06009:Laminin Domain II|PF00055:Laminin N-terminal (Domain VI)|PF00052:Laminin B (Domain IV)|PF00053:Laminin EGF domain	-	26	21	40	44	115	100	0.323365041425887	0.249355078113854	0.527395084466358	0.566909850653139	1.20435521553389	1.23720695153738
121410172	948.408386285522	740.330084702512	446.849961995136	1681.73151760978	1155.157065842	1121.8425402234	711.86281099439	1319.57704122506	-0.88999263198912	0.00380382442128584	0.222690493029917	LOC121410172	NC_054742.1	9401794	9469042	-	5431	protein_coding	uncharacterized LOC121410172%2C transcript variant X1 && sp|Q4AEE3|DNAS1_HORSE Deoxyribonuclease-1 OS=Equus caballus OX=9796 GN=DNASE1 PE=2 SV=1 && PF03372:Endonuclease/Exonuclease/phosphatase family	-	939	763	417	1600	1357	1116	16.7123799466192	12.9651172720798	7.86801411677889	29.5008343300326	20.3371266938919	19.7587531373981
121415619	3311.85420514401	8375.52987044834	3584.44393974515	9314.69044316119	13372.4114571201	8611.85039614143	5090.60933844583	10432.9840988076	-1.03522153627574	0.00381730621719234	0.222690493029917	LOC121415619	NC_054744.1	18023676	18032592	-	2266	protein_coding	ZP domain-containing protein-like && sp|P27590|UROM_RAT Uromodulin OS=Rattus norvegicus OX=10116 GN=Umod PE=2 SV=1 && PF00100:Zona pellucida-like domain	-	3279	8632	3345	8862	15709	8567	139.873042659606	351.546873921211	151.267313826132	391.6209882242	564.258595418656	363.533137621777
121411490	16.1603132913401	8.73259601877144	7.5010784987193	33.6346303521957	40.0091246091186	34.1779985372719	10.7979959362769	35.9405844995287	-1.73442663523551	0.00386422980861708	0.224365990308219	LOC121411490	NC_054742.1	58650222	58696819	+	3048	protein_coding	glycine receptor subunit alpha-1-like && sp|P57695|GLRA1_BOVIN Glycine receptor subunit alpha-1 OS=Bos taurus OX=9913 GN=GLRA1 PE=1 SV=1 && PF02931:Neurotransmitter-gated ion-channel ligand binding domain|PF02932:Neurotransmitter-gated ion-channel transmembrane region	-	16	9	7	32	47	34	0.507408258017765	0.272495453754341	0.235337944351277	1.05130597930713	1.255082992557	1.07260322352313
121408170	216.144190271674	214.433746683165	214.316528534837	300.609508772749	314.965449050508	410.135982447263	214.964821829892	341.90364675684	-0.669234021018614	0.0038748363760215	0.224365990308219	LOC121408170	NC_054741.1	46738459	46749091	+	5357	protein_coding	GAS2-like protein 2A && sp|Q9W3Y4|GA2PE_DROME GAS2-like protein pickled eggs OS=Drosophila melanogaster OX=7227 GN=pigs PE=2 SV=2 && PF02187:Growth-Arrest-Specific Protein 2 Domain	-	214	221	200	286	370	408	3.86139862882401	3.80717063058832	3.82575564352486	5.34611757239038	5.62172538490536	7.323415251742
121425731	65.6512727460691	61.1281721314001	50.3643842056867	117.721206232685	97.0434086263727	124.649171135933	59.0479430277187	113.137928664997	-0.935646820727248	0.00393595127950054	0.227060656035187	LOC121425731	NC_054751.1	9150344	9184167	+	2153	protein_coding	homeobox protein Nkx-6.2-like && sp|Q9C056|NKX62_HUMAN Homeobox protein Nkx-6.2 OS=Homo sapiens OX=9606 GN=NKX6-2 PE=1 SV=2 && PF00046:Homeodomain	Homeobox	65	63	47	112	114	124	2.91824558983046	2.70040083664776	2.23698311697874	5.20916497317627	4.30973305521012	5.5379980538375
121428737	39.3907636476415	23.2869227167238	47.1496362776642	103.006055453599	74.9107013957965	77.4031143344099	36.6091075473432	85.1066237279352	-1.21883945177054	0.00398680505633391	0.229145666263679	LOC121428737	NC_054754.1	28491318	28494889	+	1528	protein_coding	homeobox protein goosecoid-like && sp|Q1LWV4|LHX9_DANRE LIM/homeobox protein Lhx9 OS=Danio rerio OX=7955 GN=lhx9 PE=2 SV=1 && PF00046:Homeodomain	Homeobox	39	24	44	98	88	77	2.46713982522447	1.4495046126409	2.95078930374331	6.42239245015867	4.68758188419865	4.84554369702771
121406069	29.2905678405539	42.6926916473271	36.4338098509223	73.575753895428	83.4232810998642	74.3874085811212	36.1390231129344	77.1288145254712	-1.09385995406721	0.00400766178591665	0.229497573446462	LOC121406069	NC_054758.1	14255701	14271115	-	1805	protein_coding	protein inscuteable homolog && sp|Q3HNM7|INSC_MOUSE Protein inscuteable homolog OS=Mus musculus OX=10090 GN=Insc PE=1 SV=2 && PF16748:Inscuteable LGN-binding domain	-	29	44	34	70	98	74	1.55300660466435	2.24960974416142	1.93023679058263	3.88342527259297	4.41914669898918	3.94211833586587
121423305	968.608777899697	981.931907888522	1945.99407909632	2148.4120137465	1948.52949426111	3555.51708312738	1298.84492162818	2550.81953037833	-0.973845197557454	0.00414457177851189	0.235605292051464	LOC121423305	NC_054749.1	22556269	22561714	-	5446	protein_coding	suppressor of cytokine signaling 2-like && sp|Q90X67|SOCS3_CHICK Suppressor of cytokine signaling 3 OS=Gallus gallus OX=9031 GN=SOCS3 PE=2 SV=1 && PF07525:SOCS box|PF00017:SH2 domain	-	959	1012	1816	2044	2289	3537	17.0213295911011	17.1488337364784	34.1701657509829	37.5835131137138	34.210364774643	62.4500177663086
121415747	1340.29598360052	1223.53373107453	919.417907414452	2064.32543786601	1837.01470013783	1515.89475865312	1161.0825406965	1805.74496555232	-0.63692217353225	0.00420472417390142	0.238155577209776	LOC121415747	NC_054744.1	22708498	22742876	+	4596	protein_coding	lamin-B1-like && sp|P11048|LMNA_XENLA Lamin-A OS=Xenopus laevis OX=8355 GN=lmna PE=2 SV=1 && PF00932:Lamin Tail Domain|PF00038:Intermediate filament protein	-	1327	1261	858	1964	2158	1508	27.9089446199334	25.3201795372188	19.1300518046858	42.7913100206625	38.2173851939479	31.5497894265482
121418198	14.1402741299226	19.4057689306032	40.7201404216191	80.9333292849708	39.1578666387118	118.617759629355	24.7553944940483	79.5696518510127	-1.68597382863387	0.00429263824712344	0.241379542733555	LOC121418198	NC_054746.1	2115654	2118631	+	2978	protein_coding	fatty acid-binding protein 5-like && sp|P29373|RABP2_HUMAN Cellular retinoic acid-binding protein 2 OS=Homo sapiens OX=9606 GN=CRABP2 PE=1 SV=2 && -	-	14	20	38	77	46	118	0.454418342556542	0.619779227701838	1.30757853144691	2.58916752140139	1.25725302016513	3.81006563608839
121420392	445.418635092561	464.768165887947	369.696011722594	652.722045272297	566.086550320507	694.617558507497	426.627604234367	637.808718033434	-0.57923291647524	0.00435603929493812	0.243188774401277	LOC121420392	NC_054747.1	33188014	33215830	-	2937	protein_coding	hemicentin-1-like%2C transcript variant X1 && sp|P28685|CNTN2_CHICK Contactin-2 OS=Gallus gallus OX=9031 GN=CNTN2 PE=1 SV=1 && PF07679:Immunoglobulin I-set domain|PF13927:Immunoglobulin domain	-	441	479	345	621	665	691	14.5140011781415	15.050928101907	12.0371598211017	21.1729695275832	18.4292324580274	22.6229504504522
121424710	34.3406657440977	33.9600956285556	19.2884875681353	66.2181785058852	91.935860803932	56.293174061389	29.1964163135962	71.4824044570688	-1.29131055450208	0.00447902424495309	0.24827502362772	LOC121424710	NC_054751.1	34448604	34487681	-	2635	protein_coding	prominin-1-A-like && sp|O54990|PROM1_MOUSE Prominin-1 OS=Mus musculus OX=10090 GN=Prom1 PE=1 SV=1 && PF05478:Prominin	-	34	35	18	63	108	56	1.24724223422431	1.2257986509177	0.700004390289427	2.39416484073142	3.33605103009314	2.04353721416135
121416218	219.1742490138	212.493169790105	131.804665048925	363.674440683116	346.461993955559	276.439694051464	187.824027950943	328.858709563379	-0.807165885500577	0.00457911678387608	0.252923131296645	LOC121416218	NC_054744.1	42879085	42885288	-	3212	protein_coding	cytochrome P450 2U1-like%2C transcript variant X1 && sp|P11715|CP17A_RAT Steroid 17-alpha-hydroxylase/17,20 lyase OS=Rattus norvegicus OX=10116 GN=Cyp17a1 PE=1 SV=2 && PF00067:Cytochrome P450	-	217	219	123	346	407	275	6.53035375904963	6.29216775032752	3.92408542470518	10.7868510295877	10.313555783198	8.23251063985317
121425848	28.2805482598452	48.514422326508	77.1539502725414	87.2398224760075	154.077692643627	130.68058264251	51.3163069529649	123.999365920715	-1.27627487694179	0.00468706359922627	0.256160360075608	LOC121425848	NC_054752.1	7464101	7537588	+	6063	protein_coding	integrin alpha-8-like && sp|A2ARA8|ITA8_MOUSE Integrin alpha-8 OS=Mus musculus OX=10090 GN=Itga8 PE=1 SV=1 && PF13517:Repeat domain in Vibrio, Colwellia, Bradyrhizobium and Shewanella|PF08441:Integrin alpha	-	28	50	72	83	181	130	0.446398754456005	0.761051682375092	1.2168969608528	1.3708332914246	2.42985610661736	2.0617259039342
121408800	1604.92111374621	893.635659254278	1129.44810537859	2801.1340590188	1665.06059011566	1917.98885909161	1209.33495945969	2128.06116940869	-0.815186359845706	0.00472291480957628	0.257217206552308	LOC121408800	NC_054740.1	20834231	20880372	-	6426	protein_coding	sodium- and chloride-dependent glycine transporter 1-like%2C transcript variant X2 && sp|P28572|SC6A9_RAT Sodium- and chloride-dependent glycine transporter 1 OS=Rattus norvegicus OX=10116 GN=Slc6a9 PE=1 SV=2 && PF00209:Sodium:neurotransmitter symporter family	-	1589	921	1054	2665	1956	1908	23.9020795267878	13.2266731981675	16.8077185834191	41.5289175100836	24.7752290638751	28.5504391400264
121418765	2.02003916141751	1.94057689306032	7.5010784987193	17.8683973746039	27.2402550530169	19.0994697708284	3.82056485106571	21.4027073994831	-2.50312914854999	0.00473934858733104	1	LOC121418765	NC_054740.1	61144599	61152792	-	1746	protein_coding	cytochrome P450 2U1-like && sp|Q7Z449|CP2U1_HUMAN Cytochrome P450 2U1 OS=Homo sapiens OX=9606 GN=CYP2U1 PE=1 SV=1 && PF00067:Cytochrome P450	-	2	2	7	17	32	19	0.110723107849237	0.105710340211688	0.41083050079192	0.974986945585955	1.49174739540884	1.04636813356026
121424511	253.514914757898	339.600956285556	226.103937604253	528.694345848576	465.638109812507	369.926572403414	273.073269549236	454.753009354832	-0.7349961874948	0.00478655378906684	0.259774779855418	LOC121424511	NC_054750.1	1022205	1028941	+	1726	protein_coding	elongation of very long chain fatty acids protein 4-like%2C transcript variant X1 && sp|Q9GZR5|ELOV4_HUMAN Elongation of very long chain fatty acids protein 4 OS=Homo sapiens OX=9606 GN=ELOVL4 PE=1 SV=1 && PF01151:GNS1/SUR4 family	-	251	350	211	503	547	368	14.0567668373398	18.7136700183553	12.5270999399725	29.1824205956485	25.7950327881292	20.5013363456793
121423816	124.232408427177	338.630667839026	156.451065830431	448.812098762111	708.246631378439	292.523458069004	206.438047365545	483.194062736518	-1.2267661302547	0.0048398793349702	0.261756807366305	LOC121423816	NC_054750.1	30784997	30794627	+	2635	protein_coding	uncharacterized LOC121423816%2C transcript variant X1 && sp|Q6IMZ0|NFIL3_RAT Nuclear factor interleukin-3-regulated protein OS=Rattus norvegicus OX=10116 GN=Nfil3 PE=2 SV=1 && PF07716:Basic region leucine zipper	TF_bZIP	123	349	146	427	832	291	4.51208220028208	12.2229636905793	5.67781338790313	16.2271172538463	25.6999486762731	10.6190951664456
121408846	45.450881131894	52.3955761126287	67.5097064884737	89.3419868730197	110.663536152881	126.659641638125	55.1187212443321	108.888388221342	-0.984263165681334	0.00502733207161434	0.269091836245584	LOC121408846	NC_054741.1	70055137	70100120	+	3004	protein_coding	arylsulfatase A-like%2C transcript variant X1 && sp|P50428|ARSA_MOUSE Arylsulfatase A OS=Mus musculus OX=10090 GN=Arsa PE=1 SV=2 && PF00884:Sulfatase|PF14707:C-terminal region of aryl-sulfatase	-	45	54	63	85	130	126	1.4479884460244	1.65892039223016	2.14906474349009	2.83343409952243	3.52235377631801	4.03316286899438
121410389	4452.1663117642	4609.84040946479	4636.7380948512	6652.2992343452	5399.52930629019	6867.76723548946	4566.24827202673	6306.53192537495	-0.46574606268563	0.00507652626015936	0.270794428178911	LOC121410389	NC_054742.1	18460751	18475183	+	2932	protein_coding	cholinesterase 1-like && sp|O62760|CHLE_FELCA Cholinesterase OS=Felis catus OX=9685 GN=BCHE PE=2 SV=1 && PF00135:Carboxylesterase family	-	4408	4751	4327	6329	6343	6832	145.321586649287	149.53841691672	151.227860325176	216.154981403162	176.084161951853	224.057267474915
121431369	11.1102153877963	2.91086533959048	3.21474792802256	18.9194795731101	25.5377391122033	38.1989395416568	5.74527621846978	27.5520527423234	-2.26079776496397	0.00533578164382237	0.278650732377973	LOC121431369	NC_054756.1	30074539	30082904	-	2127	protein_coding	ADP-ribose glycohydrolase OARD1-like && sp|Q9Y530|OARD1_HUMAN ADP-ribose glycohydrolase OARD1 OS=Homo sapiens OX=9606 GN=OARD1 PE=1 SV=2 && PF01661:Macro domain	-	11	3	3	18	30	38	0.499893749260097	0.130162379414392	0.144531544304391	0.847420828172111	1.14800376956269	1.71787377639512
121424384	8.08015664567005	27.1680765028445	20.3600702108095	30.4813837566773	50.2242202539999	125.654406387029	18.5361011197747	68.7866701325688	-1.89049543318159	0.00534903498850886	0.278650732377973	LOC121424384	NC_054750.1	14282340	14302477	+	1498	protein_coding	caveolin-3-like%2C transcript variant X1 && sp|Q9YGM8|CAV1_TAKRU Caveolin-1 OS=Takifugu rubripes OX=31033 GN=cav1 PE=3 SV=1 && PF01146:Caveolin	-	8	28	19	29	59	125	0.51621507691527	1.7249556449496	1.29972258566385	1.93856471384588	3.20575071325613	8.0236752564657
121430753	382.797421088618	327.957494927194	225.032354961579	630.649319103669	488.62207501349	460.397745002075	311.929090325797	526.556379706411	-0.754471090449483	0.00546204862638571	0.282646166382305	LOC121430753	NC_054756.1	21372121	21428460	-	7495	protein_coding	transient receptor potential cation channel subfamily A member 1-like%2C transcript variant X2 && sp|Q7Z020|TRPA1_DROME Transient receptor potential cation channel subfamily A member 1 OS=Drosophila melanogaster OX=7227 GN=TrpA1 PE=2 SV=4 && PF13637:Ankyrin repeats (many copies)|PF12796:Ankyrin repeats (3 copies)|PF00520:Ion transport protein	-	379	338	210	600	574	458	4.88787491991376	4.16175756205786	2.87115432041105	8.01629575949336	6.23346900712274	5.87582678015425
121410970	62.6212140039429	80.5339410620033	70.7244544164963	136.640685805795	114.919826004915	129.675347391414	71.2932031608141	127.078619734041	-0.832203732481176	0.00563488730695888	0.288713831227604	LOC121410970	NC_054742.1	38714866	38738247	+	2942	protein_coding	gamma-aminobutyric acid receptor subunit gamma-2-like%2C transcript variant X1 && sp|O93430|GLRA1_DANRE Glycine receptor subunit alphaZ1 OS=Danio rerio OX=7955 GN=glra1 PE=1 SV=1 && PF02931:Neurotransmitter-gated ion-channel ligand binding domain	-	62	83	66	130	135	129	2.03704926425827	2.60355728803491	2.29884741134591	4.42481179088055	3.73491437130159	4.21620952796722
121429044	23350.6426864057	14277.7944906913	18668.041218027	29499.6729832726	26604.365349123	28933.6862323029	18765.4927983747	28345.9081882328	-0.595059903015584	0.00577484414001703	0.292993395195131	LOC121429044	NC_054754.1	31641910	31720029	+	13479	protein_coding	uncharacterized LOC121429044%2C transcript variant X1 && sp|D3YXG0|HMCN1_MOUSE Hemicentin-1 OS=Mus musculus OX=10090 GN=Hmcn1 PE=1 SV=1 && PF01421:Reprolysin (M12B) family zinc metalloprotease|PF00431:CUB domain|PF00090:Thrombospondin type 1 domain|PF01562:Reprolysin family propeptide|PF17771:ADAM cysteine-rich domain	-	23119	14715	17421	28066	31253	28783	165.792119149045	100.747506779115	132.441559435322	208.505236430821	188.722459554798	205.330529843736
121429625	72.7214098110304	142.632401639934	113.587760123464	212.318604098235	179.61543175583	219.141284738979	109.647190524809	203.691773531015	-0.892317569423027	0.00593472621418718	0.299156296155921	LOC121429625	NC_054755.1	25435102	25462719	-	3971	protein_coding	protein FAM124A-like%2C transcript variant X1 && sp|Q6GQ34|F124A_XENLA Protein FAM124A OS=Xenopus laevis OX=8355 GN=fam124a PE=2 SV=1 && PF15067:FAM124 family	-	72	147	106	202	211	218	1.75260933441744	3.41624620239389	2.73536229681496	5.0938435393752	4.3248606376935	5.27875796817419
121428636	164.633191655527	146.513555426054	190.741710396005	245.953234450431	248.567327358779	313.633398342025	167.296152492529	269.384653383745	-0.687777504066125	0.00596593719254446	0.29975947648733	LOC121428636	NC_054754.1	19228316	19254932	+	2554	protein_coding	regulator of G-protein signaling 8-like%2C transcript variant X2 && sp|P49796|RGS3_HUMAN Regulator of G-protein signaling 3 OS=Homo sapiens OX=9606 GN=RGS3 PE=1 SV=2 && PF00615:Regulator of G protein signaling domain	-	163	151	178	234	292	312	6.16906324347637	5.45616843293867	7.14180499385386	9.17464108057441	9.30575271750292	11.7465097781235
121432121	195.943798657499	274.591630368035	201.457536822747	363.674440683116	360.082121482067	331.727632861757	223.99765528276	351.82806500898	-0.650673105569825	0.00607575425619581	0.303320434585302	LOC121432121	NC_054757.1	1844427	1856290	+	1484	protein_coding	aldo-keto reductase family 1 member B1-like && sp|P16116|ALDR_BOVIN Aldo-keto reductase family 1 member B1 OS=Bos taurus OX=9913 GN=AKR1B1 PE=1 SV=2 && PF00248:Aldo/keto reductase family	-	194	283	188	346	423	330	12.6363119889236	17.598848343908	12.9817376033834	23.3472813389728	23.2004290106629	21.3823376079852
121429752	212.104111948839	371.620475021051	333.262201871672	408.870975218879	594.178063343931	581.025975133623	305.662262947187	528.025004565477	-0.789046768789667	0.00609205714336438	0.303320434585302	LOC121429752	NC_054755.1	24421060	24435260	-	2859	protein_coding	thialysine N-epsilon-acetyltransferase-like && sp|Q7PCJ8|SAT2_BOVIN Thialysine N-epsilon-acetyltransferase OS=Bos taurus OX=9913 GN=SAT2 PE=2 SV=1 && PF00583:Acetyltransferase (GNAT) family	-	210	383	311	389	698	578	7.09998858412057	12.362785464442	11.1469258438524	13.6247820817708	19.8715075721834	19.4396672368221
121414525	850.436486956772	1064.40642584359	848.693452997955	1201.38695289249	1468.41999895169	1306.8058264251	921.178788599438	1325.53759275643	-0.525097537821198	0.00609522958559319	0.303320434585302	LOC121414525	NC_054743.1	64372308	64377062	-	1840	protein_coding	tubulin alpha-1 chain-like && sp|P18258|TBA1_PARLI Tubulin alpha-1 chain OS=Paracentrotus lividus OX=7656 PE=2 SV=1 && PF03953:Tubulin C-terminal domain|PF00091:Tubulin/FtsZ family, GTPase domain	-	842	1097	792	1143	1725	1300	44.2330391273411	55.0199914805813	44.1078853316066	62.2046035036153	76.30637555812	67.9361095410492
121425448	5.05009790354378	0	3.21474792802256	16.8173151760978	17.0251594081356	23.1204107752134	2.75494861052211	18.9876284531489	-2.79425471616169	0.00635206385019646	1	LOC121425448	NC_054751.1	14886069	14901233	+	2146	protein_coding	acid-sensing ion channel 1-like%2C transcript variant X1 && sp|Q9NY37|ASIC5_HUMAN Acid-sensing ion channel 5 OS=Homo sapiens OX=9606 GN=ASIC5 PE=1 SV=1 && PF00858:Amiloride-sensitive sodium channel	-	5	0	3	16	20	23	0.225212658789339	0	0.143251908078024	0.746593808231161	0.758559806728748	1.03055995260492
121417385	68.6813314881954	104.791152225257	57.865462704406	140.845014599819	200.896881016	122.63870063374	77.1126488059529	154.793532083186	-1.00513532598609	0.00637932205279169	0.314444051564188	LOC121417385	NC_054745.1	32325406	32364130	+	2666	protein_coding	low-density lipoprotein receptor-related protein 1-like && - && PF07645:Calcium-binding EGF domain	-	68	108	54	134	236	122	2.46547883509457	3.73848226426061	2.07559441306749	5.03313723439107	7.2051231334699	4.40022444162234
121423425	268.665208468529	312.432879782712	429.704639712349	563.380058399277	460.530561990067	616.209208921991	336.93424265453	546.706609770445	-0.698404197962483	0.00656506504101405	0.321421649583903	LOC121423425	NC_054750.1	4693912	4762896	-	6719	protein_coding	NADPH oxidase 5-like%2C transcript variant X1 && sp|Q96PH1|NOX5_HUMAN NADPH oxidase 5 OS=Homo sapiens OX=9606 GN=NOX5 PE=1 SV=1 && PF08030:Ferric reductase NAD binding domain|PF13499:EF-hand domain pair|PF08022:FAD-binding domain|PF01794:Ferric reductase like transmembrane component	-	266	322	401	536	541	613	3.82674485169433	4.42265380198642	6.1157343101112	7.98829817942349	6.5536338426461	8.77265351683975
121407406	1328.17574863201	1156.58382826395	1041.57832867931	1787.8908196589	1680.38323358298	1502.82670038887	1175.44596852509	1657.03358454358	-0.495269224843239	0.00658278802113926	0.321421649583903	LOC121407406	NC_054741.1	14907034	14935655	-	7957	protein_coding	papilin-like && - && PF02174:PTB domain (IRS-1 type)|PF00169:PH domain	-	1315	1192	972	1701	1974	1495	15.9745600346092	13.8247921816923	12.517735917341	21.4066680399443	20.1923720466479	18.0662068353475
121431784	101.001958070876	126.137498048921	143.592074118341	204.961028708692	236.649715773084	180.942345197322	123.577176746046	207.517696559699	-0.749418787343998	0.00662693075104354	0.322565854307044	LOC121431784	NC_054757.1	22712910	22731555	-	3466	protein_coding	neurotrypsin-like && sp|F7J220|SRCR1_PATPE Scavenger receptor cysteine-rich domain superfamily protein OS=Patiria pectinifera OX=7594 GN=SRCR1 PE=1 SV=1 && PF00530:Scavenger receptor cysteine-rich domain	-	100	130	134	195	278	180	2.78884227214034	3.46135790843176	3.96173222682717	5.63378373720597	6.5283854295541	4.99366138754394
121422500	1798.84487324229	949.912389153027	1513.07469145595	2131.5946985704	2071.11064199969	2968.45969648718	1420.61065128376	2390.38834568576	-0.750781784972023	0.00687192997670898	0.333225766287132	LOC121422500	NC_054749.1	3103437	3258785	+	35148	protein_coding	uncharacterized LOC121422500%2C transcript variant X1 && sp|Q86RS3|DFP_MANSE Putative defense protein Hdd11-like OS=Manduca sexta OX=7130 PE=2 SV=1 && PF12661:Human growth factor-like EGF|PF07645:Calcium-binding EGF domain|PF02014:Reeler domain|PF00008:EGF-like domain|PF02494:HYR domain	-	1781	979	1412	2028	2433	2953	4.89796652681224	2.57047739096685	4.11664064115968	5.77778599365031	5.63418418824494	8.07863473823834
121410372	61.6111944232341	54.336153005689	40.7201404216191	105.108219850611	128.539953531423	80.4188200876986	52.2224959501807	104.688997823245	-1.00375180948901	0.00689825599744772	0.333225766287132	LOC121410372	NC_054742.1	17801308	17825024	+	2863	protein_coding	creatine kinase B-type-like && sp|P11009|KCRS_CHICK Creatine kinase S-type, mitochondrial OS=Gallus gallus OX=9031 GN=CKMT2 PE=1 SV=2 && PF02807:ATP:guanido phosphotransferase, N-terminal domain|PF00217:ATP:guanido phosphotransferase, C-terminal catalytic domain	-	61	56	38	100	151	80	2.05949621456355	1.80508805877367	1.36010089648931	3.49762118508573	4.29284441374824	2.68685223258079
121417708	69.6913510689041	43.6629800938572	79.2971155578898	140.845014599819	90.2333448631184	174.910933690745	64.2171489068837	135.329764384561	-1.07543703988698	0.00695481010056509	0.333225766287132	LOC121417708	NC_054745.1	30938310	31045188	+	10552	protein_coding	uncharacterized LOC121417708 && sp|Q8JHW2|TSP3A_DANRE Thrombospondin-3a OS=Danio rerio OX=7955 GN=thbs3a PE=2 SV=2 && PF00754:F5/8 type C domain|PF13855:Leucine rich repeat|PF05735:Thrombospondin C-terminal region|PF07645:Calcium-binding EGF domain|PF13385:Concanavalin A-like lectin/glucanases superfamily|PF02412:Thrombospondin type 3 repeat|PF13306:BspA type Leucine rich repeat region (6 copies)	-	69	45	74	134	106	174	0.632072388885	0.393558634876437	0.718630781223861	1.27163986608099	0.817637180607604	1.58558529412305
121426916	9.0901762263788	13.5840382514222	3.21474792802256	32.5835481536895	25.5377391122033	38.1989395416568	8.62965413527454	32.1067422691832	-1.88536027057806	0.00695940026823075	0.333225766287132	LOC121426916	NC_054752.1	31652086	31679012	+	1985	protein_coding	inactive polypeptide N-acetylgalactosaminyltransferase-like protein 5 && sp|Q921L8|GLT11_MOUSE Polypeptide N-acetylgalactosaminyltransferase 11 OS=Mus musculus OX=10090 GN=Galnt11 PE=1 SV=1 && PF00535:Glycosyl transferase family 2|PF00652:Ricin-type beta-trefoil lectin domain	-	9	14	3	31	30	38	0.438262699431465	0.650877470059068	0.154870828582086	1.56385074579302	1.23012796869513	1.84076449490803
121410082	5.05009790354378	3.88115378612064	9.64424378406767	17.8683973746039	22.983965200983	35.1832337883681	6.19183182457736	25.345198787985	-2.04124138958248	0.00702730345393222	0.334283889970198	LOC121410082	NC_054742.1	6244265	6266891	+	2077	protein_coding	carbohydrate sulfotransferase 14-like && sp|Q80V53|CHSTE_MOUSE Carbohydrate sulfotransferase 14 OS=Mus musculus OX=10090 GN=Chst14 PE=2 SV=2 && PF03567:Sulfotransferase family	-	5	4	9	17	27	35	0.232694446683641	0.177727736167171	0.444032635631353	0.819608669712603	1.05807588641014	1.62034200749734
121409113	21.2104111948839	4.8514422326508	17.145322282787	109.312548644636	12.7688695561017	72.3769380789288	14.4023919034405	64.8194520932221	-2.17007195262063	0.00713146079032943	0.336604949303549	LOC121409113	NC_054741.1	77189301	77194977	-	1449	protein_coding	uncharacterized LOC121409113 && - && -	-	21	5	16	104	15	72	1.40088801670122	0.31844419256316	1.13151541655556	7.18718911733366	0.842582476832243	4.77792418750236
121420053	89.8917426830793	65.9796143640509	39.6485577789449	165.01990516546	128.539953531423	112.586348122778	65.173304942025	135.382068939887	-1.05252140181929	0.00722301267429302	0.339896209712351	LOC121420053	NC_054747.1	16653571	16659699	+	3045	protein_coding	oocyte zinc finger protein XlCOF6-like && - && -	zf-C2H2	89	68	37	157	151	112	2.82523918245064	2.06088296759496	1.24515468037343	5.16305170477954	4.03626060970811	3.53676227212818
121426686	67.6713119074866	66.9499028105811	60.0086279897544	104.057137652105	114.068568034508	124.649171135933	64.8766142359407	114.258292274182	-0.816162771735336	0.00730247340751702	0.342600378902064	LOC121426686	NC_054752.1	389185	412631	-	2067	protein_coding	beta-1%2C3-galactosyl-O-glycosyl-glycoprotein beta-1%2C6-N-acetylglucosaminyltransferase 3-like && sp|Q9P109|GCNT4_HUMAN Beta-1,3-galactosyl-O-glycosyl-glycoprotein beta-1,6-N-acetylglucosaminyltransferase 4 OS=Homo sapiens OX=9606 GN=GCNT4 PE=2 SV=1 && PF02485:Core-2/I-Branching enzyme	-	67	69	56	99	134	124	3.13319076014018	3.08063558942015	2.77623630143277	4.79610670458222	5.27659632951489	5.76841306720471
121423994	738.3243134981	835.418352462468	978.354952761532	1407.39906379969	1020.65830651773	1394.26129327047	850.6992062407	1274.10622119596	-0.58253459481849	0.00758152181429821	0.354623975313841	LOC121423994	NC_054750.1	34983710	34987580	+	3871	protein_coding	forkhead box protein D3-like && sp|Q5M7L9|FOXD3_XENTR Forkhead box protein D3 OS=Xenopus tropicalis OX=8364 GN=foxd3 PE=2 SV=1 && PF00250:Forkhead domain	Fork head	731	861	913	1339	1199	1387	18.2535238115197	20.5263483211408	24.1688777226777	34.6378976425567	25.2107381160247	34.4531101956403
121432071	599.951630941001	512.312299767925	562.580887403948	827.201690224312	678.452602414202	986.135781325404	558.281606037624	830.596691321306	-0.572756699974817	0.00762977316136739	0.355812415453469	LOC121432071	NC_054740.1	84241487	84371129	-	37317	protein_coding	titin-like && sp|Q8WZ42|TITIN_HUMAN Titin OS=Homo sapiens OX=9606 GN=TTN PE=1 SV=4 && PF07679:Immunoglobulin I-set domain|PF00069:Protein kinase domain|PF00041:Fibronectin type III domain	-	594	528	525	787	797	981	1.53862304720412	1.30574663179077	1.44165538705421	2.11184543222463	1.73836571556689	2.52776926098799
121426017	69.6913510689041	12.6137498048921	51.4359668483609	125.078781622228	62.9930898101016	248.293107020769	44.5803559073857	145.4549928177	-1.70651325002498	0.0077090562776162	0.358436598746716	LOC121426017	NC_054752.1	32794289	32890094	-	22602	protein_coding	mucin-2-like && sp|Q2PC93|SSPO_CHICK SCO-spondin OS=Gallus gallus OX=9031 GN=SSPO PE=2 SV=1 && PF00094:von Willebrand factor type D domain|PF00057:Low-density lipoprotein receptor domain class A|PF08742:C8 domain|PF01826:Trypsin Inhibitor like cysteine rich domain|PF00093:von Willebrand factor type C domain|PF00090:Thrombospondin type 1 domain|PF00754:F5/8 type C domain	-	69	13	48	119	74	247	0.295090162265044	0.0530796677755264	0.217622224394613	0.527222832003873	0.266486000238369	1.05081248984828
121425352	266.645169307112	216.374323576226	442.563631424439	661.130702860346	383.06608668305	704.669911018459	308.527708102592	582.955566853952	-0.918107619365867	0.00788488677208848	0.365520822506102	LOC121425352	NC_054751.1	16025191	16037559	-	1766	protein_coding	uncharacterized LOC121425352 && - && -	-	264	223	413	629	450	701	14.4499298483746	11.6532181891683	23.9644921905883	35.6659720604438	20.7401247270088	38.1682688084445
121405608	30.3005874212627	39.7818263077366	34.2906445655739	81.9844114834769	75.7619593662032	58.3036445635815	34.7910194315244	72.0166718044206	-1.04897322243175	0.00802818761177747	0.371059496264231	LOC121405608	NC_054740.1	91490203	91507436	+	1783	protein_coding	protein odd-skipped-related 2-like && sp|Q567J8|OSR2_DANRE Protein odd-skipped-related 2 OS=Danio rerio OX=7955 GN=osr2 PE=2 SV=1 && -	zf-C2H2	30	41	32	78	89	58	1.62638148882307	2.12209209601624	1.83910918518117	4.38063812297384	4.06282590371146	3.1278923207303
121423785	1232.22388846468	1656.28237822698	1288.04233649437	1694.34450399186	2412.46508813281	2122.05161506415	1392.18286772868	2076.28706906294	-0.576761852939432	0.00818096483500729	0.376486358159624	LOC121423785	NC_054740.1	77484206	77528188	+	11561	protein_coding	Krueppel-like factor 6 && sp|Q99612|KLF6_HUMAN Krueppel-like factor 6 OS=Homo sapiens OX=9606 GN=KLF6 PE=1 SV=3 && -	zf-C2H2	1220	1707	1202	1612	2834	2111	10.2003938453342	13.6260454802526	10.6541288490615	13.9625182926006	19.9523472208713	17.5577142064983
121424733	797.915468759917	676.291047231522	924.775820627822	1059.49085609416	1113.44542529207	1300.77441491853	799.660778873087	1157.90356543492	-0.534343944576049	0.00840902297102292	0.384102468611886	LOC121424733	NC_054740.1	80510136	80552825	+	8224	protein_coding	mucin-2-like%2C transcript variant X1 && sp|Q2PC93|SSPO_CHICK SCO-spondin OS=Gallus gallus OX=9031 GN=SSPO PE=2 SV=1 && PF08742:C8 domain|PF01826:Trypsin Inhibitor like cysteine rich domain|PF00094:von Willebrand factor type D domain	-	790	697	863	1008	1308	1294	9.2853119881303	7.82134405670576	10.753171500352	12.2735882399364	12.9453617678367	15.1295607015916
121432000	65.6512727460691	67.9201912571112	93.2276899126542	104.057137652105	155.78020858444	158.827169673205	75.5997179719448	139.554838636583	-0.887032441529766	0.00865133510550633	0.394015191822709	LOC121432000	NC_054757.1	15262803	15277200	-	4803	protein_coding	synaptotagmin-15-like && sp|Q8C6N3|SYT15_MOUSE Synaptotagmin-15 OS=Mus musculus OX=10090 GN=Syt15 PE=2 SV=1 && PF00168:C2 domain	-	65	70	87	99	183	158	1.3081371548834	1.34498415372398	1.85616057616651	2.06403342876774	3.10118769705289	3.16314895590477
121415672	120.192330104342	120.31576736974	106.086681624744	208.114275304211	200.045623045593	155.811463919916	115.531593032942	187.990454089907	-0.702116891622409	0.00870894191996029	0.39548244707085	LOC121415672	NC_054744.1	19824605	19832941	+	3074	protein_coding	lysosomal acid glucosylceramidase-like%2C transcript variant X1 && sp|P17439|GLCM_MOUSE Lysosomal acid glucosylceramidase OS=Mus musculus OX=10090 GN=Gba PE=1 SV=1 && PF02055:Glycosyl hydrolase family 30 TIM-barrel domain|PF17189:Glycosyl hydrolase family 30 beta sandwich domain	-	119	124	99	198	235	155	3.74192957226211	3.72262711405194	3.30019961817486	6.44993660271402	6.22233728255327	4.84845063838327
121429212	115.142232200798	113.523748244029	42.8633057069674	165.01990516546	222.178330276169	179.937109946226	90.5097620505981	189.045115129285	-1.06146469694219	0.00904273971863683	0.407438793819476	LOC121429212	NC_054754.1	948468	989006	-	2929	protein_coding	dopamine beta-hydroxylase-like%2C transcript variant X1 && sp|Q9XTA0|DOPO_HORSE Dopamine beta-hydroxylase OS=Equus caballus OX=9796 GN=DBH PE=2 SV=1 && PF03712:Copper type II ascorbate-dependent monooxygenase, C-terminal domain|PF03351:DOMON domain|PF01082:Copper type II ascorbate-dependent monooxygenase, N-terminal domain	-	114	117	40	157	261	179	3.76216631593438	3.68636389879209	1.3994245805642	5.36752900001834	7.25288322136586	5.87636553258922
121410485	465.619026706736	541.420953163829	670.81073431404	878.704717951112	673.345054591761	1175.1200085315	559.283571394869	909.056593691456	-0.700618081506445	0.00907378260146239	0.407438793819476	LOC121410485	NC_054742.1	21403855	21428752	+	5753	protein_coding	pyruvate dehydrogenase (acetyl-transferring) kinase isozyme 2%2C mitochondrial-like && sp|Q64536|PDK2_RAT [Pyruvate dehydrogenase (acetyl-transferring)] kinase isozyme 2, mitochondrial OS=Rattus norvegicus OX=10116 GN=Pdk2 PE=1 SV=1 && PF10436:Mitochondrial branched-chain alpha-ketoacid dehydrogenase kinase|PF02518:Histidine kinase-, DNA gyrase B-, and HSP90-like ATPase	-	461	558	626	836	791	1169	7.74567128858842	8.95099962952902	11.1503586710925	14.5514416523984	11.1910711983726	19.5386827178349
121429894	81.8115860374092	57.2470183452795	30.0043139948772	181.837220341558	142.160081057932	77.4031143344099	56.3543061258553	133.800138577967	-1.24586627235246	0.00920241168395987	0.410416123922842	LOC121429894	NC_054755.1	31498237	31502098	+	2054	protein_coding	UDP-D-xylose:L-fucose alpha-1%2C3-D-xylosyltransferase MGP4-like && - && PF03407:Nucleotide-diphospho-sugar transferase	-	81	59	28	173	167	77	3.81186130737251	2.65083860432493	1.39690370863231	8.43412013316348	6.61767723113589	3.60466931307612
121424991	276.745365114199	203.760573771334	202.529119465421	364.725522881622	368.594701186135	316.649104095313	227.678352783651	349.989776054357	-0.620402609655721	0.00921502712276628	0.410416123922842	LOC121424991	NC_054751.1	8656236	8670561	+	3255	protein_coding	dual specificity protein phosphatase 1-B-like%2C transcript variant X1 && sp|Q9PW71|DUS4_CHICK Dual specificity protein phosphatase 4 OS=Gallus gallus OX=9031 GN=DUSP4 PE=2 SV=1 && PF00782:Dual specificity phosphatase, catalytic domain	-	274	210	189	347	433	315	8.13677076613005	5.95387916160024	5.95003731746013	10.6751159451811	10.8274566280933	9.30539267162758
121411684	65.6512727460691	52.3955761126287	73.9392023445188	133.487439210277	108.109762241661	104.544466114008	63.9953504010722	115.380555855315	-0.850961078886141	0.00922224212718251	0.410416123922842	LOC121411684	NC_054742.1	65183940	65205744	-	3388	protein_coding	uncharacterized LOC121411684%2C transcript variant X1 && - && -	-	65	54	69	127	127	104	1.85448133261658	1.47089635721942	2.08696212482737	3.75365572762207	3.05105382003345	2.95165151252728
121422572	1065.57065764774	896.546524593868	1104.80170459709	1327.51681671322	1344.1363352723	1649.59104704892	1022.3062956129	1440.41473301148	-0.494746974106824	0.00927594646079891	0.411630034397162	LOC121422572	NC_054749.1	3942344	3968786	-	2507	protein_coding	neuronal-specific septin-3-like && sp|Q08DM7|SEPT3_BOVIN Neuronal-specific septin-3 OS=Bos taurus OX=9913 GN=SEPTIN3 PE=2 SV=3 && PF00735:Septin	-	1055	924	1031	1263	1579	1641	40.6771612188933	34.01334557337	42.1418124148702	50.4479049821032	51.2645731179456	62.940384336972
121411848	130.292525911429	179.50336260808	247.535590457737	315.324659551834	356.67708960044	280.460635055849	185.777159659082	317.487461402708	-0.77445955353339	0.00930926284344527	0.411934880822453	LOC121411848	NC_054742.1	71125610	71142334	-	4711	protein_coding	threonine synthase-like 1%2C transcript variant X1 && sp|Q9BH05|THNS1_MACFA Threonine synthase-like 1 OS=Macaca fascicularis OX=9541 GN=THNSL1 PE=2 SV=1 && PF01202:Shikimate kinase|PF14821:Threonine synthase N terminus	-	129	185	231	300	419	279	2.64684870232596	3.62401793587108	5.02467242509634	6.37679226463625	7.23919821328291	5.69463958231847
121418480	401.987793122085	307.581437550061	303.257887876795	580.197373575375	489.473332983897	454.366333495497	337.609039516313	508.012346684923	-0.589093835643956	0.00936894516966246	0.412898433102102	LOC121418480	NC_054746.1	13345725	13440336	-	7557	protein_coding	fibrillin-1-like && sp|Q8K4G1|LTBP4_MOUSE Latent-transforming growth factor beta-binding protein 4 OS=Mus musculus OX=10090 GN=Ltbp4 PE=1 SV=2 && PF07645:Calcium-binding EGF domain|PF00683:TB domain	-	398	317	283	552	575	452	5.0908014707753	3.8711638560967	3.83747793701775	7.31448534868473	6.19309827651805	5.75127529067291
121427665	87.8717035216617	55.3064414522191	117.87409069416	155.560165378905	139.606307146712	214.115108483498	87.0174118893471	169.760527003038	-0.965389611403225	0.00938405529777505	0.412898433102102	LOC121427665	NC_054753.1	18315231	18318794	+	1808	protein_coding	uncharacterized LOC121427665 && - && PF00104:Ligand-binding domain of nuclear hormone receptor	RXR-like	87	57	110	148	164	213	4.65128913952292	2.90943154827091	6.23452164839572	8.19704667604683	7.38303574721633	11.3280803485909
121409109	88.8817231023705	81.5042295085335	42.8633057069674	163.968822966954	152.375176702813	107.560171867297	71.0830861059571	141.301390512355	-0.989510352845752	0.0100508883525921	0.437297868659148	LOC121409109	NC_054741.1	77116565	77122992	-	3219	protein_coding	C-type lectin domain family 4 member E-like && sp|Q66S50|MBL2_MACFA Mannose-binding protein C OS=Macaca fascicularis OX=9541 GN=MBL2 PE=3 SV=1 && PF00024:PAN domain|PF00059:Lectin C-type domain	-	88	84	40	156	179	107	2.64249519646158	2.40818597962209	1.27335029402688	4.85285975350255	4.52607351348153	3.19622941822395
121424879	228.264425240179	215.404035129696	286.112565594008	316.37574175034	366.892185245321	459.392509750978	243.260341987961	380.88681224888	-0.647570794186511	0.010192469655933	0.442222583177752	LOC121424879	NC_054751.1	26118588	26210417	+	3675	protein_coding	uncharacterized LOC121424879 && sp|A2AJ76|HMCN2_MOUSE Hemicentin-2 OS=Mus musculus OX=10090 GN=Hmcn2 PE=1 SV=1 && PF07679:Immunoglobulin I-set domain	-	226	222	267	301	431	457	5.94433951903098	5.57477501906569	7.44496732828684	8.20168850428037	9.54573724895774	11.9573240797232
121418342	66.6612923267779	75.6824988293525	115.730925408812	140.845014599819	149.821402791593	170.88999268636	86.0249055216475	153.852136692591	-0.840520411306651	0.0103210224790776	0.446556239261424	LOC121418342	NC_054746.1	7585551	7590143	+	4593	protein_coding	ankyrin repeat domain-containing protein 17-like && sp|C9JTQ0|ANR63_HUMAN Ankyrin repeat domain-containing protein 63 OS=Homo sapiens OX=9606 GN=ANKRD63 PE=3 SV=1 && PF12796:Ankyrin repeats (3 copies)	-	66	78	108	134	176	170	1.38899282126222	1.56721966174062	2.40955136304721	2.92147700128165	3.11893103377119	3.55899697942357
121407202	37.370724486224	40.7521147542667	60.0086279897544	73.575753895428	88.5308289223049	115.602053876067	46.0438224100817	92.5695455645999	-1.0097114636064	0.01035402684887	0.446743274786701	LOC121407202	NC_054741.1	7672461	7681464	-	2141	protein_coding	uncharacterized LOC121407202 && - && PF00431:CUB domain	-	37	42	56	70	104	115	1.67046572005522	1.81035746576448	2.68028044608199	3.27397600048123	3.95372283757471	5.16483339161643
121427657	10.1001958070876	10.6731729118318	19.2884875681353	51.5030277267996	17.8764173785423	61.3193503168702	13.3539520956849	43.5662651407374	-1.70583887228502	0.0105616404783575	0.453190391434975	LOC121427657	NC_054753.1	1028598	1088310	-	3671	protein_coding	neprilysin-1-like && sp|Q9W436|NEP_DROME Neprilysin-1 OS=Drosophila melanogaster OX=7227 GN=Nep1 PE=2 SV=2 && PF05649:Peptidase family M13|PF01431:Peptidase family M13	-	10	11	18	49	21	61	0.263310468952286	0.276528574517254	0.50245479934967	1.3366134110382	0.46561231612691	1.59779329356649
121425582	170.69330913978	132.929517174632	115.730925408812	191.296960128113	225.583362157796	285.48681131133	139.784583907741	234.122377865746	-0.743679274937729	0.0106504300320502	0.45574477521762	LOC121425582	NC_054751.1	24629823	24752484	+	13137	protein_coding	1-phosphatidylinositol 4%2C5-bisphosphate phosphodiesterase epsilon-1-like%2C transcript variant X1 && sp|Q9P212|PLCE1_HUMAN 1-phosphatidylinositol 4,5-bisphosphate phosphodiesterase epsilon-1 OS=Homo sapiens OX=9606 GN=PLCE1 PE=1 SV=3 && PF00788:Ras association (RalGDS/AF-6) domain|PF09279:Phosphoinositide-specific phospholipase C, efhand-like|PF00168:C2 domain|PF00387:Phosphatidylinositol-speci…	-	169	137	108	182	265	284	1.24349205775694	0.962401035217942	0.842435062074738	1.38729655204985	1.64187172295262	2.07872616987666
121410929	2702.81239797663	2411.16678962745	3214.74792802256	3871.13573709802	3420.35452509443	4522.55339468195	2776.24237187555	3938.01455229147	-0.504342204678403	0.0108151731559907	0.46079565754411	LOC121410929	NC_054742.1	37501009	37601629	+	7188	protein_coding	protogenin B-like && sp|Q2EY13|PRTGB_DANRE Protogenin B (Fragment) OS=Danio rerio OX=7955 GN=prtgb PE=2 SV=1 && -	-	2676	2485	3000	3683	4018	4499	35.9857494373651	31.9043601289562	42.7683075591875	51.3083169936455	45.4979064355446	60.184279842294
121405751	20.2003916141751	28.1383649493746	39.6485577789449	49.4008633297874	69.8031535733558	79.4135848366024	29.3291047808315	66.2058672465818	-1.17794327895123	0.0108276329392106	0.46079565754411	LOC121405751	NC_054758.1	13800256	13871016	-	6128	protein_coding	receptor-type tyrosine-protein phosphatase eta-like%2C transcript variant X2 && sp|P35992|PTP10_DROME Tyrosine-protein phosphatase 10D OS=Drosophila melanogaster OX=7227 GN=Ptp10D PE=1 SV=4 && PF00041:Fibronectin type III domain|PF00102:Protein-tyrosine phosphatase	-	20	29	37	47	82	79	0.315474129087416	0.436727918266858	0.618716710466235	0.768021221093866	1.08914234913244	1.23960545326457
121414334	238.364621047266	230.928650274178	223.960772318905	291.149768986194	339.651930192304	416.16739395384	231.08468121345	348.989697710779	-0.594787676289099	0.0108886987812841	0.460876011460001	LOC121414334	NC_054740.1	5948165	6061364	+	8566	protein_coding	cGMP-dependent 3'%2C5'-cyclic phosphodiesterase-like%2C transcript variant X1 && sp|Q01062|PDE2A_RAT cGMP-dependent 3',5'-cyclic phosphodiesterase OS=Rattus norvegicus OX=10116 GN=Pde2a PE=1 SV=2 && PF00233:3'5'-cyclic nucleotide phosphodiesterase|PF01590:GAF domain	-	236	238	209	277	399	414	2.6630936801264	2.56407427353996	2.50021349131088	3.23814146445648	3.79126703683585	4.64726475008438
121408477	149.482897944896	111.583171350968	87.8697766992832	664.283949455864	121.729889768169	162.84811067759	116.311948665049	316.287316633874	-1.44203867872658	0.0110985410057419	0.467065693993275	LOC121408477	NC_054741.1	58609378	58627168	+	3208	protein_coding	deleted in malignant brain tumors 1 protein-like && sp|Q9UGM3|DMBT1_HUMAN Deleted in malignant brain tumors 1 protein OS=Homo sapiens OX=9606 GN=DMBT1 PE=1 SV=2 && PF00530:Scavenger receptor cysteine-rich domain	-	148	115	82	632	143	162	4.45943529506012	3.30822618626946	2.61931886619972	19.7277173760383	3.62820006810014	4.85574418089294
121419201	102.011977651584	66.9499028105811	56.7938800617319	133.487439210277	138.755049176305	135.706758897991	75.2519201746324	135.983082428191	-0.853010068020138	0.0111452414618845	0.467065693993275	LOC121419201	NC_054746.1	37784563	37802956	+	2001	protein_coding	mitochondrial basic amino acids transporter-like && sp|Q08DK7|MCATL_BOVIN Mitochondrial basic amino acids transporter OS=Bos taurus OX=9913 GN=SLC25A29 PE=2 SV=1 && PF00153:Mitochondrial carrier protein	-	101	69	53	127	163	135	4.87895481678701	3.18224575878633	2.71417383324643	6.35551504506925	6.63025245562475	6.48726775458294
121425026	22.2204307755926	19.4057689306032	22.5032354961579	51.5030277267996	46.8191883723728	44.2303510482342	21.3764784007846	47.5175223824689	-1.15293990130875	0.0112806450697403	0.471065221464542	LOC121425026	NC_054751.1	25683442	25732811	-	666	protein_coding	transcription factor COE3-like && sp|Q9H4W6|COE3_HUMAN Transcription factor COE3 OS=Homo sapiens OX=9606 GN=EBF3 PE=1 SV=2 && PF16422:Transcription factor COE1 DNA-binding domain	COE	22	20	21	49	55	44	3.19301502905774	2.77132513527939	3.23112637109321	7.36742917705889	6.72168273184641	6.35263043248249
121405559	70.7013706496129	120.31576736974	63.223375917777	133.487439210277	201.748138986406	148.774817162242	84.7468379790432	161.336798452975	-0.928489133059569	0.0113404183057542	0.472295068263173	LOC121405559	NC_054740.1	90678708	90709565	+	2500	protein_coding	protein odd-skipped-related 1-like && sp|Q567J8|OSR2_DANRE Protein odd-skipped-related 2 OS=Danio rerio OX=7955 GN=osr2 PE=2 SV=1 && -	zf-C2H2	70	124	59	127	237	148	2.70651564826676	4.57734229943826	2.41835961191879	5.08695424207343	7.7161006964371	5.69241887699031
121408435	120.192330104342	130.988940281572	152.164735259734	170.275316157991	223.880846216983	274.429223549272	134.448668548549	222.861795308082	-0.730044729829341	0.0113938210005013	0.472771832933119	LOC121408435	NC_054741.1	56309301	56315778	-	6478	protein_coding	uncharacterized protein F59B2.12-like && - && -	-	119	135	142	162	263	273	1.77565475534636	1.92320039296828	2.246240632522	2.50419526299764	3.3044893315691	4.0522557466288
121417682	270.685247629947	175.622208821959	142.520491475667	423.586125997964	293.683999790338	307.601986835447	196.275982642524	341.62403754125	-0.798452123013329	0.0114125712110203	0.472771832933119	LOC121417682	NC_054745.1	28158297	28227059	-	5760	protein_coding	titin-like && - && -	-	268	181	133	403	345	306	4.49743423695121	2.89993194233845	2.36612691549847	7.00610564152584	4.87512954954656	5.10827285202889
121427467	415.118047671299	339.600956285556	201.457536822747	537.103003436624	582.260451758236	480.502450023999	318.725513593201	533.288635072953	-0.742202191018306	0.0116580949641849	0.479230998389676	LOC121427467	NC_054753.1	17273039	17312945	+	5236	protein_coding	mesenchyme-specific cell surface glycoprotein-like%2C transcript variant X1 && sp|P08472|M130_STRPU Mesenchyme-specific cell surface glycoprotein OS=Strongylocentrotus purpuratus OX=7668 PE=2 SV=2 && -	-	411	350	188	511	684	478	7.58742995905843	6.16879191208581	3.67931600523699	9.77271831633333	10.6327600472124	8.77815817469935
121421369	66.6612923267779	62.0984605779303	66.4381238457995	160.815576371435	138.755049176305	77.4031143344099	65.0659589168359	125.65791329405	-0.949877934828329	0.0117020245582325	0.479320854602921	LOC121421369	NC_054748.1	1964556	1987099	+	2697	protein_coding	cysteine--tRNA ligase%2C cytoplasmic-like && sp|Q5F408|SYCC_CHICK Cysteine--tRNA ligase, cytoplasmic OS=Gallus gallus OX=9031 GN=CARS1 PE=2 SV=1 && PF01406:tRNA synthetases class I (C) catalytic domain	-	66	64	62	153	163	77	2.36545940973577	2.18993256518629	2.35569804394973	5.68073595214597	4.91921956385062	2.74526910235756
121415638	729.234137271722	371.620475021051	946.207473481306	1348.53846068334	887.010805163863	1545.04658093491	682.35402859136	1260.19861559404	-0.885179383801185	0.0118008254443326	0.479320854602921	LOC121415638	NC_054744.1	18620384	18632028	-	3810	protein_coding	glutamate receptor 1-like && sp|Q91755|GRIK2_XENLA Glutamate receptor ionotropic, kainate 2 OS=Xenopus laevis OX=8355 GN=grik2 PE=2 SV=2 && PF01094:Receptor family ligand binding region|PF00060:Ligand-gated ion channel|PF10613:Ligated ion channel L-glutamate- and glycine-binding site	-	722	383	883	1283	1042	1537	18.3174381144413	9.27695633670336	23.7489605556775	33.7206392862763	22.2603655871387	38.7903801071775
446163	247.454797273645	483.20364637202	266.824078025872	475.089153724764	697.180277763151	555.895093856217	332.494173890512	576.054841781377	-0.792749634162795	0.0118064699588409	0.479320854602921	LOC446163	NC_054746.1	4844549	4859066	-	3698	protein_coding	goosecoid && sp|P54366|GSC_DROME Homeobox protein goosecoid OS=Drosophila melanogaster OX=7227 GN=Gsc PE=2 SV=2 && PF00046:Homeodomain	Homeobox	245	498	249	452	819	553	6.40400538732671	12.4277969844219	6.89987651785871	12.2395555238264	18.0262979144331	14.3791550901128
121430443	4781.43269507525	5481.15943444887	5379.34486622441	5849.27243468653	7506.39278304697	9713.5882313429	5213.97899858285	7689.75114969213	-0.560564970291599	0.0118576871991414	0.479728144970976	LOC121430443	NC_054756.1	27954966	27964128	-	2935	protein_coding	uncharacterized LOC121430443 && - && -	-	4734	5649	5020	5565	8818	9663	155.909528825686	177.621356882499	175.268750206917	189.867740393155	244.540917995322	316.576750819314
121424809	266.645169307112	181.44393950114	243.24925988704	328.988728132414	333.693124399457	397.067924183012	230.446122898431	353.249925571628	-0.616643429471087	0.0124269985149181	0.501458364943947	LOC121424809	NC_054751.1	21543239	21587188	+	7089	protein_coding	neuroblast differentiation-associated protein AHNAK-like%2C transcript variant X1 && - && -	-	264	187	227	313	392	395	3.59974271578917	2.43437984904758	3.28132886655122	4.42133558859901	4.50080958762899	5.35780943546714
121411025	104.032016813002	74.7122103828223	56.7938800617319	162.917740768448	145.565112939559	119.622994880452	78.5127024191853	142.701949529486	-0.860841689785731	0.0126243931034605	0.506199080274049	LOC121411025	NC_054742.1	40738622	40758245	+	2373	protein_coding	cysteine dioxygenase type 1-like && sp|Q6NWZ9|CDO1_DANRE Cysteine dioxygenase type 1 OS=Danio rerio OX=7955 GN=cdo1 PE=2 SV=1 && PF05995:Cysteine dioxygenase type I	-	103	77	53	155	171	119	4.19557991348318	2.99450264617357	2.28869019819895	6.54075796544277	5.86526881660391	4.82196847389158
121421362	149.482897944896	183.3845163942	81.4402808432381	367.87876947714	240.054747654711	195.015638712669	138.102565060778	267.64971861484	-0.952788960255659	0.0126268191752998	0.506199080274049	LOC121421362	NC_054748.1	21614086	21647809	-	4052	protein_coding	uncharacterized LOC121421362 && - && -	-	148	189	76	350	282	194	3.53056970053131	4.30451357450836	1.92199845342986	8.64953432506209	5.66459964656528	4.60370446916488
121411461	16.1603132913401	39.7818263077366	10.7158264267419	60.9627675133546	51.9267361948135	67.3507618234476	22.2193220086062	60.0800885105386	-1.42887537264111	0.012693956444308	0.506199080274049	LOC121411461	NC_054742.1	57495981	57546784	-	3878	protein_coding	uncharacterized LOC121411461 && - && -	-	16	41	10	58	61	67	0.398808759782916	0.975680816708858	0.264241528911329	1.49766371394592	1.2802995108256	1.66127734046506
121410507	6.06011748425253	3.88115378612064	4.28633057069674	13.6640685805795	9.36383767447456	47.2460568015229	4.74253394702331	23.4246543521923	-2.30162693734911	0.0127394735148579	0.506199080274049	LOC121410507	NC_054742.1	22065271	22081483	+	2783	protein_coding	alkylglycerol monooxygenase-like%2C transcript variant X1 && sp|Q8BS35|ALKMO_MOUSE Alkylglycerol monooxygenase OS=Mus musculus OX=10090 GN=Agmo PE=1 SV=1 && PF04116:Fatty acid hydroxylase superfamily	-	6	4	4	13	11	47	0.20839656446795	0.132641217398209	0.147284031493803	0.467761275198368	0.321713309335947	1.62390191909946
121426630	9.0901762263788	8.73259601877144	13.9305743547644	13.6640685805795	34.0503188162711	63.3298208190627	10.5844488666382	37.0147360719711	-1.80962133238107	0.0131129132725663	0.516935208101349	LOC121426630	NC_054752.1	31713174	31714573	-	875	lncRNA	uncharacterized LOC121426630 && - && -	-	9	9	13	13	40	63	0.99423023813881	0.949218449192266	1.52245399297551	1.48774814728807	3.72084421769119	6.92321214769092
121410792	5.05009790354378	3.88115378612064	0	17.8683973746039	13.6201275265084	21.1099402730209	2.97708389655481	17.5328217247111	-2.54361472590139	0.0131617130601609	1	LOC121410792	NC_054742.1	32379058	32383187	-	2673	protein_coding	uncharacterized LOC121410792 && - && -	-	5	4	0	17	16	21	0.180810462312728	0.138099703710892	0	0.636860159743014	0.487203694796826	0.755432177232766
121429688	81.8115860374092	39.7818263077366	18.2169049254612	316.37574175034	43.4141564907457	108.565407118393	46.6034390902023	156.118435119826	-1.74184040580098	0.0132796952164698	0.518525517122038	LOC121429688	NC_054755.1	20471903	20477614	+	1608	protein_coding	uncharacterized LOC121429688 && - && PF13489:Methyltransferase domain	-	81	41	17	301	51	108	4.86913129685518	2.35304117362994	1.08335740267464	18.7445306301184	2.58150922286177	6.45822028702511
121421844	912.047681380006	1050.82238759216	937.634812339913	1292.83110416252	1476.93257865576	1179.14094953588	966.834960437361	1316.30154411805	-0.445346014455561	0.0132827222221169	0.518525517122038	LOC121421844	NC_054740.1	71406901	71466331	+	8221	protein_coding	von Willebrand factor D and EGF domain-containing protein-like%2C transcript variant X1 && sp|Q8N2E2|VWDE_HUMAN von Willebrand factor D and EGF domain-containing protein OS=Homo sapiens OX=9606 GN=VWDE PE=2 SV=4 && PF00008:EGF-like domain|PF00094:von Willebrand factor type D domain	-	903	1083	875	1230	1735	1173	10.6173372651263	12.1572549016181	10.9066727646073	14.9821652196418	17.1776749421677	13.7198229622671
121411192	339.366579118142	232.869227167238	257.179834241805	407.819893020372	398.388730150372	425.214511213706	276.471880175728	410.47437812815	-0.570117405373741	0.0137125727186989	0.531311026533469	LOC121411192	NC_054740.1	4806988	4859289	+	4953	protein_coding	protein WWC2-like && sp|Q5SXA9|KIBRA_MOUSE Protein KIBRA OS=Mus musculus OX=10090 GN=Wwc1 PE=1 SV=1 && PF00397:WW domain	-	336	240	240	388	468	423	6.55727594976805	4.47172026673791	4.96537201268629	7.84435999944554	7.69072131609398	8.21196676109109
121428363	703.983647754003	742.270661595573	875.48301906481	1151.9860895627	1252.20047446837	907.727431739898	773.912442804795	1103.97133192366	-0.512914895310363	0.0137820639535529	0.531862906322889	LOC121428363	NC_054754.1	10606065	10635598	-	6654	protein_coding	valine--tRNA ligase-like%2C transcript variant X1 && sp|Q04462|SYVC_RAT Valine--tRNA ligase OS=Rattus norvegicus OX=10116 GN=Vars1 PE=2 SV=2 && PF00133:tRNA synthetases class I (I, L, M and V)|PF08264:Anticodon-binding domain of tRNA	-	697	765	817	1096	1471	903	10.1251739385651	10.6098770902727	12.5819553100318	16.4938437637194	17.9936564987067	13.0490861164648
121419145	379.767362346492	487.08480015814	336.476949799694	640.109058890224	686.113924147863	493.57050828825	401.109704101442	606.597830442112	-0.596563538339271	0.0139369859014151	0.536006154075165	LOC121419145	NC_054746.1	36134792	36153310	-	3866	protein_coding	organic solute transporter subunit alpha-like && - && PF03619:Organic solute transporter Ostalpha	-	376	502	314	609	806	491	9.40109640592253	11.9832213544779	8.3229383296196	15.7742805918685	16.9692536505866	12.2122246813971
121419513	57.5711161003991	34.9303840750858	65.3665412031253	96.6995622625625	93.6383767447456	107.560171867297	52.6226804595367	99.299370291535	-0.918168715626935	0.0140155392106084	0.53769960281881	LOC121419513	NC_054747.1	15872646	16203688	+	26067	protein_coding	uncharacterized LOC121419513 && sp|Q9IBG7|KCP_XENLA Kielin/chordin-like protein OS=Xenopus laevis OX=8355 GN=kcp PE=2 SV=1 && PF07645:Calcium-binding EGF domain|PF00094:von Willebrand factor type D domain|PF07679:Immunoglobulin I-set domain|PF00093:von Willebrand factor type C domain|PF12662:Complement Clr-like EGF-like|PF14670:Coagulation Factor Xa inhibitory site|PF01826:Trypsin Inhibitor like …	-	57	36	61	92	110	107	0.211366577269571	0.127450975262705	0.239799162144497	0.353419814196816	0.343471876273427	0.394700675078179
121407315	11232.4277570621	6004.14490712863	8805.19457485379	14571.1525178903	11693.7307394779	13650.0894746357	8680.5890796815	13304.990910668	-0.616100733745936	0.0140821343277653	0.538664647800722	LOC121407315	NC_054741.1	11480402	11568803	-	19456	protein_coding	mucin-17-like%2C transcript variant X1 && sp|O76536|HYAL_STRPU Hyalin (Fragment) OS=Strongylocentrotus purpuratus OX=7668 PE=2 SV=1 && PF02494:HYR domain	-	11121	6188	8217	13863	13737	13579	55.2513373112493	29.3513757147268	43.2781420117377	71.3506254551598	57.4682390922091	67.1103299706853
121431030	244.424738531519	221.225765808877	289.32731352203	385.747166851744	354.974573659626	348.816632130393	251.659272620809	363.179457547254	-0.529730282406807	0.0148479543380221	0.554608481460511	LOC121431030	NC_054756.1	463975	473158	-	1895	protein_coding	membrane progestin receptor beta-like && sp|Q80ZE5|PAQR8_MOUSE Membrane progestin receptor beta OS=Mus musculus OX=10090 GN=Paqr8 PE=2 SV=2 && PF03006:Haemolysin-III related	-	242	228	270	367	417	347	12.3440781545525	11.103434805855	14.6003554227913	19.3932666449312	17.9108579674152	17.6074070305537
121423740	13.1302545492138	5.82173067918096	13.9305743547644	18.9194795731101	50.2242202539999	34.1779985372719	10.9608531943864	34.4405661214606	-1.66019057539766	0.014924671268159	0.556140381992452	LOC121423740	NC_054750.1	33309852	33336350	-	2203	protein_coding	trafficking protein particle complex subunit 13-like%2C transcript variant X1 && sp|Q6PBY7|TPC13_DANRE Trafficking protein particle complex subunit 13 OS=Danio rerio OX=7955 GN=trappc13 PE=2 SV=2 && PF06159:Protein of unknown function (DUF974)	-	13	6	13	18	59	34	0.570402428951882	0.251343968238231	0.604696887813696	0.818186155933764	2.17985227801075	1.48401934875102
121422478	942.348268801269	515.223165107515	399.700325717471	1840.44492958421	1005.3356630504	758.952614577656	619.090586542085	1201.57773573742	-0.956425950007382	0.0152605090656619	0.563069538588362	LOC121422478	NC_054749.1	13165985	13209337	-	3224	protein_coding	UPF0394 inner membrane protein YeeE-like && - && PF04143:Sulphur transport	-	933	531	373	1751	1181	755	27.9730049166174	15.1995665135083	11.8555764925888	54.3857637469872	29.8156590683672	22.5178572662783
121424209	295.935737147665	281.383649493746	217.53127646286	491.906468900862	348.164509896372	372.942278156702	264.950221034757	404.337752317979	-0.608475807029761	0.0153500016036519	0.563069538588362	LOC121424209	NC_054740.1	78736231	78758302	+	3756	protein_coding	uncharacterized LOC121424209 && sp|Q7Z408|CSMD2_HUMAN CUB and sushi domain-containing protein 2 OS=Homo sapiens OX=9606 GN=CSMD2 PE=1 SV=2 && PF00530:Scavenger receptor cysteine-rich domain|PF01822:WSC domain|PF00084:Sushi repeat (SCR repeat)	-	293	290	203	468	409	371	7.54040283110985	7.125315982799	5.53833641562782	12.4771210435501	8.86313314966875	9.49780982573561
121411870	691.863412785498	587.024510150747	1012.64559732711	1087.87007545383	1038.53472389627	1454.57540833625	763.84450675445	1193.66006922878	-0.644274118835781	0.0153621808348893	0.563069538588362	LOC121411870	NC_054742.1	72068781	72101785	+	7250	protein_coding	plexin-A2-like && sp|Q9HCM2|PLXA4_HUMAN Plexin-A4 OS=Homo sapiens OX=9606 GN=PLXNA4 PE=1 SV=4 && PF17960:TIG domain|PF18020:TIG domain found in plexin|PF08337:Plexin cytoplasmic RasGAP domain|PF01833:IPT/TIG domain|PF01437:Plexin repeat	-	685	605	945	1035	1220	1447	9.13282373922528	7.70103473626293	13.356807909195	14.2954049431062	13.6965558702943	19.1913562791356
121429097	79.7915468759917	121.28605581627	88.9413593419574	167.122069562472	152.375176702813	156.816699171012	96.6729873447397	158.771315145433	-0.714176001925386	0.015399821741053	0.563069538588362	LOC121429097	NC_054754.1	31503745	31523019	+	960	protein_coding	laminin subunit alpha-5-like && sp|Q90404|AGRIN_DIPOM Agrin (Fragment) OS=Diplobatis ommata OX=1870830 GN=AGRN PE=2 SV=1 && PF00053:Laminin EGF domain	-	79	125	83	159	179	156	7.95441726983163	12.0162925787505	8.85963311216719	16.5851731563664	15.1764902498928	15.6253051944413
121405814	171.703328720488	139.721536300343	140.377326190318	210.216439701223	251.972359240406	220.146519990075	150.600730403717	227.445106310568	-0.595705426851401	0.0154974238188027	0.563990358415121	LOC121405814	NC_054758.1	4578679	4623749	+	2597	protein_coding	anti-apoptotic protein NR13-like && sp|Q90ZN1|NR13_CHICK Anti-apoptotic protein NR13 OS=Gallus gallus OX=9031 GN=NR13 PE=1 SV=1 && PF00452:Apoptosis regulator proteins, Bcl-2 family	-	170	144	131	200	296	219	6.32746108429162	5.11708058863755	5.169020139949	7.71173619784401	9.27703746998476	8.10862672926192
121411548	50.5009790354378	3.88115378612064	26.7895660668546	96.6995622625625	75.7619593662032	85.4449963431798	27.0572329628044	85.9688393239819	-1.66907243680692	0.0155522876141192	0.564667673374175	LOC121411548	NC_054742.1	60696624	60734706	+	1977	protein_coding	uncharacterized LOC121411548 && - && PF07546:EMI domain	-	50	4	25	92	89	85	2.44464524917512	0.186717505320796	1.29581265695262	4.65988583544179	3.66414698346865	4.13416113467184
121406438	1.01001958070876	8.73259601877144	8.57266114139349	25.2259727641467	81.7207651590507	4.02094100438493	6.10509224695789	36.9892263091941	-2.60307220822688	0.0155922667933428	0.564802668774667	LOC121406438	NC_054740.1	42506804	42508570	+	1767	protein_coding	lengsin-like && sp|Q7TT51|LGSN_RAT Lengsin OS=Rattus norvegicus OX=10116 GN=Lgsn PE=2 SV=1 && PF00120:Glutamine synthetase, catalytic domain	-	1	9	8	24	96	4	0.0547036067642243	0.470043091705282	0.463940531575838	1.36009364385745	4.42205594632229	0.21767000401468
121407072	4000.68755918738	3227.17937315931	2916.84795335913	6110.99190211455	4084.33574201172	4583.87274499882	3381.57162856861	4926.40012970836	-0.542713907382065	0.0157283286482034	0.568409389847834	LOC121407072	NC_054741.1	3137890	3150590	+	2047	protein_coding	zinc metalloproteinase nas-13-like && sp|Q20191|NAS13_CAEEL Zinc metalloproteinase nas-13 OS=Caenorhabditis elegans OX=6239 GN=nas-13 PE=2 SV=5 && PF01549:ShK domain-like|PF01400:Astacin (Peptidase family M12A)	-	3961	3326	2722	5814	4798	4560	187.042160701805	149.946425216403	136.263379721522	284.414218266552	190.779607192501	214.201320316117
121406578	41.410802809059	61.1281721314001	16.0737396401128	156.611247577411	131.944985413051	41.2146452949455	39.5375715268573	109.923626095136	-1.47284970699924	0.0157824706010758	0.568651399960212	LOC121406578	NC_054740.1	82266598	82275833	+	1556	protein_coding	ferroptosis suppressor protein 1-like && sp|B5FXE5|FSP1_TAEGU Ferroptosis suppressor protein 1 OS=Taeniopygia guttata OX=59729 GN=AIFM2 PE=2 SV=1 && PF07992:Pyridine nucleotide-disulphide oxidoreductase	-	41	63	15	149	155	41	2.54698727458082	3.73648007795799	0.987848954805398	9.58894427045094	8.10796107044291	2.53366625656355
121406333	465.619026706736	250.334419204781	347.192776226436	683.203429028974	579.706677847016	462.408215504267	354.382074045985	575.106107460086	-0.698652486736324	0.0158241576865478	0.568651399960212	LOC121406333	NC_054758.1	16751616	16796253	-	8595	protein_coding	mitochondrial glutamate carrier 2-like%2C transcript variant X2 && sp|Q9H1K4|GHC2_HUMAN Mitochondrial glutamate carrier 2 OS=Homo sapiens OX=9606 GN=SLC25A18 PE=1 SV=1 && PF00153:Mitochondrial carrier protein	-	461	258	324	650	681	460	5.18450807716686	2.77016437082482	3.86285145217307	7.57288905687643	6.44897628917026	5.14620513854603
121410043	522.180123226427	966.40729274404	1099.44379138371	1053.18436290313	1733.1612277482	1605.36069600068	862.67706911806	1463.90209555067	-0.763208268352503	0.015873804608919	0.568651399960212	LOC121410043	NC_054742.1	4800164	4811262	+	2276	protein_coding	uncharacterized LOC121410043 && - && -	-	517	996	1026	1002	2036	1597	21.9568884972683	40.3848798316276	46.1938310191214	44.0848718444914	72.8106763380585	67.4695481831088
121415073	1265.55453462807	1316.68142194143	1455.20922875154	1932.94016305274	1586.74485683823	1864.71139078351	1345.81506177368	1794.79880355816	-0.41516975117428	0.015911815758817	0.568651399960212	LOC121415073	NC_054744.1	3197567	3206400	-	3390	protein_coding	fructose-1%2C6-bisphosphatase 1-like && sp|P00637|F16P1_RABIT Fructose-1,6-bisphosphatase 1 OS=Oryctolagus cuniculus OX=9986 GN=FBP1 PE=1 SV=4 && PF00316:Fructose-1-6-bisphosphatase, N-terminal domain	-	1253	1357	1358	1839	1864	1855	35.7276033215155	36.9412735532503	41.0496019322249	54.3220498639644	44.7544020579227	52.6161854062875
121409147	211.09409236813	230.928650274178	223.960772318905	351.061454301042	291.981483849525	307.601986835447	221.994504987071	316.881641662005	-0.51254267718721	0.0163609974312025	0.579179309064569	LOC121409147	NC_054741.1	78307128	78357792	-	9139	protein_coding	uncharacterized LOC121409147 && - && -	-	209	238	209	334	343	306	2.21054886627074	2.403311109218	2.34345429112255	3.65966985148129	3.05481554555905	3.21957015293647
121410915	190.893700753955	213.463458236635	213.244945892163	274.332453810096	373.702249008575	275.434458800368	205.867368294251	307.823053873013	-0.581856725194955	0.0164684704445147	0.580453402484976	LOC121410915	NC_054742.1	36894898	36901846	-	1977	protein_coding	uncharacterized LOC121410915%2C transcript variant X1 && - && -	-	189	220	199	261	439	274	9.24075904188196	10.2694627926438	10.3146687493429	13.2198935114164	18.0737137723903	13.3265900105892
121423011	74.7414489724479	115.464325137089	66.4381238457995	173.428562753509	168.549078140542	117.612524378259	85.5479659851122	153.196721757437	-0.839224853098902	0.0164715205379019	0.580453402484976	LOC121423011	NC_054749.1	24469398	24479360	-	1746	protein_coding	thialysine N-epsilon-acetyltransferase-like && sp|Q7PCJ8|SAT2_BOVIN Thialysine N-epsilon-acetyltransferase OS=Bos taurus OX=9913 GN=SAT2 PE=2 SV=1 && -	-	74	119	62	165	198	117	4.09675499042179	6.28976524259544	3.63878443558558	9.46310858951074	9.23018700909218	6.44342482245003
121431737	434.308419704765	489.995665497731	474.711110704664	570.73763378882	638.443477805083	711.706557776133	466.33839863572	640.295889790012	-0.457456076727965	0.0165897712995314	0.583239406387267	LOC121431737	NC_054757.1	15893239	15949840	+	12522	protein_coding	uncharacterized LOC121431737%2C transcript variant X2 && sp|Q8N2G6|ZCH24_HUMAN Zinc finger CCHC domain-containing protein 24 OS=Homo sapiens OX=9606 GN=ZCCHC24 PE=1 SV=1 && -	-	430	505	443	543	750	708	3.31930581820198	3.72176881787461	3.62525787860831	4.3423042428725	4.8750279864635	5.43669164555401
121421214	60.6011748425253	46.5738454334477	94.2992725553284	108.26146644613	97.8946665967794	214.115108483498	67.1580976104338	140.090413842136	-1.06164122843571	0.0166629131896722	0.583239406387267	LOC121421214	NC_054748.1	3828539	3860622	+	6563	protein_coding	deleted in malignant brain tumors 1 protein-like && sp|Q9UGM3|DMBT1_HUMAN Deleted in malignant brain tumors 1 protein OS=Homo sapiens OX=9606 GN=DMBT1 PE=1 SV=2 && PF00530:Scavenger receptor cysteine-rich domain	-	60	48	88	103	115	213	0.883692882697404	0.674948361455215	1.37400763556903	1.57155266440461	1.42621495278522	3.12070231148138
121409512	268.665208468529	241.60182318601	147.878404689038	354.214700896561	379.661054801423	319.664809848602	219.381812114526	351.180188515528	-0.678166468392183	0.0168573327977518	0.587404509301528	LOC121409512	NC_054741.1	52165487	52169144	+	672	protein_coding	gamma-aminobutyric acid receptor-associated protein-like 2 && sp|P60519|GBRL2_BOVIN Gamma-aminobutyric acid receptor-associated protein-like 2 OS=Bos taurus OX=9913 GN=GABARAPL2 PE=1 SV=1 && PF02991:Autophagy protein Atg8 ubiquitin like	-	266	249	138	337	446	318	38.2617539561521	34.1949354526728	21.0435347586759	50.2174605004085	54.0200690459072	45.502262379417
121413431	37.370724486224	25.2274996097842	27.8611487095288	68.3203429028974	84.274539070271	42.2198805460418	30.1531242685123	64.9382541730701	-1.10915418660427	0.0172326716398938	0.596388182842097	LOC121413431	NC_054743.1	13261873	13273534	+	3423	protein_coding	tryptophan--tRNA ligase%2C mitochondrial-like && sp|Q3T099|SYWM_BOVIN Tryptophan--tRNA ligase, mitochondrial OS=Bos taurus OX=9913 GN=WARS2 PE=2 SV=1 && PF00579:tRNA synthetases class I (W and Y)	-	37	26	26	65	99	42	1.04483409484026	0.700967952709581	0.778350712155169	1.90151859315959	2.354061717481	1.17982483771147
121409740	12.1202349685051	10.6731729118318	3.21474792802256	24.1748905656406	16.1739014377288	56.293174061389	8.66938526945313	32.2139886882528	-1.8860005544178	0.017444082033909	0.598091279214043	LOC121409740	NC_054741.1	31745444	31771373	+	1401	protein_coding	multiple epidermal growth factor-like domains protein 10 && - && PF01549:ShK domain-like	-	12	11	3	23	19	56	0.827933817151043	0.724579869416731	0.219427976256559	1.64393188734269	1.10383717200421	3.84348362549262
446159	620.152022555176	524.926049572817	476.854275990013	961.740211633095	732.081854549829	667.476206727899	540.644116039335	787.099424303607	-0.541379028896612	0.0175509563216095	0.59950371856445	LOC446159	NC_054746.1	36855101	36873164	+	3050	protein_coding	bone morphogenetic protein BMP2/4%2C transcript variant X1 && sp|P21274|BMP2_MOUSE Bone morphogenetic protein 2 OS=Mus musculus OX=10090 GN=Bmp2 PE=1 SV=3 && PF00019:Transforming growth factor beta like domain|PF00688:TGF-beta propeptide	-	614	541	445	915	860	664	19.4590235132997	16.3692635113439	14.9509589789367	30.0410683587014	22.9502891296116	20.9335740713423
121429873	140.392721718517	99.9397099926065	121.088838622183	255.412974236986	144.713854969152	211.099402730209	120.473756777769	203.742077312116	-0.756541588016483	0.0178276657207604	0.604002415082864	LOC121429873	NC_054755.1	30619372	30623410	-	2237	protein_coding	UDP-D-xylose:L-fucose alpha-1%2C3-D-xylosyltransferase MGP4-like && - && PF03407:Nucleotide-diphospho-sugar transferase	-	139	103	113	243	170	210	6.00622126427421	4.24915873111076	5.17632263524135	10.8776331562575	6.18546689071931	9.02668846554844
121422072	2727.05286791364	1284.66190320593	1750.96603812962	2610.88818108919	3489.30642069738	3139.34968917353	1920.89360308306	3079.8480969867	-0.68118643858906	0.0178377703478504	0.604002415082864	LOC121422072	NC_054748.1	34576163	34672512	+	18932	protein_coding	mucin-17-like%2C transcript variant X2 && sp|O76536|HYAL_STRPU Hyalin (Fragment) OS=Strongylocentrotus purpuratus OX=7668 PE=2 SV=1 && PF00431:CUB domain|PF00008:EGF-like domain|PF02494:HYR domain|PF00041:Fibronectin type III domain	-	2700	1324	1634	2484	4099	3123	13.7854129258101	6.4539144387471	8.8443197372651	13.1386037402307	17.6226400964988	15.8617328811585
121411133	48.4809398740203	46.5738454334477	57.865462704406	91.444151270032	83.4232810998642	90.471172598661	50.973416003958	88.4462016561857	-0.795608250965754	0.017930043908604	0.605809900044288	LOC121411133	NC_054742.1	44763072	44817898	-	4273	protein_coding	zinc transporter ZIP12-like && sp|Q78IQ7|S39A4_MOUSE Zinc transporter ZIP4 OS=Mus musculus OX=10090 GN=Slc39a4 PE=1 SV=1 && PF02535:ZIP Zinc transporter|PF18292:Zinc transporter ZIP4 domain	-	48	48	54	87	98	90	1.08582754769821	1.03666887344502	1.29499993101753	2.03882748046417	1.86673526601345	2.02527853606685
121421740	5.05009790354378	3.88115378612064	1.07158264267419	79.8822470864647	15.322643467322	0	3.33427811077954	31.7349635179289	-3.24415825078985	0.0180793048769514	0.60953085013722	LOC121421740	NC_054748.1	31141394	31176504	+	1645	protein_coding	prostaglandin reductase 1-like%2C transcript variant X2 && sp|Q3SZJ4|PTGR1_BOVIN Prostaglandin reductase 1 OS=Bos taurus OX=9913 GN=PTGR1 PE=2 SV=1 && PF00107:Zinc-binding dehydrogenase|PF16884:N-terminal domain of oxidoreductase	-	5	4	1	76	18	0	0.293803261861351	0.224401524631741	0.0622935349007983	4.62638540073212	0.890627605298422	0
121415115	60.6011748425253	63.0687490244604	46.07805363499	68.3203429028974	123.432405708983	129.675347391414	56.5826591673253	107.142698667765	-0.921616263387026	0.0185724682157488	0.619453458091013	LOC121415115	NC_054744.1	4720825	4724993	-	4169	protein_coding	uncharacterized LOC121415115 && - && PF08205:CD80-like C2-set immunoglobulin domain|PF07686:Immunoglobulin V-set domain	-	60	65	43	65	145	129	1.39114329315017	1.43884222962635	1.05692808616166	1.56126124835339	2.83090735259996	2.97531504708073
121423004	155.543015429148	162.038170570537	158.59423111578	262.770549626529	222.178330276169	213.109873232401	158.725139038488	232.686251045033	-0.551099033784699	0.0188025468948692	0.62578732998821	LOC121423004	NC_054749.1	35080689	35109078	-	5921	protein_coding	WD repeat-containing protein on Y chromosome-like && sp|B4GQJ7|WDY_DROPE WD repeat-containing protein on Y chromosome OS=Drosophila persimilis OX=7234 GN=WDY PE=4 SV=2 && -	-	154	167	148	250	261	212	2.51407466060922	2.60287387431214	2.561388955742	4.22803979602282	3.58785592896143	3.44283289072434
121423965	232.304503563014	304.67057221047	221.817607033556	375.236344866683	370.297217126948	352.837573134778	252.930894269014	366.12371170947	-0.532822305105081	0.0189364570151757	0.628886009071628	LOC121423965	NC_054740.1	77982616	77987997	+	2403	protein_coding	tumor necrosis factor receptor superfamily member 16-like && - && PF00531:Death domain|PF18422:Tumor necrosis factor receptor member 16 trans-membrane domain|PF00020:TNFR/NGFR cysteine-rich region	-	230	314	207	357	435	351	9.25180725137261	12.0588971616764	8.82725053547455	14.8767671023115	14.7341482559166	14.0452181523068
121419403	41.410802809059	90.2368255273049	58.9370453470802	94.5973978655503	143.011339028339	126.659641638125	63.528224561148	121.422792844005	-0.934560290675537	0.0189764011468712	0.628886009071628	LOC121419403	NC_054746.1	43991466	43999842	+	1980	protein_coding	uncharacterized LOC121419403 && - && -	-	41	93	55	90	168	126	2.0015718178019	4.33460445022563	2.84646846977259	4.55167702404566	6.906112373745	6.11900063558541
121411065	546.420593163437	611.281721314001	433.990970283045	958.586965037576	948.301379033151	566.952681618275	530.564428253494	824.613675229667	-0.636072206689989	0.0190908872651531	0.629999279750052	LOC121411065	NC_054742.1	42242945	42274220	-	5080	protein_coding	methionine--tRNA ligase%2C cytoplasmic-like && sp|Q6PF21|SYMC_XENLA Methionine--tRNA ligase, cytoplasmic OS=Xenopus laevis OX=8355 GN=mars1 PE=2 SV=1 && PF00043:Glutathione S-transferase, C-terminal domain|PF18485:Glutathione S-transferase, N-terminal domain|PF09334:tRNA synthetases class I (M)|PF00458:WHEP-TRS domain	-	541	630	405	912	1114	564	10.2940450345354	11.4448090576823	8.16958863962291	17.977332246152	17.8488823877681	10.6755567894184
121428749	406.02787144492	198.909131538683	386.841334005381	631.700401302175	371.999733067762	771.015437590811	330.592778996328	591.571857320249	-0.839374977746214	0.019275576332652	0.633019683059777	LOC121428749	NC_054754.1	7545995	7626684	-	25406	protein_coding	uncharacterized LOC121428749 && sp|Q99102|MUC4_HUMAN Mucin-4 OS=Homo sapiens OX=9606 GN=MUC4 PE=1 SV=4 && PF00008:EGF-like domain|PF12947:EGF domain|PF06119:Nidogen-like|PF07645:Calcium-binding EGF domain|PF00094:von Willebrand factor type D domain|PF01826:Trypsin Inhibitor like cysteine rich domain	-	402	205	361	601	437	767	1.52947460470985	0.744645006533289	1.45606172688202	2.36882128677996	1.40002145924158	2.90291429259872
121430525	102.011977651584	117.404902030149	127.518334478228	197.60345331915	193.235559282339	149.780052413339	115.645071386654	180.206355004942	-0.640717784795094	0.019361710919888	0.633567246403729	LOC121430525	NC_054756.1	7978116	7992494	+	3350	protein_coding	uncharacterized LOC121430525 && - && -	-	101	121	119	188	227	149	2.91426525026592	3.3332836918153	3.6400808729868	5.61962273774712	5.51531852790233	4.27677699007441
121411938	65.6512727460691	72.771633489762	75.010784987193	125.078781622228	91.935860803932	148.774817162242	71.1445637410081	121.929819862801	-0.775379031905262	0.0194392878757543	0.634772217930291	LOC121411938	NC_054742.1	385754	404332	-	10854	protein_coding	fibrillin-1-like && - && PF12661:Human growth factor-like EGF|PF00008:EGF-like domain|PF01414:Delta serrate ligand	-	65	75	70	119	108	148	0.57886334576239	0.637680534859063	0.660871618189324	1.09787087239281	0.809885246388007	1.31113388543171
121409286	387.847518992162	267.799611242324	321.474792802256	489.804304503849	420.521437380948	508.649037054694	325.707307678914	472.99159297983	-0.537971929857697	0.0195458322566936	0.635586395052735	LOC121409286	NC_054740.1	22086326	22146017	-	6072	protein_coding	probable phospholipid-transporting ATPase IA%2C transcript variant X1 && sp|Q9Y2Q0|AT8A1_HUMAN Phospholipid-transporting ATPase IA OS=Homo sapiens OX=9606 GN=ATP8A1 PE=1 SV=1 && PF16209:Phospholipid-translocating ATPase N-terminal|PF13246:Cation transport ATPase (P-type)|PF00122:E1-E2 ATPase|PF16212:Phospholipid-translocating P-type ATPase C-terminal	-	384	276	300	466	494	506	6.11296589105988	4.19477850021835	5.06288858259947	7.68507787393216	6.62193228383158	8.01297702279042
121409155	408.047910606337	516.193453554045	407.201404216191	523.438934856045	688.667698059083	696.628029009689	443.814256125524	636.244887308272	-0.519724409538712	0.0196135660113898	0.636460217069599	LOC121409155	NC_054741.1	78749342	78852438	+	8414	protein_coding	nitric oxide synthase%2C brain-like%2C transcript variant X1 && sp|P29475|NOS1_HUMAN Nitric oxide synthase, brain OS=Homo sapiens OX=9606 GN=NOS1 PE=1 SV=2 && PF00258:Flavodoxin|PF00667:FAD binding domain|PF00175:Oxidoreductase NAD-binding domain|PF00595:PDZ domain|PF02898:Nitric oxide synthase, oxygenase domain	-	404	532	380	498	809	693	4.64121159419578	5.83499971078625	4.62796394895282	5.92680930300027	7.82592286842806	7.91964783949668
121421360	69.6913510689041	41.7224032007969	50.3643842056867	137.691768004301	82.5720231294574	87.4554668453723	53.9260461584626	102.573085993044	-0.926006450855556	0.0198065338215445	0.641385802088102	LOC121421360	NC_054748.1	35227513	35234794	+	1567	protein_coding	intestine-specific homeobox-like && sp|Q2M1V0|ISX_HUMAN Intestine-specific homeobox OS=Homo sapiens OX=9606 GN=ISX PE=1 SV=2 && PF00046:Homeodomain	Homeobox	69	43	47	131	97	87	4.25630366784589	2.53239340217394	3.07353200437474	8.37136769834052	5.03839586752615	5.33857562973401
121410360	436.328458866182	522.015184233226	522.932329625003	621.189579317114	635.038445923456	853.444728180702	493.758657574804	703.224251140424	-0.510024085498004	0.0200831826161729	0.645261609441822	LOC121410360	NC_054742.1	17100007	17167438	+	7674	protein_coding	multiple epidermal growth factor-like domains protein 11 && sp|Q96KG7|MEG10_HUMAN Multiple epidermal growth factor-like domains protein 10 OS=Homo sapiens OX=9606 GN=MEGF10 PE=1 SV=1 && -	-	432	538	488	591	746	849	5.44144774587308	6.46981995420698	6.5163875523801	7.71187186169425	7.91236989541934	10.6380257894434
121405827	7333.75217552628	7906.88055077428	5737.25346887759	9934.82894027979	9486.41882221313	8799.82938809642	6992.62873172605	9407.02571686312	-0.427855615894284	0.0201670930649859	0.645261609441822	LOC121405827	NC_054758.1	17901413	17932078	+	5014	protein_coding	G1/S-specific cyclin-D1-like && sp|P49706|CCND2_CHICK G1/S-specific cyclin-D2 OS=Gallus gallus OX=9031 GN=CCND2 PE=3 SV=1 && PF00134:Cyclin, N-terminal domain|PF02984:Cyclin, C-terminal domain	-	7261	8149	5354	9452	11144	8754	139.979558109187	149.986338245342	109.421563370133	188.770228777054	180.903230787329	167.879379794593
121423116	8.08015664567005	2.91086533959048	0	18.9194795731101	19.5789333193559	19.0994697708284	3.66367399508684	19.1992942210981	-2.3820292425087	0.0204201097691958	1	LOC121423116	NC_054749.1	36142422	36145209	-	2788	protein_coding	cytochrome P450 1A1-like && sp|Q92110|CP1A1_ONCMY Cytochrome P450 1A1 OS=Oncorhynchus mykiss OX=8022 GN=cyp1a1 PE=2 SV=2 && PF00067:Cytochrome P450	-	8	3	0	18	23	19	0.277363768012581	0.0993025039506495	0	0.646507927375208	0.671466910697947	0.655293673312846
121407756	58.5811356811078	58.2173067918096	85.7266114139349	110.363630843142	117.473599916135	113.591583373874	67.5083512956174	113.809604711051	-0.75581632933784	0.020442734118884	0.648543389193687	LOC121407756	NC_054741.1	28317895	28324108	-	4815	protein_coding	UDP-glucuronosyltransferase 2C1-like && sp|P36514|UD2C1_RABIT UDP-glucuronosyltransferase 2C1 (Fragment) OS=Oryctolagus cuniculus OX=9986 GN=UGT2C1 PE=2 SV=1 && PF00201:UDP-glucoronosyl and UDP-glucosyl transferase	-	58	60	80	105	138	113	1.16435178459778	1.1499704299664	1.7025605800509	2.18367059720571	2.33277227043723	2.25661408990733
121431017	288.865600082704	303.70028376394	259.322999527153	401.513399829336	370.297217126948	401.088865187397	283.962961124599	390.966494047894	-0.46045399884264	0.0204484138981221	0.648543389193687	LOC121431017	NC_054756.1	7563265	7588368	+	1911	protein_coding	transmembrane protein 179B-like && - && -	-	286	313	242	382	435	399	14.4663129887922	15.1152510478825	12.976678863767	20.0168988540449	18.5275553422123	20.0764699032551
121415688	54.5410573582728	71.8013450432319	38.5769751362707	101.954973255093	97.8946665967794	97.5078193563346	54.9731258459251	99.1191530694024	-0.847628942357445	0.0204855770084293	0.648543389193687	LOC121415688	NC_054744.1	20391258	20404633	-	2739	protein_coding	uncharacterized LOC121415688 && - && -	-	54	74	36	97	115	97	1.90569870399005	2.49328200012978	1.3468503602867	3.54628651672634	3.41739639836779	3.40529582129538
121425538	976.688934545367	889.754505468157	1102.65853931174	1352.74278947737	1259.86179620203	1292.73253290976	989.700659775087	1301.77903952972	-0.395553970246056	0.0207395371602667	0.653365865844513	LOC121425538	NC_054751.1	19650151	19739720	-	7367	protein_coding	slit homolog 1 protein-like && sp|Q9R1B9|SLIT2_MOUSE Slit homolog 2 protein OS=Mus musculus OX=10090 GN=Slit2 PE=2 SV=2 && PF13855:Leucine rich repeat|PF00054:Laminin G domain|PF00008:EGF-like domain|PF01462:Leucine rich repeat N-terminal domain	-	967	917	1029	1287	1480	1286	12.6878581699953	11.4870994249226	14.3130959677285	17.4937129440517	16.3516128068077	16.7851583298088
121430756	386.837499411453	288.175668619458	378.268672863988	491.906468900862	432.439048966643	647.371501705974	351.093946964966	523.90567319116	-0.57730859698545	0.0208056926976681	0.653365865844513	LOC121430756	NC_054756.1	161200	168859	+	1685	protein_coding	pancreatic lipase-related protein 2-like && sp|P81139|LIPR2_CAVPO Pancreatic lipase-related protein 2 OS=Cavia porcellus OX=10141 GN=PNLIPRP2 PE=1 SV=1 && PF00151:Lipase	-	383	297	353	468	508	644	21.9710787046666	16.2662805462473	21.4676090883502	27.8125024567205	24.5388019994619	36.7503183573438
121419421	1146.37222410444	1094.48536768602	1265.53910099821	1567.16355797262	1459.90741924762	1491.76911262681	1168.79889759622	1506.28002994902	-0.366018157442804	0.0211290531026807	0.660842499703493	LOC121419421	NC_054740.1	8744924	8844418	+	12849	protein_coding	rho GTPase-activating protein 7-like%2C transcript variant X3 && sp|Q9Y3M8|STA13_HUMAN StAR-related lipid transfer protein 13 OS=Homo sapiens OX=9606 GN=STARD13 PE=1 SV=2 && PF00620:RhoGAP domain|PF01852:START domain|PF07647:SAM domain (Sterile alpha motif)	-	1135	1128	1181	1491	1715	1484	8.53845007611146	8.10161283068087	9.41866709166873	11.619901139602	10.863864608477	11.1055408842596
121418562	91.9117818444968	134.870094067692	113.587760123464	152.406918783387	198.343107104779	188.984227206092	113.456545345218	179.911417698086	-0.665680170336271	0.0211444918363219	0.660842499703493	LOC121418562	NC_054740.1	60070660	60080412	-	3122	protein_coding	viral IAP-associated factor homolog && sp|Q6P268|PDCL3_DANRE Phosducin-like protein 3 OS=Danio rerio OX=7955 GN=pdcl3 PE=2 SV=1 && PF02114:Phosducin	-	91	139	106	145	233	188	2.8174810560112	4.10878688458287	3.47921962865221	4.65081669016837	6.07452846638205	5.7902870478588
121424114	357.5469315709	446.332685403874	281.826235023311	567.584387193302	474.150689516575	557.905564358409	361.901950666028	533.213547022762	-0.557970832267654	0.0212134854809801	0.660842499703493	LOC121424114	NC_054740.1	78340973	78379301	-	4804	protein_coding	protein Wnt-1 && sp|P28094|WNT1_STRPU Protein Wnt-1 (Fragment) OS=Strongylocentrotus purpuratus OX=7668 GN=WNT-1 PE=2 SV=2 && PF00110:wnt family	-	354	460	263	540	557	555	7.12283320065446	8.83662748172558	5.60998406990152	11.2560206173319	9.4371692891197	11.1087483288477
121420580	860.53668276386	1074.10931030889	1143.37867973336	1506.20079045926	1428.41087434257	1255.53882861919	1026.0082242687	1396.71683114034	-0.445085519852073	0.0215101169458184	0.665490529236898	LOC121420580	NC_054747.1	2087842	2110990	-	6841	protein_coding	deleted in malignant brain tumors 1 protein-like && sp|Q9UGM3|DMBT1_HUMAN Deleted in malignant brain tumors 1 protein OS=Homo sapiens OX=9606 GN=DMBT1 PE=1 SV=2 && PF00530:Scavenger receptor cysteine-rich domain	-	852	1107	1067	1433	1678	1249	12.0385038336254	14.9334359880599	15.9828309985243	20.9759055489056	19.9646598546451	17.5556935561442
121411369	386.837499411453	373.561051914112	476.854275990013	542.358414429155	526.928683681796	687.580911749823	412.417609105193	585.622669953591	-0.506017587885789	0.021576317235788	0.665490529236898	LOC121411369	NC_054742.1	53965681	54012038	+	8942	protein_coding	uncharacterized LOC121411369%2C transcript variant X1 && sp|Q6ZR37|PKHG7_HUMAN Pleckstrin homology domain-containing family G member 7 OS=Homo sapiens OX=9606 GN=PLEKHG7 PE=2 SV=1 && PF00621:RhoGEF domain	-	383	385	445	516	619	684	4.14015517975433	3.97335874489481	5.09957782216024	5.77842066394166	5.63437220254694	7.3552354510248
121420353	29.2905678405539	6.79201912571112	8.57266114139349	53.6051921238118	26.3889970826101	57.2984093124853	14.8850827025528	45.7641995063024	-1.61769862532481	0.0217523988176404	0.669595580995191	LOC121420353	NC_054740.1	66793991	66806307	-	2848	protein_coding	cytochrome P450 2U1-like && sp|Q7Z449|CP2U1_HUMAN Cytochrome P450 2U1 OS=Homo sapiens OX=9606 GN=CYP2U1 PE=1 SV=1 && PF00067:Cytochrome P450	-	29	7	8	51	31	57	0.984261559487059	0.226824399239335	0.287845126156779	1.79318174893934	0.885954173146712	1.92446498721511
121412178	22.2204307755926	23.2869227167238	19.2884875681353	55.7073565208241	23.8352231713898	84.4397610920836	21.5986136868173	54.6607802614325	-1.33534514246161	0.0218351163542792	0.67069989782027	LOC121412178	NC_054742.1	12612004	12627009	+	1167	protein_coding	uncharacterized LOC121412178 && - && -	-	22	24	18	53	28	84	1.82223479807408	1.89789464277231	1.58055832768864	4.5477767009745	1.95288524707442	6.92123465207604
121411313	639.342394588642	924.684889543243	558.294556833251	916.543677097332	1579.08353510457	921.800725255246	707.440613655045	1139.14264581905	-0.687452684697482	0.0219384741445211	0.671343169499137	LOC121411313	NC_054742.1	51918610	51941546	-	1957	protein_coding	folylpolyglutamate synthase%2C mitochondrial-like && sp|A6H751|FOLC_BOVIN Folylpolyglutamate synthase, mitochondrial OS=Bos taurus OX=9913 GN=FPGS PE=2 SV=1 && -	-	633	953	521	872	1855	917	31.2655012291565	44.9400746221655	27.2807167189855	44.6189943941195	77.1511915028105	45.0561058552814
121423682	5899.52437091984	2935.12255075373	4717.10679305177	8181.62383317159	5429.32333525443	7726.23813992565	4517.25123824178	7112.39510278389	-0.654871061001057	0.0220863508314671	0.674543138335161	LOC121423682	NC_054750.1	3430118	3467390	-	7228	protein_coding	sodium- and chloride-dependent glycine transporter 1-like%2C transcript variant X3 && sp|Q761V0|SC6A5_MOUSE Sodium- and chloride-dependent glycine transporter 2 OS=Mus musculus OX=10090 GN=Slc6a5 PE=1 SV=1 && PF00209:Sodium:neurotransmitter symporter family	-	5841	3025	4402	7784	6378	7686	78.1126862870887	38.6223726050818	62.4080729581906	107.839732569697	71.8217396509411	102.248602208911
446166	10719.337810062	9059.58322525211	9656.03119313709	11797.3465960326	13670.3517467624	12322.1737079376	9811.65074281707	12596.6240169109	-0.36050929277838	0.0223404158265797	0.679637337724231	LOC446166	NC_054740.1	34688471	34734382	+	7078	protein_coding	embryonic blastocoelar extracellular matrix protein precursor && sp|Q9GV77|FREM2_LYTVA Extracellular matrix protein 3 OS=Lytechinus variegatus OX=7654 GN=ECM3 PE=1 SV=1 && PF03160:Calx-beta domain	-	10613	9337	9011	11224	16059	12258	144.937283408626	121.738659344992	130.458178259445	158.792950578348	184.670484707597	166.526825112232
121414217	3.03005874212627	0.97028844653016	1.07158264267419	10.5108219850611	15.322643467322	7.03664675767363	1.6906432771102	10.9567040700189	-2.69883177399983	0.0223680678928208	1	LOC121414217	NC_054743.1	48258985	48281492	+	1993	protein_coding	uncharacterized LOC121414217%2C transcript variant X1 && - && -	-	3	1	1	10	18	7	0.145501163801883	0.0463046297063741	0.0514163898202776	0.502443023226315	0.735114104724488	0.337727079736274
121415413	0	0	0	7.3575753895428	3.40503188162711	5.02617625548116	0	5.26292784221703	-4.8120850334911	0.0223859767788256	1	LOC121415413	NC_054744.1	33807711	33808832	+	1122	protein_coding	G-protein coupled receptor moody-like && sp|P18599|5HT2A_CRIGR 5-hydroxytryptamine receptor 2A OS=Cricetulus griseus OX=10029 GN=HTR2A PE=2 SV=1 && PF00001:7 transmembrane receptor (rhodopsin family)	-	0	0	0	7	4	5	0	0	0	0.624739983692541	0.290172788812815	0.428501445069006
121415982	127.262467169303	128.078074941981	262.537747455176	285.894357993663	213.665750572101	488.544332032769	172.626096522153	329.368146866178	-0.932425988102057	0.0226092659650895	0.682936587278178	LOC121415982	NC_054744.1	34199233	34208028	-	1265	protein_coding	dehydrogenase/reductase SDR family member 11-like%2C transcript variant X2 && sp|Q71R50|DHR11_CHICK Dehydrogenase/reductase SDR family member 11 OS=Gallus gallus OX=9031 GN=DHRS11 PE=2 SV=1 && PF00106:short chain dehydrogenase	-	126	132	245	272	251	486	9.62792127841931	9.62975238310995	19.8465232437899	21.5314113137464	16.1500081286646	36.9420411042796
121416285	1093.85120590758	1109.03969438397	1103.73012195441	1794.19731284994	1386.69923379264	1301.77965016962	1102.20700741532	1494.2253989374	-0.438754375105129	0.0226410414088318	0.682936587278178	LOC121416285	NC_054744.1	46008419	46034238	-	5256	protein_coding	threonine--tRNA ligase 1%2C cytoplasmic-like%2C transcript variant X1 && sp|Q9D0R2|SYTC_MOUSE Threonine--tRNA ligase 1, cytoplasmic OS=Mus musculus OX=10090 GN=Tars1 PE=1 SV=2 && PF07973:Threonyl and Alanyl tRNA synthetase second additional domain|PF00587:tRNA synthetase class II core domain (G, H, P, S and T)|PF03129:Anticodon binding domain|PF02824:TGS domain	-	1083	1143	1030	1707	1629	1295	19.9170774018326	20.0688546739898	20.0812501634642	32.5216284172395	25.2263999562004	23.6913361746886
121432141	163.623172074818	152.335286105235	207.887032678792	281.690029199639	224.732104187389	276.439694051464	174.615163619615	260.953942479497	-0.579568643695468	0.0226608411666752	0.682936587278178	LOC121432141	NC_054757.1	2309598	2330391	-	6225	protein_coding	transcription factor 7-like 2 && sp|Q9NQB0|TF7L2_HUMAN Transcription factor 7-like 2 OS=Homo sapiens OX=9606 GN=TCF7L2 PE=1 SV=2 && PF00505:HMG (high mobility group) box	HMG	162	157	194	268	264	275	2.51552228926687	2.32751244012115	3.1935318542798	4.31111449538525	3.45186752725568	4.24784324099733
121430051	2508.88863848055	2536.33399922984	2392.84404109146	2881.01630610526	3456.10735985152	3177.54862871519	2479.35555960061	3171.55743155732	-0.35534908159809	0.022668092939318	0.682936587278178	LOC121430051	NC_054755.1	9961755	9999417	+	4770	protein_coding	calpain-5-like%2C transcript variant X2 && sp|O15484|CAN5_HUMAN Calpain-5 OS=Homo sapiens OX=9606 GN=CAPN5 PE=1 SV=2 && PF00168:C2 domain|PF01067:Calpain large subunit, domain III|PF00648:Calpain family cysteine protease	-	2484	2614	2233	2741	4060	3161	50.3368139435058	50.5730234781041	47.9710497585071	57.5419764997906	69.2782970825364	63.7208059598503
121409315	779.735116307159	840.269794695119	935.491647054564	1057.38869169715	1128.76806875939	1154.01006825848	851.832186018947	1113.388942905	-0.386586927383936	0.0227202082282665	0.683185257458455	LOC121409315	NC_054741.1	83915888	83921415	+	2517	protein_coding	BTB/POZ domain-containing adapter for CUL3-mediated RhoA degradation protein 3-like && sp|Q9H3F6|BACD3_HUMAN BTB/POZ domain-containing adapter for CUL3-mediated RhoA degradation protein 3 OS=Homo sapiens OX=9606 GN=KCTD10 PE=1 SV=1 && PF02214:BTB/POZ domain	-	772	866	873	1006	1326	1148	29.6473988373622	31.7516567287088	35.5418399157779	40.022930431537	42.8795143382618	43.8564844918398
121410060	76.7614881338654	149.424420765645	110.373012195441	149.253672187868	225.583362157796	202.052285470343	112.18630703165	192.296439938669	-0.777846538397295	0.0236221433273429	0.69632471775585	LOC121410060	NC_054742.1	5300572	5322604	+	8545	protein_coding	uncharacterized LOC121410060%2C transcript variant X1 && - && PF07546:EMI domain	-	76	154	103	142	265	201	0.859714073678316	1.66318426667522	1.23519076488201	1.66406542107883	2.52419763890329	2.26182569677829
121417006	458.548889641775	388.115378612064	339.691697727717	647.466634279766	566.937808290914	478.491979521807	395.451988660519	564.298807364162	-0.51255990142718	0.0236389423784562	0.69632471775585	LOC121417006	NC_054745.1	11820260	11826542	+	4397	protein_coding	ephrin-B2-like && sp|P52800|EFNB2_MOUSE Ephrin-B2 OS=Mus musculus OX=10090 GN=Efnb2 PE=1 SV=1 && PF00812:Ephrin	-	454	400	317	616	666	476	9.98049079171764	8.39528105570195	7.38774122743798	14.0287302774316	12.3284169198291	10.4093983975845
121427607	426.228263059095	359.006725216159	385.769751362707	694.765333212542	518.416103977728	470.450097513037	390.334913212654	561.210511567769	-0.523399362576294	0.0236940288379587	0.69632471775585	LOC121427607	NC_054753.1	11228839	11290824	+	5948	protein_coding	chordin-like%2C transcript variant X1 && sp|O57472|CHRD_DANRE Chordin OS=Danio rerio OX=7955 GN=chd PE=2 SV=1 && PF00093:von Willebrand factor type C domain|PF07452:CHRD domain	-	422	370	360	661	609	468	6.85794506898221	5.74066862672787	6.20212363286025	11.1281922131258	8.33366199773953	7.56571603227824
121412746	64.6412531653604	35.9006725216159	62.1517932751028	98.8017266595748	89.3820868927117	103.539230862912	54.2312396540264	97.2410148050661	-0.843663272240185	0.0237040604840966	0.69632471775585	LOC121412746	NC_054743.1	52220515	52239088	+	1649	protein_coding	calmodulin-A-like && sp|Q0IUU4|CML2_ORYSJ Putative calmodulin-like protein 2 OS=Oryza sativa subsp. japonica OX=39947 GN=CML2 PE=3 SV=2 && PF13499:EF-hand domain pair	-	64	37	58	94	105	103	3.75155941889181	2.07067901708777	3.60426086409046	5.7082280689669	5.18272532596085	6.00608829603939
121407026	370.677186120113	311.462591336181	363.266515866549	486.651057908331	532.887489474643	425.214511213706	348.468764440948	481.58435286556	-0.467588007383113	0.0237366608343452	0.69632471775585	LOC121407026	NC_054741.1	1410577	1461409	+	7303	protein_coding	b(0%2C+)-type amino acid transporter 1-like%2C transcript variant X1 && sp|Q9QXA6|BAT1_MOUSE b(0,+)-type amino acid transporter 1 OS=Mus musculus OX=10090 GN=Slc7a9 PE=1 SV=1 && PF13520:Amino acid permease	-	367	321	339	463	626	423	4.85754994480693	4.05635023532	4.75671658292547	6.34853925331084	6.97690134273705	5.56947437596661
121418435	612.071865909506	415.283455114909	541.149234550464	803.026799658671	628.228382160202	827.3086116522	522.834851858293	752.854597823691	-0.52578667066183	0.024166347579115	0.706219568278227	LOC121418435	NC_054746.1	11111168	11160527	+	5058	protein_coding	uncharacterized LOC121418435 && sp|O13728|AIN1_SCHPO Alpha-actinin-like protein 1 OS=Schizosaccharomyces pombe (strain 972 / ATCC 24843) OX=284812 GN=ain1 PE=1 SV=1 && PF07647:SAM domain (Sterile alpha motif)|PF00307:Calponin homology (CH) domain	-	606	428	505	764	738	823	11.5810066291706	7.80902221392961	10.2310788415314	15.1254621234004	11.875915152106	15.6457416127082
121418256	359.566970732317	453.124704529585	499.357511486171	523.438934856045	630.782156071422	733.82173330025	437.349728916024	629.347608075906	-0.525429284270775	0.0243751272907123	0.710986858951564	LOC121418256	NC_054746.1	4474454	4480173	-	890	lncRNA	uncharacterized LOC121418256 && - && -	-	356	467	466	498	741	730	38.6645092609537	48.4237688890374	53.6543315156236	56.0316555903868	67.7669204956607	78.8693019321843
121412403	5840.94323523873	4879.58059760018	5935.49625777232	6036.36506602061	8656.44230106652	8160.49976839922	5552.00669687041	7617.76904516212	-0.456450931419124	0.0244485910115159	0.711796735692285	LOC121412403	NC_054740.1	34576153	34581435	+	5283	protein_coding	extracellular matrix protein 3 && sp|Q9GV77|FREM2_LYTVA Extracellular matrix protein 3 OS=Lytechinus variegatus OX=7654 GN=ECM3 PE=1 SV=1 && PF16184:Cadherin-like	-	5783	5029	5539	5743	10169	8118	105.809604891205	87.848174088048	107.438424899969	108.855988127971	156.67048430574	147.755474096565
121420116	0	2.91086533959048	0	5.25541099253057	5.95880579284744	23.1204107752134	0.97028844653016	11.4448758535305	-3.52824368111783	0.0245657430507902	1	LOC121420116	NC_054747.1	19501006	19517880	+	1898	protein_coding	aqualysin-1-like && sp|P08594|AQL1_THEAQ Aqualysin-1 OS=Thermus aquaticus OX=271 GN=pstI PE=1 SV=2 && PF00082:Subtilase family	-	0	3	0	5	7	23	0	0.145866902536571	0	0.263795823311392	0.300186654812415	1.16521689056383
121413185	17.1703328720488	4.8514422326508	15.0021569974386	55.7073565208241	28.0915130234237	25.1308812774058	12.3413107007128	36.3099169405512	-1.55831570763796	0.0246631646658274	0.715243586753785	LOC121413185	NC_054743.1	612394	616581	-	3797	pseudogene	- && sp|Q9UR07|TF211_SCHPO Transposon Tf2-11 polyprotein OS=Schizosaccharomyces pombe (strain 972 / ATCC 24843) OX=284812 GN=Tf2-11 PE=3 SV=1 && PF17921:Integrase zinc binding domain	-	17	5	14	53	33	25	0.432773674898745	0.121523738484071	0.377829894328519	1.39774964709961	0.707396476072116	0.633103267536772
121421903	14.1402741299226	28.1383649493746	39.6485577789449	59.9116853148485	66.3981216917287	52.2722330570041	27.309065619414	59.5273466878604	-1.12742192793192	0.0247875770520669	0.715243586753785	LOC121421903	NC_054748.1	25813620	25829784	-	2894	protein_coding	ankyrin repeat and BTB/POZ domain-containing protein BTBD11-like && sp|A6QL63|BTBDB_HUMAN Ankyrin repeat and BTB/POZ domain-containing protein BTBD11 OS=Homo sapiens OX=9606 GN=BTBD11 PE=2 SV=3 && PF00651:BTB/POZ domain|PF12796:Ankyrin repeats (3 copies)	ZBTB	14	29	37	57	78	52	0.467608094033649	0.924764576067487	1.31012301373085	1.97228852389539	2.19374237955618	1.72774625508681
121414505	7.07013706496129	7.76230757224128	7.5010784987193	12.6129863820734	21.2814492601694	38.1989395416568	7.44450771197396	24.0311250612999	-1.69068281806801	0.0248354267488585	0.715243586753785	LOC121414505	NC_054743.1	63950998	63964719	-	1883	protein_coding	cystine/glutamate transporter-like && sp|Q9WTR6|XCT_MOUSE Cystine/glutamate transporter OS=Mus musculus OX=10090 GN=Slc7a11 PE=1 SV=1 && PF13520:Amino acid permease	-	7	8	7	12	25	38	0.359335587927079	0.392077013297095	0.380940018259529	0.638153337412668	1.08063551861384	1.94047664492429
121412157	1.01001958070876	33.9600956285556	4.28633057069674	108.26146644613	11.0663536152881	81.4240553387949	13.0854819266537	66.9172918000709	-2.34824892995497	0.0248797209820029	0.715243586753785	LOC121412157	NC_054742.1	74787026	74822039	-	744	protein_coding	ADP-sugar pyrophosphatase-like && sp|Q5RCY2|NUDT5_PONAB ADP-sugar pyrophosphatase OS=Pongo abelii OX=9601 GN=NUDT5 PE=2 SV=1 && PF00293:NUDIX domain	-	1	35	4	103	13	81	0.129921066065033	4.34137022200017	0.550929381246308	13.8630378178595	1.42219768065313	10.468566755581
121425351	503.999770773669	614.192586653591	399.700325717471	721.042388175194	766.1321733661	666.470971476802	505.964227714911	717.881844339366	-0.504346841238248	0.0249343392146447	0.715243586753785	LOC121425351	NC_054740.1	83001506	83015640	+	2119	protein_coding	carbohydrate sulfotransferase 11-like%2C transcript variant X1 && sp|P69478|CHSTB_RAT Carbohydrate sulfotransferase 11 OS=Rattus norvegicus OX=10116 GN=Chst11 PE=1 SV=1 && PF03567:Sulfotransferase family	-	499	633	373	686	900	663	22.7626122241811	27.5679496904392	18.0379323322824	32.4180791160439	34.5701371098609	30.0855333616425
121432068	80.8015664567005	61.1281721314001	65.3665412031253	111.414713041648	98.7459245671862	131.685817893606	69.0987599304086	113.948818500814	-0.720607065562098	0.0251119081626132	0.717693727597914	LOC121432068	NC_054757.1	18825493	18954850	+	9599	protein_coding	neurofilament heavy polypeptide-like%2C transcript variant X2 && - && -	-	80	63	61	106	116	131	0.80559452569963	0.605684238077157	0.651197495532932	1.10579339723664	0.983606855129845	1.31226168140708
121423076	53.5310377775641	3.88115378612064	3.21474792802256	198.654535517656	30.645286934644	51.2669978059079	20.2089798305691	93.5222734194025	-2.20850265693511	0.0251742102272184	0.71815659065779	LOC121423076	NC_054749.1	28478371	28493994	-	2756	protein_coding	uncharacterized LOC121423076 && sp|A6QLZ7|CRLD2_BOVIN Cysteine-rich secretory protein LCCL domain-containing 2 OS=Bos taurus OX=9913 GN=CRISPLD2 PE=2 SV=1 && PF00188:Cysteine-rich secretory protein family|PF00045:Hemopexin	-	53	4	3	189	36	51	1.85887063754585	0.133940677800876	0.11154520853971	6.8671527815609	1.0631947828127	1.77936935339178
121429484	1012.03961987017	931.476908668954	929.062151198519	1134.1176921881	1251.34921649796	1319.87388468935	957.526226579215	1235.1135977918	-0.367356920790646	0.0254711190582627	0.724778698129981	LOC121429484	NC_054755.1	8375019	8514731	+	12736	protein_coding	dedicator of cytokinesis protein 9-like%2C transcript variant X1 && sp|Q8BIK4|DOCK9_MOUSE Dedicator of cytokinesis protein 9 OS=Mus musculus OX=10090 GN=Dock9 PE=1 SV=2 && PF00169:PH domain|PF11878:Domain of unknown function (DUF3398)|PF14429:C2 domain in Dock180 and Zizimin proteins|PF06920:Dock homology region 2	-	1002	960	867	1079	1470	1313	7.60478923513576	6.95616535212088	6.9758145319207	8.48364550854239	9.39450352348714	9.91303909948852
121409048	939.318210059143	1399.15593989649	992.285527116296	1400.04148841014	1572.27347134132	1719.95751462565	1110.25322569064	1564.09082479237	-0.494278429116641	0.0254994046337461	0.724778698129981	LOC121409048	NC_054741.1	75781597	75792181	+	4963	protein_coding	fatty acid-binding protein%2C heart-like && sp|Q99P61|FABPH_ICTTR Fatty acid-binding protein, heart OS=Ictidomys tridecemlineatus OX=43179 GN=FABP3 PE=2 SV=3 && PF00061:Lipocalin / cytosolic fatty-acid binding protein family	-	930	1442	926	1332	1847	1711	18.1130332524113	26.8134501593647	19.1194585751237	26.875346264887	30.2908994626041	33.1497973467525
121420398	18.1803524527576	9.7028844653016	5.35791321337093	35.7367947492079	25.5377391122033	32.1675280350794	11.0803833771434	31.1473539654969	-1.48598405134013	0.0256302582501513	0.727171042813037	LOC121420398	NC_054747.1	33704795	33747607	-	4500	protein_coding	nephrin-like && sp|Q9QZS7|NPHN_MOUSE Nephrin OS=Mus musculus OX=10090 GN=Nphs1 PE=1 SV=2 && PF00041:Fibronectin type III domain|PF08205:CD80-like C2-set immunoglobulin domain|PF07679:Immunoglobulin I-set domain|PF13927:Immunoglobulin domain	-	18	10	5	34	30	32	0.386645092609537	0.205078060010675	0.113858738790904	0.756589869774701	0.542623115079964	0.683774039278116
121425449	3866.35495495312	2469.38409641926	2313.54692553357	7010.71826403578	2948.75760948908	4493.40157240016	2883.09532563531	4817.62581530834	-0.740589610677966	0.0258283659192686	0.731208444593251	LOC121425449	NC_054751.1	8821736	8826981	-	1306	protein_coding	aqualysin-1-like && sp|P08594|AQL1_THEAQ Aqualysin-1 OS=Thermus aquaticus OX=271 GN=pstI PE=1 SV=2 && PF00082:Subtilase family	-	3828	2545	2159	6670	3464	4470	283.322629117402	179.835871536926	169.401925991275	511.418902380138	215.88588866428	329.108795943704
121426681	0	0	0	3.15324659551834	13.6201275265084	1.00523525109623	0	5.92620312437434	-4.99286882641469	0.0258437284431224	1	LOC121426681	NC_054752.1	18187865	18200260	+	1146	protein_coding	sulfotransferase 1C2A-like && sp|P0DMM9|ST1A3_HUMAN Sulfotransferase 1A3 OS=Homo sapiens OX=9606 GN=SULT1A3 PE=1 SV=1 && PF00685:Sulfotransferase domain	-	0	0	0	3	16	1	0	0	0	0.262138467353415	1.13638348707846	0.0839055185632504
121415625	565.610965196903	606.43027908135	457.565788421877	764.136758313945	1040.23723983708	614.198738419798	543.202344233377	806.190912190275	-0.569962972502768	0.0265166653600449	0.742848164834638	LOC121415625	NC_054744.1	18251185	18308679	+	4777	protein_coding	uncharacterized LOC121415625 && sp|B3EWZ5|MLRP1_ACRMI MAM and LDL-receptor class A domain-containing protein 1 (Fragment) OS=Acropora millepora OX=45264 PE=1 SV=1 && PF01549:ShK domain-like|PF00008:EGF-like domain|PF00629:MAM domain, meprin/A5/mu	-	560	625	427	727	1222	611	11.3314450419375	12.0741478706306	9.15970553011184	15.2395901868508	20.8211884015402	12.2987539315678
121410027	28.2805482598452	9.7028844653016	0	57.8095209178363	53.629252135627	43.225115797138	12.6611442417156	51.5546296168671	-2.02260902992786	0.0270807136258229	0.754728658364908	LOC121410027	NC_054742.1	4214492	4232904	-	4496	protein_coding	calcium-activated chloride channel regulator 1-like && sp|P54281|CLCA1_BOVIN Calcium-activated chloride channel regulator 1 OS=Bos taurus OX=9913 PE=1 SV=1 && PF08434:Calcium-activated chloride channel N terminal|PF00092:von Willebrand factor type A domain	-	28	10	0	55	63	43	0.601983017852927	0.20526051380072	0	1.2249842524678	1.14052233930286	0.919638822010644
121424878	292.905678405539	294.967687745169	340.763280370391	396.257988836805	389.024892475897	538.806094587581	309.545548840366	441.362991966761	-0.511742095409806	0.0270861145368505	0.754728658364908	LOC121424878	NC_054751.1	34110189	34253346	+	5770	protein_coding	cGMP-specific 3'%2C5'-cyclic phosphodiesterase-like%2C transcript variant X1 && sp|B4K9L4|PDE6_DROMO cGMP-specific 3',5'-cyclic phosphodiesterase OS=Drosophila mojavensis OX=7230 GN=Pde6 PE=3 SV=1 && PF00233:3'5'-cyclic nucleotide phosphodiesterase|PF01590:GAF domain	-	290	304	318	377	457	536	4.85819223816143	4.86216267061704	5.6475513070982	6.54273990250168	6.44658830827237	8.9323168475889
121428744	9.0901762263788	16.4949035910127	13.9305743547644	15.7662329775917	50.2242202539999	43.225115797138	13.171884724052	36.4051896762432	-1.4697693481481	0.0271743154665444	0.754880970375539	LOC121428744	NC_054754.1	9333599	9340214	+	5012	lncRNA	uncharacterized LOC121428744%2C transcript variant X1 && - && -	-	9	17	13	15	59	43	0.17357371475887	0.313018188164737	0.265791549052987	0.299691424169008	0.958143369604486	0.824959326368686
121415636	623.182081297302	2291.82131070424	774.754250653436	1779.48216207085	4062.20303478114	1818.47056923309	1229.91921421833	2553.38525536169	-1.05383334588432	0.027336111591329	0.757628601684235	LOC121415636	NC_054744.1	18580727	18598969	-	3195	protein_coding	glutamate receptor 2-like && sp|P42262|GRIA2_HUMAN Glutamate receptor 2 OS=Homo sapiens OX=9606 GN=GRIA2 PE=1 SV=3 && PF01094:Receptor family ligand binding region|PF00060:Ligand-gated ion channel|PF10613:Ligated ion channel L-glutamate- and glycine-binding site	-	617	2362	723	1693	4772	1809	18.6666683990676	68.2245602458048	23.1886952523446	53.0615844875132	121.567957988807	54.4431002224521
446193	3185.60175755542	1263.31555738227	2033.8638557956	3031.32106049163	3640.83033942979	3806.82589590143	2160.9270569111	3492.99243194095	-0.692878018804924	0.0277287074119413	0.76465747955117	LOC446193	NC_054748.1	36319592	36403844	-	19129	protein_coding	hyalin%2C transcript variant X1 && sp|O76536|HYAL_STRPU Hyalin (Fragment) OS=Strongylocentrotus purpuratus OX=7668 PE=2 SV=1 && PF00008:EGF-like domain|PF00431:CUB domain|PF00041:Fibronectin type III domain|PF02494:HYR domain	-	3154	1302	1898	2884	4277	3787	15.9375636741398	6.28131294684795	10.1674681166094	15.0972243097731	18.198539363247	19.0361089353175
121424277	198.973857399625	171.741055035838	162.880561686476	295.354097780218	264.741228796508	218.136049487883	177.865158040646	259.410458688203	-0.544093365833655	0.027890165333757	0.76465747955117	LOC121424277	NC_054740.1	79026362	79073889	+	4802	protein_coding	carbamoyl-phosphate synthase [ammonia]%2C mitochondrial-like && sp|Q91293|CPSM_LITCT Carbamoyl-phosphate synthase [ammonia], mitochondrial OS=Lithobates catesbeianus OX=8400 PE=2 SV=1 && PF00988:Carbamoyl-phosphate synthase small chain, CPSase domain|PF02786:Carbamoyl-phosphate synthase L chain, ATP binding domain|PF00117:Glutamine amidotransferase class-I|PF02142:MGS-like domain|PF02787:Carbamoy…	-	197	177	152	281	311	217	3.96548746585167	3.40159672633283	3.24362254614653	5.85973914257607	5.27142197386096	4.34522952256273
121421687	40.4007832283502	26.1977880563143	30.0043139948772	73.575753895428	57.0342840172541	54.2827035591966	32.2009617598473	61.6309138239596	-0.935614256426522	0.0279337064681534	0.76465747955117	LOC121421687	NC_054748.1	29694508	29725560	+	3282	protein_coding	uncharacterized LOC121421687 && - && -	-	40	27	28	70	67	54	1.17807767400834	0.759201227644637	0.874235288705293	2.13576557496353	1.66159729023572	1.58208687104454
121422279	364.617068635861	239.66124629295	250.75033838576	402.564482027842	402.645020002406	438.282569477958	285.009551104857	414.497357169402	-0.540229604191071	0.0279455580894895	0.76465747955117	LOC121422279	NC_054749.1	32072455	32152987	-	13885	protein_coding	unconventional myosin-XV-like%2C transcript variant X3 && sp|Q9UKN7|MYO15_HUMAN Unconventional myosin-XV OS=Homo sapiens OX=9606 GN=MYO15A PE=1 SV=2 && PF00063:Myosin head (motor domain)|PF00373:FERM central domain|PF00784:MyTH4 domain|PF07653:Variant SH3 domain	-	361	247	234	383	473	436	2.51312348635295	1.64165836299507	1.72694637301868	2.76214840508525	2.77271228051303	3.01936591885052
121408410	379.767362346492	841.240083141649	586.15570554278	765.187840512451	1093.0152340023	1039.4132496335	602.387717010307	965.87210804942	-0.681155561813338	0.0280552069498013	0.764855260434989	LOC121408410	NC_054741.1	55495776	55542585	-	2493	protein_coding	RNA-binding protein Musashi homolog 2-like%2C transcript variant X3 && sp|Q9VVE5|MSIR6_DROME RNA-binding protein Musashi homolog Rbp6 OS=Drosophila melanogaster OX=7227 GN=Rbp6 PE=2 SV=3 && -	-	376	867	547	728	1284	1034	14.5786757742866	32.094346214667	22.4840180933662	29.2417405604153	41.9210637643005	39.8816762530219
121428682	158.573074171275	158.157016784416	163.95214432915	266.974878420553	203.45065492722	224.16746099446	160.227411761614	231.530998114078	-0.52990890721427	0.0280879050442228	0.764855260434989	LOC121428682	NC_054754.1	16177452	16219901	+	7874	protein_coding	short transient receptor potential channel 4-like%2C transcript variant X1 && sp|Q9QUQ5|TRPC4_MOUSE Short transient receptor potential channel 4 OS=Mus musculus OX=10090 GN=Trpc4 PE=1 SV=1 && PF08344:Transient receptor ion channel II|PF12796:Ankyrin repeats (3 copies)|PF00520:Ion transport protein	-	157	163	153	254	239	223	1.92733298005135	1.91039823492291	1.99115422040988	3.23022240416144	2.47054085288503	2.7232317136128
121421397	5.05009790354378	5.82173067918096	1.07158264267419	29.4303015581712	16.1739014377288	8.04188200876986	3.98113707513298	17.8820283348899	-2.15578743800347	0.0282075078881575	1	LOC121421397	NC_054748.1	22170961	22177434	-	2660	protein_coding	putative nuclease HARBI1 && sp|Q9M2U3|ALPL_ARATH Protein ALP1-like OS=Arabidopsis thaliana OX=3702 GN=At3g55350 PE=2 SV=1 && PF13359:DDE superfamily endonuclease	-	5	6	1	28	19	8	0.181694122466888	0.208161940612339	0.0385236334254937	1.05407257398952	0.581381909014248	0.289190148190932
121423981	174.733387462615	177.562785715019	145.735239403689	233.340248068357	253.67487518122	224.16746099446	166.010470860441	237.060861414679	-0.513862185172901	0.0283400212854443	0.770373772324747	LOC121423981	NC_054750.1	179766	204041	+	6204	protein_coding	thialysine N-epsilon-acetyltransferase-like && sp|Q7PCJ8|SAT2_BOVIN Thialysine N-epsilon-acetyltransferase OS=Bos taurus OX=9913 GN=SAT2 PE=2 SV=1 && PF00583:Acetyltransferase (GNAT) family	-	173	183	136	222	298	223	2.69542234934921	2.72214349482254	2.2463426221803	3.58323510403594	3.90961528756841	3.45627442182256
121418883	6120.71865909506	6134.16355896367	5729.75239037887	7318.68534819807	8112.48845797659	7056.75146269555	5994.87820281254	7495.97508962341	-0.322423780876095	0.0283903451658779	0.770397240947237	LOC121418883	NC_054746.1	26945645	27005846	+	10493	protein_coding	spectrin beta chain%2C non-erythrocytic 1-like%2C transcript variant X2 && sp|Q62261|SPTB2_MOUSE Spectrin beta chain, non-erythrocytic 1 OS=Mus musculus OX=10090 GN=Sptbn1 PE=1 SV=2 && PF15410:Pleckstrin homology domain|PF00307:Calponin homology (CH) domain|PF00435:Spectrin repeat	-	6060	6322	5347	6963	9530	7020	55.8245797487324	55.6015031853968	52.2178984735982	66.4493659206574	73.9235436011445	64.3298565138535
121411073	275.73534553349	221.225765808877	232.533433460298	347.908207705524	303.047837464813	373.947513407799	243.164848267555	341.634519526045	-0.489840504374968	0.028698788482641	0.777412746792376	LOC121411073	NC_054742.1	42566035	42577317	-	3809	protein_coding	uncharacterized LOC121411073 && - && -	-	273	228	217	331	356	372	6.92794107918113	5.52402440459313	5.83791328061525	8.70184092651627	7.60726551464167	9.39089772374282
121427330	1081.73097093908	850.942967606951	891.556758704923	1454.69776273246	1069.18001083091	1340.98382496237	941.410232416984	1288.28719950858	-0.452177577866179	0.0289308972208067	0.780611681861449	LOC121427330	NC_054753.1	13632288	13655591	-	2678	protein_coding	echinoidin-like%2C transcript variant X1 && sp|P06027|LECE_HELCR Echinoidin OS=Heliocidaris crassispina OX=1043166 PE=1 SV=1 && PF00059:Lectin C-type domain	-	1071	877	832	1384	1256	1334	38.6572903458565	30.221828373119	31.8362298755148	51.7511060597992	38.1740832266861	47.8983331519152
121427689	22.2204307755926	28.1383649493746	30.0043139948772	31.5324659551834	80.0182492182371	62.3245855679664	26.7877032399482	57.9584335804623	-1.11762010516321	0.029085801048897	0.780611681861449	LOC121427689	NC_054753.1	21871107	21883038	+	2743	protein_coding	mesenchyme-specific cell surface glycoprotein-like && - && -	-	22	29	28	30	94	62	0.775263583431446	0.975672141137188	1.04602268229339	1.09519024275251	2.78927667613106	2.17340681916007
121419914	62.6212140039429	37.8412494146762	24.6464007815063	98.8017266595748	83.4232810998642	67.3507618234476	41.7029547333751	83.1919231942955	-0.994398104861205	0.0291435852785093	0.780611681861449	LOC121419914	NC_054747.1	7089816	7095539	-	3351	protein_coding	oocyte zinc finger protein XlCOF6-like && - && -	zf-C2H2	62	39	23	94	98	67	1.78842104907425	1.0740435551141	0.703335091904418	2.80897286950953	2.38035207152357	1.92254059275544
121413537	750.444548466606	287.205380172927	1026.57617168187	790.413813276598	1235.17531506023	2034.59614821878	688.075366773801	1353.3950921852	-0.976217113020261	0.0291959321093793	0.780611681861449	LOC121413537	NC_054743.1	17921788	17935968	+	3131	protein_coding	non-POU domain-containing octamer-binding protein-like%2C transcript variant X1 && sp|Q1LZD9|PSPC1_BOVIN Paraspeckle component 1 OS=Bos taurus OX=9913 GN=PSPC1 PE=2 SV=1 && PF08075:NOPS (NUC059) domain|PF00076:RNA recognition motif. (a.k.a. RRM, RBD, or RNP domain)	-	743	296	958	752	1451	2024	22.9381430700165	8.72449619719638	31.3538820138988	24.0507648309842	37.7201919505443	62.1587946117961
121424810	261.595071403568	245.482976972131	275.396739167266	359.470111889091	327.734318606609	375.957983909991	260.824929180988	354.387471468564	-0.442022349612724	0.0292628948690842	0.780611681861449	LOC121424810	NC_054751.1	21613764	21644036	+	5905	protein_coding	heat shock 70 kDa protein 12A-like%2C transcript variant X1 && sp|O43301|HS12A_HUMAN Heat shock 70 kDa protein 12A OS=Homo sapiens OX=9606 GN=HSPA12A PE=1 SV=2 && -	-	259	253	257	342	385	374	4.23967311540517	3.95396056430403	4.45986897245318	5.7996304706045	5.30677136255173	6.09013393366357
121410924	2113.97098242343	2272.41554177364	2312.47534289089	2685.51501718312	2772.54720961488	2883.014700144	2232.95395569598	2780.35897564733	-0.316351620713159	0.0293665456921926	0.780611681861449	LOC121410924	NC_054742.1	37236866	37355236	-	10435	protein_coding	neuronal cell adhesion molecule-like%2C transcript variant X5 && sp|Q92823|NRCAM_HUMAN Neuronal cell adhesion molecule OS=Homo sapiens OX=9606 GN=NRCAM PE=1 SV=3 && -	-	2093	2342	2158	2555	3257	2868	19.3878337046421	20.7121962094154	21.1918009084517	24.5184250619652	25.4047458430586	26.4278502363541
121429195	1474.62858783478	683.083066357233	954.7801346227	1498.84321506972	1271.77940778773	2396.48083861342	1037.49726293824	1722.36782049029	-0.731217160254507	0.0293844006655396	0.780611681861449	LOC121429195	NC_054754.1	20026142	20097365	-	44128	protein_coding	uncharacterized LOC121429195 && - && -	-	1460	704	891	1426	1494	2384	3.19809324697428	1.47227903851028	2.06905644118078	3.23593209749729	2.75566171341144	5.19477988279524
121418834	82.821605618118	45.6035569869175	63.223375917777	113.51687743866	131.944985413051	89.4659373475647	63.8828461742708	111.642600066425	-0.807413480841647	0.0296675740276898	0.780611681861449	LOC121418834	NC_054746.1	24994801	25001993	+	2486	protein_coding	uncharacterized LOC121418834 && - && -	-	82	47	59	108	155	89	3.188344488534	1.74473088062179	2.43197869259734	4.35027538581355	5.07481392824182	3.44242134366056
121410904	1313.02545492138	1376.8393056263	770.46792008274	1691.19125739634	1820.8407987001	1561.13034495245	1153.44422687681	1691.05413368296	-0.551795825149393	0.0296711687797309	0.780611681861449	LOC121410904	NC_054742.1	36606845	36639616	-	5247	protein_coding	pendrin-like && sp|O43511|S26A4_HUMAN Pendrin OS=Homo sapiens OX=9606 GN=SLC26A4 PE=1 SV=1 && PF00916:Sulfate permease family|PF01740:STAS domain	-	1300	1419	719	1609	2139	1553	23.9488574610443	24.9576129635632	14.0419267908507	30.7071208875869	33.1809846528314	28.4600418899795
121407080	151.502937106313	139.721536300343	145.735239403689	196.552371120643	191.533043341525	250.303577522962	145.653237603449	212.79633066171	-0.546437723194864	0.029694503531672	0.780611681861449	LOC121407080	NC_054741.1	3250836	3316583	-	2025	protein_coding	copine-3-like%2C transcript variant X1 && sp|Q8BT60|CPNE3_MOUSE Copine-3 OS=Mus musculus OX=10090 GN=Cpne3 PE=1 SV=2 && PF07002:Copine|PF00168:C2 domain	-	150	144	136	187	225	249	7.16009430758402	6.56249792034159	6.88212821136129	9.24720951946856	9.04371858466607	11.8235927625174
121423635	5313.71301410876	3777.33292234191	3831.97953020289	7189.40223778182	5249.7079034986	5591.11846659725	4307.67515555119	6010.07620262589	-0.480403249095874	0.0297189732501181	0.780611681861449	LOC121423635	NC_054750.1	33885854	33908402	-	5038	protein_coding	calcyphosin-like protein && sp|Q8WWF8|CAPSL_HUMAN Calcyphosin-like protein OS=Homo sapiens OX=9606 GN=CAPSL PE=2 SV=4 && PF13499:EF-hand domain pair	-	5261	3893	3576	6840	6167	5562	100.93984876036	71.3112345037119	72.7358008981033	135.954021154901	99.6334880120526	106.156835730275
121431783	667.622942848488	548.212972289541	574.368296473364	904.981772913765	672.493796621354	876.565138955915	596.734737203797	818.013569497011	-0.454451294018322	0.0298750054879123	0.783389032794146	LOC121431783	NC_054757.1	20976302	20993860	+	6394	protein_coding	follistatin-related protein 5-like && sp|Q8BFR2|FSTL5_MOUSE Follistatin-related protein 5 OS=Mus musculus OX=10090 GN=Fstl5 PE=2 SV=1 && PF13927:Immunoglobulin domain|PF07648:Kazal-type serine protease inhibitor domain|PF07679:Immunoglobulin I-set domain	-	661	565	536	861	790	872	9.99266524143354	8.15469139157242	8.59015570733999	13.4841830136805	10.0564340220481	13.1135113491522
121412024	154.53299584844	213.463458236635	156.451065830431	234.391330266864	441.802886641118	211.099402730209	174.815839971835	295.764539879397	-0.759743859660584	0.0300001766922999	0.78534916329288	LOC121412024	NC_054740.1	33770988	33787113	-	1160	protein_coding	sodium- and chloride-dependent glycine transporter 1-like && sp|Q28039|SC6A9_BOVIN Sodium- and chloride-dependent glycine transporter 1 OS=Bos taurus OX=9913 GN=SLC6A9 PE=2 SV=1 && PF00209:Sodium:neurotransmitter symporter family	-	153	220	146	223	519	210	12.7492886140645	17.5023516733248	12.8974467906248	19.2504547241103	36.4165599215304	17.4075018081309
121426874	537.330416937058	523.955761126287	585.084122900106	573.890880384339	937.235025417862	843.392375669739	548.79010032115	784.839427157313	-0.516904121843053	0.0301628116404061	0.788281802199608	LOC121426874	NC_054752.1	33959658	34034723	+	4923	protein_coding	ATP-binding cassette sub-family B member 6%2C mitochondrial-like%2C transcript variant X1 && sp|Q08D64|ABCB6_XENTR ATP-binding cassette sub-family B member 6 OS=Xenopus tropicalis OX=8364 GN=abcb6 PE=2 SV=1 && PF00005:ABC transporter|PF00664:ABC transporter transmembrane region|PF16185:Mitochondrial ABC-transporter N-terminal five TM region	-	532	540	546	546	1101	839	10.4456220428739	10.1226830352618	11.3650587531688	11.1059809898104	18.2031703139257	16.3872948741527
121431623	455.518830899649	302.72999531741	403.986656288168	487.702140106837	567.789066261321	593.088798146777	387.411827501742	549.526668171645	-0.504907047024649	0.0306288185066483	0.799119727067931	LOC121431623	NC_054757.1	1287718	1372412	+	12742	protein_coding	extracellular matrix organizing protein FRAS1-like && sp|Q86XX4|FRAS1_HUMAN Extracellular matrix organizing protein FRAS1 OS=Homo sapiens OX=9606 GN=FRAS1 PE=1 SV=2 && PF00093:von Willebrand factor type C domain|PF03160:Calx-beta domain|PF16184:Cadherin-like	-	451	312	377	464	667	590	3.42130232237681	2.25968918737237	3.03188432520433	3.64648556439006	4.26066886389503	4.45235263862472
121421441	35.3506853248064	62.0984605779303	48.2212189203384	71.4735894984158	105.55598833044	85.4449963431798	48.5567882743584	87.491524724012	-0.850559657366495	0.030703839056323	0.799737453413523	LOC121421441	NC_054748.1	11050271	11056784	-	1670	protein_coding	uncharacterized LOC121421441 && - && -	-	35	64	45	68	124	85	2.02583506606793	3.5366755259326	2.76124486289317	4.07743043591156	6.04358679071098	4.89415363068636
121424312	1151.42232200798	1043.06008001992	990.142361830948	1503.04754386374	1233.47279911942	1401.29794002815	1061.54158795295	1379.27276100377	-0.377351768395847	0.0309460404770707	0.802560966157899	LOC121424312	NC_054740.1	9744419	9767161	+	8147	protein_coding	glutaredoxin domain-containing cysteine-rich protein 1-like && sp|A8MXD5|GRCR1_HUMAN Glutaredoxin domain-containing cysteine-rich protein 1 OS=Homo sapiens OX=9606 GN=GRXCR1 PE=1 SV=1 && PF00462:Glutaredoxin	-	1140	1075	924	1430	1449	1394	13.5256967464979	12.1770604554025	11.6220605349841	17.5765016787132	14.4763881260133	16.4528144884299
121407957	4618.81954258114	4688.43377363373	4901.41900759173	5807.22914674628	5709.38720751826	5865.54769014652	4736.22410793553	5794.05468147035	-0.290840801183386	0.0310688564003581	0.803191243970641	LOC121407957	NC_054741.1	35297673	35381867	+	2831	protein_coding	septin-7-like%2C transcript variant X2 && sp|O55131|SEPT7_MOUSE Septin-7 OS=Mus musculus OX=10090 GN=Septin7 PE=1 SV=1 && PF00735:Septin	-	4573	4832	4574	5525	6707	5835	156.139880652015	157.513858596684	165.563717452008	195.427884942688	192.831502976403	198.187443000984
121408271	10.1001958070876	22.3166342701937	25.7179834241805	33.6346303521957	34.0503188162711	77.4031143344099	19.3782711671539	48.3626878342922	-1.31940298409838	0.0310942681121146	0.803191243970641	LOC121408271	NC_054741.1	49858194	49866083	+	4393	protein_coding	ileal sodium/bile acid cotransporter-like && sp|Q70EX6|SOAT_RAT Solute carrier family 10 member 6 OS=Rattus norvegicus OX=10116 GN=Slc10a6 PE=2 SV=1 && PF01758:Sodium Bile acid symporter family	-	10	23	24	32	40	77	0.220034767021134	0.483168204213632	0.559833543793198	0.729428778722546	0.741119665485952	1.68540650331399
121417318	1124.15179332885	1129.41575176111	1597.72972022721	1521.96702343685	1707.623488636	2336.16672354765	1283.76575510572	1855.2524118735	-0.531378811470457	0.0311539582225061	0.803400750453237	LOC121417318	NC_054745.1	28288575	28317053	-	1180	protein_coding	uncharacterized LOC121417318%2C transcript variant X1 && - && -	-	1113	1164	1491	1448	2006	2324	91.1728788293252	91.0338032488063	129.480543714842	122.879850235592	138.368894345391	189.377884077609
121423212	55.5510769389816	45.6035569869175	79.2971155578898	93.5463156670442	100.448440508	113.591583373874	60.150583161263	102.528779849639	-0.771843442285985	0.031363218712917	0.80479982647841	LOC121423212	NC_054749.1	33880406	33894265	+	2637	protein_coding	UDP-D-xylose:L-fucose alpha-1%2C3-D-xylosyltransferase MGP4-like && - && PF03407:Nucleotide-diphospho-sugar transferase	-	55	47	74	89	118	113	2.01606750981461	1.64482403080234	2.87561319813204	3.37966765759628	3.64218018085528	4.12043869658847
121411960	489.859496643747	440.510954724693	468.281614848619	628.547154706656	565.235292350101	630.282502437338	466.217355405686	608.021649831365	-0.382795624259085	0.0319507668323586	0.817114817218788	LOC121411960	NC_054740.1	33569892	33615510	-	7644	protein_coding	FTS and Hook-interacting protein-like%2C transcript variant X1 && sp|Q3U2I3|FHI1B_MOUSE FHF complex subunit HOOK interacting protein 1B OS=Mus musculus OX=10090 GN=Fhip1b PE=1 SV=2 && PF10257:Retinoic acid induced 16-like protein	-	485	454	437	598	664	627	6.13300856605264	5.48108943749095	5.85827341267169	7.83383868764321	7.07028548691319	7.88718460485022
121427517	453.498791738231	352.214706090448	452.207875208506	627.49607250815	564.384034379694	520.711860067849	419.307124345729	570.863988985231	-0.445373206328554	0.0331710774930244	0.838664605502489	LOC121427517	NC_054753.1	2314626	2320158	+	5533	protein_coding	mucin-17-like && - && PF07679:Immunoglobulin I-set domain	-	449	363	422	597	663	518	7.84401077994227	6.05449143371475	7.81557003303546	10.8045772698022	9.75309394446096	9.00210829092088
121407713	273.715306372073	290.116245512518	291.470478807379	357.367947492079	403.496277972813	378.97368966328	285.100676897323	379.94597170939	-0.41494307374122	0.0332213701589006	0.838664605502489	LOC121407713	NC_054741.1	26803308	26810598	-	1527	protein_coding	plasmanylethanolamine desaturase-like && sp|A6QLM0|PDES1_BOVIN Plasmanylethanolamine desaturase OS=Bos taurus OX=9913 GN=PEDS1 PE=2 SV=1 && PF10520:B domain of TMEM189, localisation domain	-	271	299	272	340	474	377	17.1546856740643	18.0702377042805	18.2531887727657	22.2963615847161	25.2655556530357	23.7398219064203
121406581	0	0.97028844653016	1.07158264267419	4.20432879402446	1.70251594081356	20.1047050219247	0.680623696401449	8.67051658558756	-3.67157873310433	0.033385346708208	1	LOC121406581	NC_054740.1	82699817	82701920	-	2104	protein_coding	tripartite motif-containing protein 72-like && sp|Q8IWR1|TRI59_HUMAN Tripartite motif-containing protein 59 OS=Homo sapiens OX=9606 GN=TRIM59 PE=1 SV=1 && PF13445:RING-type zinc-finger	-	0	1	1	4	2	20	0	0.043861752378709	0.0487038331329911	0.190374324199628	0.077370216028512	0.914027797276473
121422986	1559.47023261432	1754.28151132653	1625.59086893674	2171.53582211363	2073.66441591091	1953.17209287998	1646.44753762586	2066.12411030151	-0.327488673290681	0.0334203803142182	0.840962590911571	LOC121422986	NC_054749.1	29122769	29129969	-	1449	protein_coding	aquaporin-8-like && sp|Q9V5Z7|AQP_DROME Aquaporin OS=Drosophila melanogaster OX=7227 GN=Drip PE=2 SV=2 && PF00230:Major intrinsic protein	-	1544	1808	1517	2066	2436	1943	102.998623704128	115.149420030838	107.281805432174	142.77627611934	136.835394237556	128.937593004404
121419259	64.6412531653604	87.3259601877144	75.010784987193	112.465795240154	120.027373827356	121.633465382644	75.6593327800893	118.042211483385	-0.641395337595566	0.0335794791916945	0.843603174015861	LOC121419259	NC_054746.1	39491518	39509581	-	2871	protein_coding	inactive tyrosine-protein kinase 7-like%2C transcript variant X1 && - && PF07679:Immunoglobulin I-set domain	-	64	90	70	107	141	121	2.15476192328547	2.89295068980576	2.49846762237093	3.73202637220602	3.9973803148524	4.05254010348021
121421219	0	0.97028844653016	0	4.20432879402446	11.0663536152881	3.0157057532887	0.32342948217672	6.09546272086709	-4.07146645356544	0.0335931808588285	1	LOC121421219	NC_054748.1	4187896	4191819	+	3924	protein_coding	uncharacterized protein K02A2.6-like && sp|P0CT41|TF212_SCHPO Transposon Tf2-12 polyprotein OS=Schizosaccharomyces pombe (strain 972 / ATCC 24843) OX=284812 GN=Tf2-12 PE=3 SV=1 && PF17919:RNase H-like domain found in reverse transcriptase|PF17921:Integrase zinc binding domain|PF00078:Reverse transcriptase (RNA-dependent DNA polymerase)|PF00665:Integrase core domain	-	0	1	0	4	13	3	0	0.0235181261480132	0	0.102076345085632	0.269652159634539	0.073513550667802
121410356	1925.09732083089	1543.72891842949	1909.5602692454	2197.81287707629	2171.55908250769	2811.64299731616	1792.79550283526	2393.67165230005	-0.417029678295698	0.0337709631360738	0.845136388998553	LOC121410356	NC_054742.1	16742016	16797126	+	7625	protein_coding	unconventional myosin-Ia-like%2C transcript variant X2 && sp|P46735|MYO1B_MOUSE Unconventional myosin-Ib OS=Mus musculus OX=10090 GN=Myo1b PE=1 SV=3 && PF00063:Myosin head (motor domain)|PF06017:Unconventional myosin tail, actin- and lipid-binding	-	1906	1591	1782	2091	2551	2797	24.1621490660255	19.2558212543794	23.9484124948002	27.4604913390359	27.2307849161113	35.2718112515328
121417139	22.2204307755926	54.336153005689	28.932731352203	65.1670963073791	101.299698478407	54.2827035591966	35.1631050444949	73.5831661149941	-1.0653461728708	0.0338959283320249	0.846094518749392	LOC121417139	NC_054745.1	19084548	19100456	+	2847	protein_coding	tripartite motif-containing protein 3-like && sp|Q810I1|TRI50_RAT E3 ubiquitin-protein ligase TRIM50 OS=Rattus norvegicus OX=10116 GN=Trim50 PE=2 SV=1 && PF04057:Replication factor-A protein 1, N-terminal domain|PF13445:RING-type zinc-finger	-	22	56	27	62	119	54	0.74694345252984	1.81523256489954	0.971818529195279	2.18071213937418	3.40211542120736	1.82381774175209
121426457	4.04007832283502	7.76230757224128	8.57266114139349	37.8389591462201	20.4301912897627	10.0523525109623	6.79168234548993	22.7738343156484	-1.74463286023818	0.0342092470363987	0.848476483819978	LOC121426457	NC_054752.1	31344913	31351760	-	2886	protein_coding	uncharacterized LOC121426457 && - && -	-	4	8	8	36	24	10	0.133972658561863	0.255814627871944	0.284055065590612	1.24910887146367	0.676868750619498	0.333179917787543
121418676	7.07013706496129	2.91086533959048	6.42949585604512	18.9194795731101	11.9176115856949	24.1256460263096	5.47016608686563	18.3209123950382	-1.74504595847783	0.0348088642329092	1	LOC121418676	NC_054746.1	19681854	19688291	-	6438	protein_coding	muscarinic acetylcholine receptor M1-like && sp|P49578|ACM3_CHICK Muscarinic acetylcholine receptor M3 OS=Gallus gallus OX=9031 GN=CHRM3 PE=2 SV=1 && PF00001:7 transmembrane receptor (rhodopsin family)	-	7	3	6	18	14	24	0.105099240768358	0.0430033210646802	0.0955012720520161	0.279972678086685	0.176997288236708	0.358455635688667
121419098	153.522976267731	122.2563442628	116.802508051486	204.961028708692	208.558202749661	166.869051681975	130.860609527339	193.462761046776	-0.56421816920426	0.0351320307410797	0.868597636227074	LOC121419098	NC_054740.1	62277281	62315231	+	5025	protein_coding	dual specificity tyrosine-phosphorylation-regulated kinase 4-like%2C transcript variant X1 && sp|Q8BI55|DYRK4_MOUSE Dual specificity tyrosine-phosphorylation-regulated kinase 4 OS=Mus musculus OX=10090 GN=Dyrk4 PE=2 SV=1 && PF00069:Protein kinase domain	-	152	126	109	195	245	166	2.92388328739551	2.31401512489657	2.22279448266421	3.88590933993152	3.96843770730123	3.1764876078405
121415103	52.5210181968553	64.0390374709906	83.5834461285865	85.1376580789953	125.134921649796	126.659641638125	66.7145005988108	112.310740455639	-0.754080712954398	0.0354287790767908	0.871007003877732	LOC121415103	NC_054744.1	4277629	4297549	+	5002	protein_coding	uncharacterized LOC121415103 && - && -	-	52	66	78	81	147	126	1.00487529066853	1.21767660582108	1.59793751761724	1.62156906374437	2.39201113304942	2.42215538953601
121420101	61.6111944232341	58.2173067918096	75.010784987193	83.035493681983	106.407246300847	133.696288395799	64.9464287340789	107.713009459543	-0.731437453104074	0.0354642501917752	0.871007003877732	LOC121420101	NC_054747.1	18264479	18303493	-	3305	protein_coding	roundabout homolog 1-like && sp|Q9Z2I4|ROBO3_MOUSE Roundabout homolog 3 OS=Mus musculus OX=10090 GN=Robo3 PE=1 SV=2 && PF13927:Immunoglobulin domain	-	61	60	70	79	125	133	1.78406585848576	1.67537295621429	2.17037837937275	2.39358991461161	3.07842160597559	3.8695041840767
121410675	52.5210181968553	5.82173067918096	3.21474792802256	124.027699423722	76.61321733661	30.157057532887	20.5191656013529	76.9326580977395	-1.90542534387846	0.0355804409300731	0.871102019837753	LOC121410675	NC_054740.1	4209540	4215223	+	1523	lncRNA	uncharacterized LOC121410675%2C transcript variant X2 && - && -	-	52	6	3	118	90	30	3.30031924092185	0.363565831929627	0.201850685972055	7.75847245858341	4.8098568966379	1.89407204740942
121407847	240.384660208684	173.681631928899	133.947830334273	383.645002454732	240.906005625118	253.319283276251	182.671374157285	292.623430452034	-0.678375445095479	0.0356251772620491	0.871102019837753	LOC121407847	NC_054741.1	31243296	31253437	-	3565	protein_coding	uncharacterized protein C18orf19 homolog A-like && sp|Q9D8B6|F210B_MOUSE Protein FAM210B, mitochondrial OS=Mus musculus OX=10090 GN=Fam210b PE=1 SV=3 && PF06916:Protein of unknown function (DUF1279)	-	238	179	125	365	283	252	6.45312286403015	4.63367117359323	3.59301770378027	10.2524450219037	6.46124859330841	6.79698247318884
121426200	12948.4510246862	12761.2336487647	10944.0735296315	15220.721316567	15314.9821455883	15006.1518283646	12217.9194010275	15180.6184301733	-0.313214499673808	0.035957770439874	0.876491756449888	LOC121426200	NC_054752.1	7962344	7990851	+	6860	protein_coding	RNA-binding motif%2C single-stranded-interacting protein 2-like%2C transcript variant X1 && sp|Q8BWL5|RBMS3_MOUSE RNA-binding motif, single-stranded-interacting protein 3 OS=Mus musculus OX=10090 GN=Rbms3 PE=2 SV=2 && PF00076:RNA recognition motif. (a.k.a. RRM, RBD, or RNP domain)	-	12820	13152	10213	14481	17991	14928	180.641038165243	176.929153114749	152.559091741159	211.382269631853	213.462080103578	209.243826815537
121419563	23.2304503563014	12.6137498048921	10.7158264267419	55.7073565208241	34.9015767866779	24.1256460263096	15.5200088626451	38.2448597779372	-1.29827825078676	0.0362995377273052	0.881643348070988	LOC121419563	NC_054747.1	22762177	22794302	-	2481	pseudogene	- && - && PF13927:Immunoglobulin domain|PF00431:CUB domain	-	23	13	10	53	41	24	0.896094027611785	0.483557698936899	0.413030491381754	2.1391597783302	1.34507543641345	0.930164200952696
121410672	20.2003916141751	35.9006725216159	26.7895660668546	59.9116853148485	37.4553506978982	72.3769380789288	27.6302100675486	56.5813246972252	-1.02991580983758	0.036347514375026	0.881643348070988	LOC121410672	NC_054742.1	27530737	27560283	-	4437	protein_coding	uncharacterized LOC121410672%2C transcript variant X2 && - && -	-	20	37	25	57	44	72	0.43570553595846	0.769562699837218	0.577376971556307	1.28641040977085	0.807147297617256	1.56033629652714
121419790	140.392721718517	230.928650274178	73.9392023445188	276.434618207108	344.759478014745	198.031344465958	148.420191445738	273.075146895937	-0.878840726556958	0.0363955234212664	0.881643348070988	LOC121419790	NC_054747.1	1325557	1386750	+	3227	protein_coding	protein c-ets-1-B-like%2C transcript variant X1 && sp|P15036|ETS2_HUMAN Protein C-ets-2 OS=Homo sapiens OX=9606 GN=ETS2 PE=1 SV=1 && PF00178:Ets-domain|PF02198:Sterile alpha motif (SAM)/Pointed domain	ETS	139	238	69	263	405	197	4.16359373045597	6.80627834742587	2.1910838794283	8.16114138863594	10.2151702017688	5.87005815986258
121421494	9.0901762263788	5.82173067918096	9.64424378406767	39.9411235432324	20.4301912897627	13.068058264251	8.18538356320914	24.4797910324153	-1.58048982523598	0.0365874165186445	0.884915527475786	LOC121421494	NC_054748.1	35582920	35588055	-	1368	protein_coding	retinal homeobox protein Rx-B-like && sp|Q2M1V0|ISX_HUMAN Intestine-specific homeobox OS=Homo sapiens OX=9606 GN=ISX PE=1 SV=2 && PF00046:Homeodomain	Homeobox	9	6	9	38	24	13	0.635929428634107	0.404759328968437	0.67416358494614	2.78158040358346	1.42795556599991	0.913760537686626
121414932	0	0	0	4.20432879402446	4.25628985203389	5.02617625548116	0	4.49559830051317	-4.58742126804746	0.0366802710142904	1	LOC121414932	NC_054744.1	38390088	38392115	-	1325	protein_coding	actin cytoskeleton-regulatory complex protein PAN1-like && - && -	-	0	0	0	4	5	5	0	0	0	0.302300058955485	0.307145159479225	0.362851789711264
121411445	420.168145574842	387.145090165534	350.407524154459	571.788715987326	427.331501144202	605.151621159932	385.906919964945	534.757279430487	-0.469582824605137	0.036886355948765	0.889383715569602	LOC121411445	NC_054742.1	56507988	56529244	+	5618	protein_coding	prickle planar cell polarity protein 3-like && sp|Q7Z3G6|PRIC2_HUMAN Prickle-like protein 2 OS=Homo sapiens OX=9606 GN=PRICKLE2 PE=1 SV=2 && PF00412:LIM domain|PF06297:PET Domain	-	416	399	327	544	502	602	7.15754532420646	6.55424807314287	5.96451171701013	9.69641698536462	7.27296556880052	10.3036215757633
121413258	291.89565882483	262.948169009673	244.320842529714	351.061454301042	417.116405499321	328.711927108468	266.388223454739	365.62992896961	-0.457532018760952	0.0369462255727337	0.88945040111422	LOC121413258	NC_054743.1	6463021	6524747	-	3128	protein_coding	SH3 domain-containing kinase-binding protein 1-like%2C transcript variant X1 && sp|Q96B97|SH3K1_HUMAN SH3 domain-containing kinase-binding protein 1 OS=Homo sapiens OX=9606 GN=SH3KBP1 PE=1 SV=2 && PF00018:SH3 domain|PF14604:Variant SH3 domain	-	289	271	228	334	490	327	8.93066110647029	7.99529073475121	7.46924974421145	10.6923666153093	12.7502554214761	10.0520849863905
121420763	0	2.91086533959048	5.35791321337093	17.8683973746039	8.51257970406778	16.0837640175397	2.7562595176538	14.1549136987371	-2.36623890407571	0.0370994018935259	1	LOC121420763	NC_054747.1	22837677	22861486	-	2608	protein_coding	guanylate cyclase soluble subunit beta-2-like && sp|P22717|GCYB2_RAT Guanylate cyclase soluble subunit beta-2 OS=Rattus norvegicus OX=10116 GN=Gucy1b2 PE=2 SV=1 && PF07701:Heme NO binding associated|PF07700:Haem-NO-binding|PF00211:Adenylate and Guanylate cyclase catalytic domain	-	0	3	5	17	10	16	0	0.106156204376691	0.19645871340455	0.652732824767284	0.312091515575133	0.589912418855736
121425398	36.3607049055152	35.9006725216159	50.3643842056867	73.575753895428	52.7779941652202	101.52876036072	40.875253877606	75.9608361404559	-0.893342046003919	0.0372701686267691	0.893898650558443	LOC121425398	NC_054751.1	21162093	21186886	+	2843	protein_coding	uncharacterized LOC121425398%2C transcript variant X1 && - && -	-	36	37	47	70	62	101	1.22399079616104	1.20103753048812	1.69406424581612	2.46555843019005	1.77502461141177	3.41601412297643
121420473	194.93377907679	119.34547892321	475.782693347339	479.293482518788	288.576451967898	890.638432471262	263.353983782446	552.836122319316	-1.07022000319613	0.037303166593669	0.893898650558443	LOC121420473	NC_054747.1	38710930	38739051	-	5183	protein_coding	roundabout homolog 1-like && sp|Q90Z04|CDON_XENLA Cell adhesion molecule-related/down-regulated by oncogenes OS=Xenopus laevis OX=8355 GN=cdon PE=2 SV=1 && PF13927:Immunoglobulin domain|PF00041:Fibronectin type III domain|PF07686:Immunoglobulin V-set domain	-	193	123	444	456	339	886	3.59938755902184	2.19005800146457	8.77830446090008	8.81003741177427	5.32363214389662	16.4371930747265
121423334	188.873661592537	227.047496488058	205.743867393444	245.953234450431	296.237773701559	334.743338615046	207.221675158013	292.311448922345	-0.496474232158375	0.037661540160303	0.898550950313815	LOC121423334	NC_054740.1	76024133	76046003	-	4501	protein_coding	cyclin-dependent kinase 14-like && sp|Q6DJM7|CDK14_XENLA Cyclin-dependent kinase 14 OS=Xenopus laevis OX=8355 GN=cdk14 PE=2 SV=1 && PF00069:Protein kinase domain	-	187	234	192	234	348	333	4.01592047978135	4.79776043526418	4.37120419086162	5.20596163514487	6.29302968388672	7.11394272007787
121429667	352.496833667356	222.196054255407	409.344569501539	685.305593425987	340.503188162711	570.97362262266	328.012485808101	532.260801403786	-0.698115401652584	0.0377155936861807	0.898550950313815	LOC121429667	NC_054755.1	5479168	5492969	-	3464	protein_coding	IgGFc-binding protein-like && - && PF00100:Zona pellucida-like domain|PF17517:IgGFc binding protein	-	349	229	382	652	400	568	9.73867907915188	6.10083547462472	11.3004140866953	18.8479374228958	9.39878374849823	15.7668739570841
121428977	2.02003916141751	1.94057689306032	1.07158264267419	9.45973978655503	1.70251594081356	23.1204107752134	1.67739956571734	11.4275555008606	-2.75777294958316	0.0378634340022979	1	LOC121428977	NC_054754.1	15149204	15156420	-	2409	protein_coding	G-protein coupled receptor 54-like && sp|Q6H2Y3|BRS3_MACMU Bombesin receptor subtype-3 OS=Macaca mulatta OX=9544 GN=BRS3 PE=2 SV=1 && PF00001:7 transmembrane receptor (rhodopsin family)	-	2	2	1	9	2	23	0.0802501229990737	0.0766169589080977	0.0425375113789179	0.37411044033252	0.0675744850659981	0.918049671353323
121421666	5771.25188416983	5253.14164951429	6042.65452203973	8008.19527041809	6180.13286515321	7835.80878229513	5689.01601857462	7341.37897262214	-0.367815060657152	0.0378805553468324	0.898550950313815	LOC121421666	NC_054748.1	28985359	29023829	+	4600	protein_coding	tetraspanin-18-like%2C transcript variant X2 && sp|Q3ZBH3|CD151_BOVIN CD151 antigen OS=Bos taurus OX=9913 GN=CD151 PE=2 SV=1 && PF00335:Tetraspanin family	-	5714	5414	5639	7619	7260	7795	120.070111911462	108.615582087828	125.618366356025	165.857173786192	128.460124417844	162.942145806916
121421751	152.512956687022	114.494036690559	72.8676197018446	221.77834388479	223.029588246576	134.701523646895	113.291537693142	193.169818592754	-0.769333647291181	0.0379411460900467	0.898550950313815	LOC121421751	NC_054748.1	31437566	31490942	+	5763	protein_coding	signal peptide%2C CUB and EGF-like domain-containing protein 1%2C transcript variant X1 && sp|Q6NZL8|SCUB1_MOUSE Signal peptide, CUB and EGF-like domain-containing protein 1 OS=Mus musculus OX=10090 GN=Scube1 PE=2 SV=2 && PF07645:Calcium-binding EGF domain|PF00431:CUB domain|PF14670:Coagulation Factor Xa inhibitory site|PF07699:Putative ephrin-receptor like	-	151	118	68	211	262	134	2.53268302030367	1.88957920988493	1.2091193499919	3.66629962617039	3.70034503255988	2.23579161073173
121421345	60.6011748425253	79.5636526154731	71.7960370591705	89.3419868730197	116.622341945729	136.711994149088	70.653621505723	114.225440989279	-0.693428523253989	0.0380315026590365	0.898550950313815	LOC121421345	NC_054748.1	21157249	21170108	-	2931	protein_coding	rhombotin-2-like && sp|P25791|RBTN2_HUMAN Rhombotin-2 OS=Homo sapiens OX=9606 GN=LMO2 PE=1 SV=1 && PF00412:LIM domain	-	60	82	67	85	137	136	1.97873640025352	2.58184251599928	2.34243669365114	2.90400410609532	3.80447117533036	4.46167809662025
121424582	140.392721718517	189.206247073381	169.310057542521	200.756699914668	274.105066470982	252.314048025154	166.30300877814	242.391938136935	-0.54442190743193	0.0380741928099074	0.898550950313815	LOC121424582	NC_054750.1	17503222	17537118	-	2038	pseudogene	- && sp|Q9BVH7|SIA7E_HUMAN Alpha-N-acetylgalactosaminide alpha-2,6-sialyltransferase 5 OS=Homo sapiens OX=9606 GN=ST6GALNAC5 PE=1 SV=1 && PF00777:Glycosyltransferase family 29 (sialyltransferase)	-	139	195	158	191	322	251	6.5926972365954	8.83002932577856	7.94441249070976	9.38476293181544	12.860008075742	11.8425352270092
121417225	0	0	0	5.25541099253057	1.70251594081356	7.03664675767363	0	4.66485789700592	-4.63700124626884	0.038531809207107	1	LOC121417225	NC_054745.1	22395384	22399728	-	1174	protein_coding	putative protein TPRXL && - && -	-	0	0	0	5	2	7	0	0	0	0.426477404297293	0.138660080514471	0.573330553589774
121427202	1112.03155836034	1005.21883060525	850.836618283304	1338.02763869828	1294.76337298871	1216.33465382644	989.36233574963	1283.04188850448	-0.374801390917916	0.0392252616699945	0.918755903416292	LOC121427202	NC_054740.1	88296687	88368881	-	9582	protein_coding	uncharacterized LOC121427202%2C transcript variant X2 && sp|E1B9D8|CBPC3_BOVIN Cytosolic carboxypeptidase 3 OS=Bos taurus OX=9913 GN=AGBL3 PE=3 SV=1 && PF00246:Zinc carboxypeptidase|PF18027:Cytosolic carboxypeptidase N-terminal domain	-	1101	1036	794	1273	1521	1210	11.1066647610911	9.97781168617998	8.49128102066163	13.3035135394931	12.920002473961	12.1423947371026
121423982	3976.44708925037	2171.5055433345	2766.82638338475	4976.87420992645	3774.47784078365	4101.35982447263	2971.59300532321	4284.23729172758	-0.527763223544148	0.0396452709502755	0.924439963256281	LOC121423982	NC_054750.1	14322123	14339355	-	6262	protein_coding	very low-density lipoprotein receptor-like%2C transcript variant X1 && sp|Q14114|LRP8_HUMAN Low-density lipoprotein receptor-related protein 8 OS=Homo sapiens OX=9606 GN=LRP8 PE=1 SV=4 && PF07645:Calcium-binding EGF domain|PF00057:Low-density lipoprotein receptor domain class A|PF00058:Low-density lipoprotein receptor repeat class B	-	3937	2238	2582	4735	4434	4080	60.772186585905	32.9821325833201	42.2524652191475	75.7183320975465	57.6331258127889	62.6501684822451
121422506	0	1.94057689306032	1.07158264267419	4.20432879402446	6.81006376325422	14.0732935153473	1.00405317857817	8.36256202420865	-3.04982800891756	0.039662577197786	1	LOC121422506	NC_054740.1	73736643	73759406	-	1754	protein_coding	uncharacterized LOC121422506%2C transcript variant X4 && - && -	-	0	2	1	4	8	14	0	0.105228194988374	0.058422385924637	0.228362359245164	0.37123588260887	0.767491527838535
121420816	19.1903720334664	27.1680765028445	28.932731352203	54.6562743223179	40.0091246091186	51.2669978059079	25.097059962838	48.6441322457815	-0.953163636222459	0.0397002756448372	0.924439963256281	LOC121420816	NC_054740.1	68167979	68176574	+	2669	protein_coding	solute carrier organic anion transporter family member 4A1-like && sp|Q8K078|SO4A1_MOUSE Solute carrier organic anion transporter family member 4A1 OS=Mus musculus OX=10090 GN=Slco4a1 PE=1 SV=2 && PF07648:Kazal-type serine protease inhibitor domain|PF03137:Organic Anion Transporter Polypeptide (OATP) family	-	19	28	27	52	47	51	0.688109475419746	0.968146705183403	1.03663070536492	1.95096235125824	1.43330571798942	1.83737052751882
121430519	70.7013706496129	27.1680765028445	79.2971155578898	69.3714251014035	132.796243383457	156.816699171012	59.0555209034491	119.661455885291	-1.02155737676695	0.0397053374048826	0.924439963256281	LOC121430519	NC_054756.1	26715204	26752915	-	8367	protein_coding	dystonin-like && sp|Q9QXZ0|MACF1_MOUSE Microtubule-actin cross-linking factor 1 OS=Mus musculus OX=10090 GN=Macf1 PE=1 SV=2 && PF00435:Spectrin repeat	-	70	28	74	66	156	156	0.808687596589805	0.308830352113601	0.906297598120495	0.78989303680104	1.51755478580987	1.79279227759814
121430830	0	0.97028844653016	0	6.30649319103669	0.851257970406778	12.0628230131548	0.32342948217672	6.40685805819942	-4.13187514099197	0.0397131648849403	1	LOC121430830	NC_054756.1	20609934	20614787	+	4854	protein_coding	uncharacterized LOC121430830 && - && -	-	0	1	0	6	1	12	0	0.0190121810887523	0	0.123778608812119	0.0167683286489482	0.237715016745328
121424346	26.2605090984277	20.3760573771334	15.0021569974386	35.7367947492079	51.0754782244067	40.2094100438493	20.5462411576665	42.3405610058213	-1.04384917989976	0.0398716287639511	0.926926103921347	LOC121424346	NC_054750.1	9266024	9274587	+	1422	protein_coding	E3 ubiquitin-protein ligase RNF170-like && sp|Q28DS3|RN170_XENTR E3 ubiquitin-protein ligase RNF170 OS=Xenopus tropicalis OX=8364 GN=rnf170 PE=2 SV=1 && PF06803:Protein of unknown function (DUF1232)|PF13920:Zinc finger, C3HC4 type (RING finger)	-	26	21	14	34	60	40	1.76736505060618	1.3628605253874	1.00887490067889	2.39427173979336	3.43432351316433	2.70480237056217
121418266	910.027642218589	807.279987513093	650.450664103231	1130.96444559258	1161.96712960525	912.753607995379	789.252764611638	1068.56172773107	-0.437044041151971	0.0403442076462206	0.931137881278634	LOC121418266	NC_054746.1	4960665	5022987	+	9875	protein_coding	prospero homeobox protein 1-like%2C transcript variant X4 && sp|Q91018|PROX1_CHICK Prospero homeobox protein 1 OS=Gallus gallus OX=9031 GN=PROX1 PE=2 SV=1 && PF05044:Homeo-prospero domain	HPD	901	832	607	1076	1365	908	8.81942350484033	7.77531399169586	6.29883837989576	10.9111188367806	11.2508438291264	8.84145798889361
121405589	4.04007832283502	3.88115378612064	1.07158264267419	49.4008633297874	1.70251594081356	6.0314115065774	2.99760491720995	19.0449302590594	-2.65643948816987	0.0403559482793778	1	LOC121405589	NC_054757.1	11296357	11314252	+	1611	protein_coding	uncharacterized LOC121405589%2C transcript variant X2 && - && -	-	4	4	1	47	2	6	0.240003161148068	0.229137497218631	0.0636082339613987	2.921436401529	0.101047135024202	0.358121878113538
121431227	34.3406657440977	19.4057689306032	26.7895660668546	72.5246716969219	50.2242202539999	39.2041747927531	26.8453335805185	53.984355581225	-1.00751022441258	0.0404822414736259	0.931137881278634	LOC121431227	NC_054756.1	18409112	18433494	-	2827	protein_coding	uncharacterized LOC121431227 && sp|A5PJQ2|SCAR5_BOVIN Scavenger receptor class A member 5 OS=Bos taurus OX=9913 GN=SCARA5 PE=2 SV=1 && PF00530:Scavenger receptor cysteine-rich domain|PF01822:WSC domain	-	34	20	25	69	59	39	1.1625338829788	0.652883813263556	0.906197956418582	2.44409116466265	1.6986963454042	1.32652042683619
121416339	133.322584653556	143.602690086464	117.87409069416	182.888302540064	195.789333193559	181.947580448418	131.59978847806	186.87507206068	-0.50561262297579	0.0405310402867818	0.931137881278634	LOC121416339	NC_054744.1	48088147	48095765	-	1709	protein_coding	ALX homeobox protein 1-like%2C transcript variant X2 && sp|Q96QS3|ARX_HUMAN Homeobox protein ARX OS=Homo sapiens OX=9606 GN=ARX PE=1 SV=1 && PF00046:Homeodomain	Homeobox	132	148	110	174	230	181	7.46593800825906	7.9919243983095	6.59567884160296	10.1953303967506	10.9540652254294	10.1838420675838
121407483	1626.1315249411	2288.91044536465	1987.78580216061	2415.38689216705	2807.44878640155	2541.23471477128	1967.60925748879	2588.02346444663	-0.395465506514367	0.0409369546684242	0.937632595184168	LOC121407483	NC_054741.1	18207439	18227756	-	4744	protein_coding	iroquois-class homeodomain protein IRX-4-like && sp|P78412|IRX6_HUMAN Iroquois-class homeodomain protein IRX-6 OS=Homo sapiens OX=9606 GN=IRX6 PE=1 SV=3 && PF05920:Homeobox KN domain	Homeobox	1610	2359	1855	2298	3298	2528	32.8045214534862	45.8896742420598	40.0689638303992	48.5064468017817	56.5842443149364	51.239812597675
121409110	86.861683940953	82.4745179550636	38.5769751362707	130.334192614758	113.217310064101	117.612524378259	69.3043923440958	120.38800901904	-0.794038413872166	0.0410696418444121	0.937632595184168	LOC121409110	NC_054741.1	77128484	77157594	-	2085	protein_coding	perlucin-like protein && sp|Q6UXB4|CLC4G_HUMAN C-type lectin domain family 4 member G OS=Homo sapiens OX=9606 GN=CLEC4G PE=1 SV=1 && PF00024:PAN domain|PF00059:Lectin C-type domain	-	86	85	36	124	133	117	3.98698776551801	3.76222340307353	1.76931565315361	5.955383655442	5.19200534572916	5.39578884412362
121407654	41.410802809059	0.97028844653016	38.5769751362707	142.947178996832	36.6040927274914	97.5078193563346	26.9860221306199	92.3530303602192	-1.77585997108037	0.0411147317996139	0.937632595184168	LOC121407654	NC_054741.1	24581685	24607773	+	2479	protein_coding	multiple epidermal growth factor-like domains protein 10 && - && PF00092:von Willebrand factor type A domain|PF01549:ShK domain-like	-	41	1	36	136	43	97	1.59867373910761	0.0372267555485291	1.48810937346724	5.49359324564123	1.41182698356828	3.76244665370232
446191	6005.57642689426	5851.8096210234	6235.53939772109	6874.07757822999	7362.53018604822	8083.09665406481	6030.97514854625	7439.90147278101	-0.302916265110054	0.0419187248315924	0.947643044959193	LOC446191	NC_054749.1	9634886	9705330	-	8515	protein_coding	myosin heavy chain%2C transcript variant X2 && sp|F1PT61|MYH16_CANLF Myosin-16 OS=Canis lupus familiaris OX=9615 GN=MYH16 PE=3 SV=2 && PF02736:Myosin N-terminal SH3-like domain|PF00063:Myosin head (motor domain)|PF01576:Myosin tail	-	5946	6031	5819	6540	8649	8041	67.4982889212069	65.3636642355808	70.0281386872392	76.9107798261526	82.6743509511441	90.8030744431113
121410434	85.8516643602442	128.078074941981	73.9392023445188	135.589603607289	136.201275265084	197.026109214862	95.9563138822481	156.272329362412	-0.701544364270561	0.0421620269090067	0.949053849346298	LOC121410434	NC_054742.1	19786242	19802455	+	1991	protein_coding	metalloproteinase inhibitor 3-like%2C transcript variant X2 && - && PF00965:Tissue inhibitor of metalloproteinase	-	85	132	69	129	160	196	4.12667414261812	6.11835096164444	3.55129466545209	6.48802581328055	6.54091148263142	9.4658573368172
121408128	934.268112155599	868.408159644493	824.047052216449	1149.88392516569	1011.29446884325	1176.12524378259	875.574441338847	1112.43454593051	-0.345006145659659	0.0422248534666785	0.949053849346298	LOC121408128	NC_054740.1	18568369	18625622	+	11361	protein_coding	uncharacterized LOC121408128%2C transcript variant X1 && sp|Q5JR59|MTUS2_HUMAN Microtubule-associated tumor suppressor candidate 2 OS=Homo sapiens OX=9606 GN=MTUS2 PE=1 SV=3 && PF01302:CAP-Gly domain	-	925	895	769	1094	1188	1170	7.87005348701307	7.27006325757409	6.93615290178544	9.64261619705404	8.51117323362817	9.9024907490518
121408764	0	0	0	2.10216439701223	4.25628985203389	7.03664675767363	0	4.46503366890658	-4.57844990985346	0.042245332858272	1	LOC121408764	NC_054741.1	68074408	68075777	-	1370	protein_coding	uncharacterized LOC121408764 && - && -	-	0	0	0	2	5	7	0	0	0	0.146185247487598	0.297056449861294	0.491306620375471
121414279	878.717035216618	908.18998595223	926.918985913171	1014.2943215584	1211.34009188884	1227.3922415885	904.608669027339	1151.00888501192	-0.347835798723045	0.0423810521842729	0.950253173950674	LOC121414279	NC_054743.1	51636789	51698364	-	8385	protein_coding	transient receptor potential cation channel subfamily A member 1 homolog%2C transcript variant X1 && sp|Q8BLA8|TRPA1_MOUSE Transient receptor potential cation channel subfamily A member 1 OS=Mus musculus OX=10090 GN=Trpa1 PE=1 SV=1 && -	-	870	936	865	965	1423	1221	10.0292555328055	10.3015955726292	10.5711422956134	11.5244010996409	13.8131072049873	14.0019247868724
121410347	28.2805482598452	40.7521147542667	36.4338098509223	64.116014108873	56.1830260468473	65.3402913212551	35.1554909550114	61.8797771589918	-0.814114124832667	0.0424008885289608	0.950253173950674	LOC121410347	NC_054742.1	16429056	16432957	-	3113	protein_coding	uncharacterized LOC121410347%2C transcript variant X1 && - && PF13445:RING-type zinc-finger	-	28	42	34	61	66	65	0.869423594046502	1.24509326508248	1.11920250787075	1.96220705630237	1.72565654972427	2.00774882035866
121420496	130.292525911429	111.583171350968	153.236317902409	194.450206723631	208.558202749661	170.88999268636	131.704005054935	191.29946738655	-0.540326499570518	0.0424612358159777	0.950253173950674	LOC121420496	NC_054747.1	40297260	40346294	-	3483	protein_coding	gamma-aminobutyric acid type B receptor subunit 2-like%2C transcript variant X5 && sp|O75899|GABR2_HUMAN Gamma-aminobutyric acid type B receptor subunit 2 OS=Homo sapiens OX=9606 GN=GABBR2 PE=1 SV=1 && PF00003:7 transmembrane sweet-taste receptor of 3 GCPR	-	129	115	143	185	245	170	3.58004715379201	3.04702543943509	4.20718337134347	5.31878423424227	5.72535155876793	4.69321651636303
121415116	315.126109181132	288.175668619458	288.255730879356	429.892619189001	383.917344653457	365.905631399029	297.185836226648	393.238531747162	-0.403660474835155	0.0426779712299074	0.953733256638505	LOC121415116	NC_054744.1	4788076	4790169	-	2094	protein_coding	kin of IRRE-like protein 3 && - && PF07686:Immunoglobulin V-set domain	-	312	297	269	409	451	364	14.4022527333065	13.0891512513977	13.163897163934	19.5587344137358	17.5303026433427	16.7147486320671
121423061	689.84337362408	1240.02863466554	769.396337440066	1288.6267753685	1700.81342487274	1062.53366040872	899.75611524323	1350.65795354999	-0.586094355103001	0.042948527040893	0.958404379926861	LOC121423061	NC_054749.1	34907882	34911110	+	3229	protein_coding	elongation of very long chain fatty acids protein 6-like && sp|Q6PC64|ELOV6_DANRE Elongation of very long chain fatty acids protein 6 OS=Danio rerio OX=7955 GN=elovl6 PE=2 SV=1 && PF01151:GNS1/SUR4 family	-	683	1278	718	1226	1998	1057	20.445849973081	36.5253615088693	22.7858522783159	38.0203879506223	50.3636257632287	31.4761847497905
121427457	1.01001958070876	0	0	14.7151507790856	3.40503188162711	1.00523525109623	0.336673193569585	6.37513930393632	-4.12498782813261	0.043148478140288	1	LOC121427457	NC_054753.1	9876968	9881824	+	659	lncRNA	uncharacterized LOC121427457%2C transcript variant X1 && - && -	-	1	0	0	14	4	1	0.146678714950507	0	0	2.12733918574516	0.494042289905886	0.145911569459006
121408075	585.811356811078	771.379314991477	737.24885815984	758.881347321415	999.376857257557	1129.88442223217	698.146509987465	962.714208937046	-0.463770137290899	0.0435393756352905	0.967431262332788	LOC121408075	NC_054741.1	39263986	39274460	+	10475	protein_coding	E3 ubiquitin-protein ligase TRIM71-like && sp|Q1PSW8|LIN41_MOUSE E3 ubiquitin-protein ligase TRIM71 OS=Mus musculus OX=10090 GN=Trim71 PE=1 SV=1 && PF00097:Zinc finger, C3HC4 type (RING finger)|PF00630:Filamin/ABP280 repeat|PF01436:NHL repeat|PF00643:B-box zinc finger	-	580	795	688	722	1174	1124	5.35212777359264	7.00397861277507	6.7304373326327	6.90203702624738	9.12228454086699	10.3178075497276
121429732	951.438445027648	806.309699066563	1011.57401468443	1086.81899325532	1145.79322816752	1438.49164431871	923.107386259548	1223.70128858052	-0.406810485479187	0.0440199685305951	0.973790521078211	LOC121429732	NC_054755.1	9207509	9255703	+	3511	protein_coding	transcriptional coactivator YAP1-B-like%2C transcript variant X1 && sp|D6C652|YAP1A_XENLA Transcriptional coactivator YAP1-A OS=Xenopus laevis OX=8355 GN=yap1-a PE=1 SV=1 && PF15238:FAM181|PF00397:WW domain	-	942	831	944	1034	1346	1431	25.9341837965098	21.8424780806015	27.5518041802198	29.4906149082856	31.2035337324537	39.1907836614517
121410513	917.09777928355	921.774024203652	948.350638766655	1061.59302049118	1413.93948884566	1140.94200999422	929.074147417952	1205.49150644369	-0.376300712888096	0.0440471650831748	0.973790521078211	LOC121410513	NC_054742.1	22251613	22309076	-	5610	protein_coding	ATP-binding cassette sub-family C member 9-like%2C transcript variant X1 && sp|O60706|ABCC9_HUMAN ATP-binding cassette sub-family C member 9 OS=Homo sapiens OX=9606 GN=ABCC9 PE=1 SV=2 && PF00664:ABC transporter transmembrane region|PF00005:ABC transporter	-	908	950	885	1010	1661	1135	15.644997508443	15.627606177284	16.1655054272647	18.0282109579848	24.0988501109043	19.4539656061329
121412260	343.406657440977	406.550859096137	214.316528534837	586.503866766412	578.004161906202	345.800926377104	321.42468169065	503.436318349906	-0.646910506796644	0.0444764966884079	0.977295647913674	LOC121412260	NC_054740.1	34416307	34435558	+	3587	protein_coding	G-protein coupled receptor GRL101-like%2C transcript variant X1 && sp|P46023|GR101_LYMST G-protein coupled receptor GRL101 OS=Lymnaea stagnalis OX=6523 PE=2 SV=1 && PF13855:Leucine rich repeat|PF00001:7 transmembrane receptor (rhodopsin family)	-	340	419	200	558	679	344	9.16220598600799	10.7798907764184	5.71356927303113	15.5774706292681	15.4073499500681	9.22151356288788
121413962	111.102153877963	79.5636526154731	140.377326190318	192.348042326619	137.903791205898	191.99993295938	110.347710894585	174.083922163966	-0.657906007213178	0.0445169395350193	0.977295647913674	LOC121413962	NC_054743.1	36529298	36535080	-	5450	protein_coding	metabotropic glutamate receptor 2-like && sp|Q14BI2|GRM2_MOUSE Metabotropic glutamate receptor 2 OS=Mus musculus OX=10090 GN=Grm2 PE=1 SV=2 && PF00003:7 transmembrane sweet-taste receptor of 3 GCPR|PF07562:Nine Cysteines Domain of family 3 GPCR|PF01094:Receptor family ligand binding region	-	110	82	131	183	162	191	1.95096147647014	1.3885101677787	2.46310922999037	3.3623948071207	2.41940214613636	3.36986116261204
121408380	37.370724486224	45.6035569869175	34.2906445655739	74.6268360939341	85.1257970406778	49.2565273037154	39.0883086795718	69.6697201461091	-0.834276861579281	0.0452606899848047	0.980501400839107	LOC121408380	NC_054741.1	53997341	54028598	-	2715	protein_coding	72 kDa type IV collagenase-like && sp|Q5RES1|MMP14_PONAB Matrix metalloproteinase-14 OS=Pongo abelii OX=9601 GN=MMP14 PE=2 SV=1 && PF01471:Putative peptidoglycan binding domain|PF00045:Hemopexin|PF00413:Matrixin	-	37	47	32	71	100	49	1.31729911846712	1.59756941776272	1.20778330651124	2.61868121972719	2.99791776287273	1.73540717841649
121405893	64.6412531653604	83.4448064015938	71.7960370591705	106.159302049118	131.093727442644	102.533995611816	73.2940322087082	113.262341701192	-0.628987043661574	0.0453532610342385	0.981142213707359	LOC121405893	NC_054758.1	9389098	9449172	-	9237	protein_coding	receptor-type tyrosine-protein phosphatase beta-like && sp|B2RU80|PTPRB_MOUSE Receptor-type tyrosine-protein phosphatase beta OS=Mus musculus OX=10090 GN=Ptprb PE=1 SV=1 && -	-	64	86	67	101	154	102	0.669732757578499	0.859209799979768	0.743280496816227	1.09492544629528	1.35699837158679	1.06180403549805
121411927	41.410802809059	38.8115378612064	55.7222974190577	66.2181785058852	77.4644753070168	84.4397610920836	45.3148793631077	76.0408049683285	-0.749341269134934	0.0456729346722528	0.986687420880735	LOC121411927	NC_054742.1	74703026	74744126	+	1110	protein_coding	ADP-sugar pyrophosphatase-like%2C transcript variant X1 && sp|Q9UKK9|NUDT5_HUMAN ADP-sugar pyrophosphatase OS=Homo sapiens OX=9606 GN=NUDT5 PE=1 SV=1 && PF00293:NUDIX domain	-	41	40	52	63	91	84	3.57037135067366	3.32559016233527	4.80053060848134	5.68344536515972	6.67279776652389	7.27664940447994
121417101	0	0	0	0	28.9427709938304	0	0	9.64759033127681	-5.69285903700002	0.0456825141337135	1	LOC121417101	NC_054745.1	16804471	16811275	-	774	lncRNA	uncharacterized LOC121417101 && - && -	-	0	0	0	0	34	0	0	0	0	0	3.57542362649589	0
121424336	1018.09973735443	640.390374709906	1179.81248958428	1432.62503656383	1134.72687455223	1541.02563993052	946.100867216203	1369.4591836822	-0.533621020697703	0.046263894118775	0.992570819275536	LOC121424336	NC_054750.1	10487386	10504874	-	6262	protein_coding	very low-density lipoprotein receptor-like%2C transcript variant X1 && sp|Q14114|LRP8_HUMAN Low-density lipoprotein receptor-related protein 8 OS=Homo sapiens OX=9606 GN=LRP8 PE=1 SV=4 && PF07645:Calcium-binding EGF domain|PF00057:Low-density lipoprotein receptor domain class A|PF00058:Low-density lipoprotein receptor repeat class B	-	1008	660	1101	1363	1333	1533	15.5596555952736	9.72663427390137	18.017027190659	21.7960056280794	17.3263321399296	23.5398794811965
121430240	98.9819189094581	63.0687490244604	92.15610726998	132.43635701177	138.755049176305	120.628230131548	84.7355917346328	130.606545439874	-0.625869148353752	0.0469935807486624	0.999898013150901	LOC121430240	NC_054755.1	13841921	13882237	-	1482	protein_coding	laccase-2-like && sp|Q12718|LAC2_TRAVE Laccase-2 OS=Trametes versicolor OX=5325 GN=LCC2 PE=1 SV=1 && PF00394:Multicopper oxidase|PF07731:Multicopper oxidase	-	98	65	86	126	163	120	6.39190605191205	4.04759328968437	5.94646854414031	8.51366309760767	8.95218297146095	7.78588860514049
121406481	3.03005874212627	3.88115378612064	0	6.30649319103669	17.8764173785423	12.0628230131548	2.30373750941564	12.0819111942446	-2.3803026129939	0.0471381675870463	1	LOC121406481	NC_054740.1	56480412	56482292	+	1881	protein_coding	allatostatin-A receptor-like && sp|E7F7V7|GAL2B_DANRE Galanin receptor 2b OS=Danio rerio OX=7955 GN=galr2b PE=2 SV=1 && PF00001:7 transmembrane receptor (rhodopsin family)	-	3	4	0	6	21	12	0.154164709971905	0.196246947378636	0	0.319415931511976	0.908698996545395	0.613433647677735
121417328	68.6813314881954	96.0585562064859	57.865462704406	137.691768004301	132.796243383457	92.4816431008534	74.2017834663624	120.989884829537	-0.704026640700406	0.0481334668492213	0.999898013150901	LOC121417328	NC_054745.1	29264141	29300726	-	2798	protein_coding	low-density lipoprotein receptor-related protein 1-like && - && -	-	68	99	54	131	156	92	2.34916603801363	3.26527075535224	1.97767501974193	4.68832494042158	4.53802033340642	3.16166069805598
121431773	165.643211236236	102.850575332197	91.0845246273058	330.03981033092	157.482724525254	145.759111408954	119.859437065246	211.093882088376	-0.815028148834391	0.0486229839981051	0.999898013150901	LOC121431773	NC_054757.1	9743056	9768592	+	5543	protein_coding	uncharacterized LOC121431773 && - && -	-	164	106	85	314	185	145	2.85990416687552	1.76478864559069	1.57138616588564	5.67255725818283	2.71654184439275	2.51534909248698
121427677	71.7113902303217	45.6035569869175	60.0086279897544	78.8311648879586	126.83743759061	90.471172598661	59.1078584023312	98.7132583590765	-0.743288673438892	0.0488305396795717	0.999898013150901	LOC121427677	NC_054753.1	18557727	18574445	+	2445	protein_coding	leucine-rich repeat and immunoglobulin-like domain-containing nogo receptor-interacting protein 1 && sp|Q3SXY7|LRIT3_HUMAN Leucine-rich repeat, immunoglobulin-like domain and transmembrane domain-containing protein 3 OS=Homo sapiens OX=9606 GN=LRIT3 PE=1 SV=3 && PF07679:Immunoglobulin I-set domain|PF13855:Leucine rich repeat	-	71	47	56	75	149	90	2.80693267640871	1.77398812647271	2.34702676280636	3.07168388125781	4.96017448754078	3.53947451313442
121425416	394.917656057124	406.550859096137	428.633057069674	521.336770459033	559.276486557253	494.575743539347	410.033857407645	525.063000185211	-0.357306989036151	0.0490038319743605	0.999898013150901	LOC121425416	NC_054751.1	9939627	9957393	-	2220	protein_coding	fibroblast growth factor receptor-like 1 && sp|Q7T2H2|FGRL1_CHICK Fibroblast growth factor receptor-like 1 OS=Gallus gallus OX=9031 GN=FGFRL1 PE=1 SV=1 && PF07679:Immunoglobulin I-set domain|PF13927:Immunoglobulin domain	-	391	419	400	496	657	492	17.0245755867488	17.417778475231	18.4635792633898	22.3729277866605	24.0880666626714	21.3101875416913
121412218	173.723367881906	129.048363388511	141.448908832993	252.259727641467	153.22643467322	280.460635055849	148.073546701137	228.648932456845	-0.625280591724999	0.0490212455640713	0.999898013150901	LOC121412218	NC_054742.1	48219505	48224432	-	829	protein_coding	uncharacterized LOC121412218%2C transcript variant X1 && - && -	-	172	133	132	240	180	279	20.0551736817975	14.8056958885873	16.3165478508557	28.9901745319193	17.6728879459096	32.3612148037422
121430095	67.6713119074866	84.4150948481239	63.223375917777	95.6484800640564	134.498759324271	106.554936616201	71.7699275577959	112.234058668176	-0.646005716197841	0.0493652928142141	0.999898013150901	LOC121430095	NC_054755.1	7828138	7830366	+	2229	protein_coding	beta-1%2C3-galactosyl-O-glycosyl-glycoprotein beta-1%2C6-N-acetylglucosaminyltransferase 4-like && sp|E9Q649|GCNT4_MOUSE Beta-1,3-galactosyl-O-glycosyl-glycoprotein beta-1,6-N-acetylglucosaminyltransferase 4 OS=Mus musculus OX=10090 GN=Gcnt4 PE=3 SV=1 && PF02485:Core-2/I-Branching enzyme	-	67	87	59	91	158	106	2.90547568470603	3.60197669332343	2.71238179892193	4.08813701307286	5.76947861255951	4.57268136966775
121422556	2.02003916141751	3.88115378612064	2.14316528534837	10.5108219850611	8.51257970406778	14.0732935153473	2.68145274429551	11.0322317348254	-2.0324153833802	0.0495216640845821	1	LOC121422556	NC_054749.1	1015981	1061094	+	3767	protein_coding	tectonin beta-propeller repeat-containing protein 1-like && sp|Q80VP0|TCPR1_MOUSE Tectonin beta-propeller repeat-containing protein 1 OS=Mus musculus OX=10090 GN=Tecpr1 PE=1 SV=1 && PF06462:Propeller|PF06398:Integral peroxisomal membrane peroxin	-	2	4	2	10	10	14	0.0513200282200076	0.0979932328163564	0.0544055560986532	0.265826637985146	0.216069729923002	0.357361332579981
121408467	896.897387669375	912.071139738351	674.025482242063	1208.74452828203	971.285344234134	1112.79542296353	827.664669883263	1097.60843182656	-0.406636933541343	0.0495598290775203	0.999898013150901	LOC121408467	NC_054741.1	58130808	58162907	+	1882	protein_coding	carboxypeptidase B-like && sp|Q9UI42|CBPA4_HUMAN Carboxypeptidase A4 OS=Homo sapiens OX=9606 GN=CPA4 PE=1 SV=2 && PF00246:Zinc carboxypeptidase|PF02244:Carboxypeptidase activation peptide	-	888	940	629	1150	1141	1107	45.6085072047382	46.0935278344928	34.2483698350322	61.1888569119847	49.3464113421551	56.5591853192072
121407806	80.8015664567005	125.167209602391	77.1539502725414	133.487439210277	186.425495519084	129.675347391414	94.3742421105442	149.862760706925	-0.667423441650772	0.0498183491977703	0.999898013150901	LOC121407806	NC_054741.1	30132908	30175081	+	3458	protein_coding	cystine/glutamate transporter-like%2C transcript variant X1 && sp|Q9WTR6|XCT_MOUSE Cystine/glutamate transporter OS=Mus musculus OX=10090 GN=Slc7a11 PE=1 SV=1 && PF13520:Amino acid permease	-	80	129	72	127	219	129	2.23623535343862	3.44267824858868	2.13361662048888	3.67767079386454	5.1547626750656	3.58707010736829
121426207	0	7.76230757224128	0	8.40865758804892	40.8603825795253	7.03664675767363	2.58743585741376	18.768562308416	-2.84731270702731	0.0498655824253848	1	LOC121426207	NC_054752.1	9669938	9680813	+	6835	protein_coding	cytochrome P450 1A1-like%2C transcript variant X2 && sp|Q92113|CP17A_SQUAC Steroid 17-alpha-hydroxylase/17,20 lyase OS=Squalus acanthias OX=7797 GN=CYP17A1 PE=2 SV=1 && PF00067:Cytochrome P450	-	0	8	0	8	48	7	0	0.108014779230202	0	0.117204850948359	0.571600062703108	0.0984769670686752
121420100	141.402741299226	105.761440671787	107.158264267419	199.705617716162	160.036498436474	159.832404924301	118.107482079477	173.191507025646	-0.551226846519582	0.0499822226680778	0.999898013150901	LOC121420100	NC_054747.1	18192167	18226314	-	4283	protein_coding	protein sax-3-like && sp|O89026|ROBO1_MOUSE Roundabout homolog 1 OS=Mus musculus OX=10090 GN=Robo1 PE=1 SV=1 && PF07679:Immunoglobulin I-set domain|PF00041:Fibronectin type III domain|PF13927:Immunoglobulin domain	-	140	109	100	190	188	159	3.1596026713364	2.34860584719206	2.3925487955128	4.44221572741323	3.5727228216799	3.56963814136916
121427729	9.0901762263788	7.76230757224128	10.7158264267419	19.9705617716162	17.0251594081356	33.1727632861757	9.18943674178731	23.3894948219758	-1.34768742181696	0.0499824437113495	0.999898013150901	LOC121427729	NC_054740.1	89291268	89311882	-	2887	protein_coding	uncharacterized LOC121427729%2C transcript variant X1 && - && -	-	9	8	10	19	20	33	0.301334069404731	0.255726018717849	0.354945843130631	0.659023552494314	0.563861913834393	1.09911288570315
