# Supplementary material for: BMP signaling regulates dorsal skeletal growth in the sea urchin embryo
Source: Development. 2026 Apr 23;153(16):dev205344. doi: 10.1242/dev.205344 (PMC13200730; doi:10.1242/dev.205344)
Supplement: Table S4. mRNAs with increased expression following axitinib treatment. — Total mRNA from L. variegatus embryos treated with DMSO or 75 nM axitinib in ASW continuously starting after the formation of the tri-radiate spicule rudiments was collected at the pluteus stage (2 dpf) and sequenced. This table displays all mRNAs with significantly increased expression in 75 nM axitinib-treated embryos compared to DMSO-treated embryos. See Materials and Methods. [file develop-153-205344-TableS4.xls]

gene_id	Rep1AX	Rep2AX	Rep3AX	Rep1DMSO	Rep2DMSO	Rep3DMSO	Axitinib	Control	log2FoldChange	pvalue	padj	gene_name	gene_chr	gene_start	gene_end	gene_strand	gene_length	gene_biotype	gene_description	Family	Rep1AX_count	Rep2AX_count	Rep3AX_count	Rep1DMSO_count	Rep2DMSO_count	Rep3DMSO_count	Rep1AX_fpkm	Rep2AX_fpkm	Rep3AX_fpkm	Rep1DMSO_fpkm	Rep2DMSO_fpkm	Rep3DMSO_fpkm
121410870	2446.26742447661	1839.66689462118	2363.91130973925	479.293482518788	460.530561990067	466.429156508652	2216.61520961235	468.751067005836	2.24151459807259	1.23099746274849e-32	4.79350411994263e-29	LOC121410870	NC_054742.1	35090954	35098692	-	1866	protein_coding	procathepsin L-like && sp|Q26636|CATL_SARPE Cathepsin L OS=Sarcophaga peregrina OX=7386 PE=1 SV=1 && PF08246:Cathepsin propeptide inhibitor domain (I29)|PF00112:Papain family cysteine protease	-	2422	1896	2206	456	541	464	125.462810061669	93.7688107187072	121.144233652444	24.4707523607857	23.5979988149727	23.9101050712203
121429222	9064.92573686108	10133.692535561	9362.41754904436	2162.07608232708	2486.5245315582	3122.2606899049	9520.34527382215	2590.28710126339	1.87789876349219	2.0747002020911e-22	4.03944129347137e-19	LOC121429222	NC_054754.1	13303498	13306243	+	878	protein_coding	uncharacterized LOC121429222 && - && -	-	8975	10444	8737	2057	2921	3106	988.080781939236	1097.75155630771	1019.71004639466	234.603180007019	270.786239034495	340.159088375221
121430638	8873.02201652642	11534.7890523505	8539.44207947059	3358.20762422704	3941.32440298338	3419.81032422938	9649.08438278252	3573.1141171466	1.43314216728177	4.51754537685537e-14	3.51826433949496e-11	LOC121430638	NC_054756.1	7333553	7344339	+	3917	protein_coding	monocarboxylate transporter 2-like && - && PF07690:Major Facilitator Superfamily	-	8785	11888	7969	3195	4630	3402	216.790728783175	280.083122244857	208.477472678642	81.679187648754	96.2092809351635	83.5133454118958
121426703	376.737303604366	171.741055035838	146.806822046363	33.6346303521957	25.5377391122033	10.0523525109623	231.761726895523	23.0749073251204	3.32876297738207	1.08619027509559e-10	5.6394999082963e-08	LOC121426703	NC_054752.1	33699770	33709836	-	1575	protein_coding	growth/differentiation factor 8-like && sp|Q8HY52|GDF8_LEPCA Growth/differentiation factor 8 OS=Lepus capensis OX=9981 GN=MSTN PE=2 SV=1 && PF00688:TGF-beta propeptide|PF00019:Transforming growth factor beta like domain	-	373	177	137	32	30	10	22.8918443719615	10.371090463397	8.91351269391646	2.03452738090676	1.55035175737133	0.610512535069746
121415121	264.625130145694	237.720669399889	227.175520246927	84.0865758804891	59.5880579284744	78.4083495855062	243.17377326417	74.0276611314899	1.72005643986094	3.4831865373542e-10	1.59570922075968e-07	LOC121415121	NC_054744.1	4972843	5033698	+	4212	protein_coding	platelet-derived growth factor receptor alpha-like%2C transcript variant X2 && sp|G3V9H8|RET_RAT Proto-oncogene tyrosine-protein kinase receptor Ret OS=Rattus norvegicus OX=10116 GN=Ret PE=1 SV=1 && PF07714:Protein tyrosine kinase	-	262	245	212	80	70	78	6.01264329675325	5.3679620408777	5.15770355206658	1.90193531868954	1.35269295069792	1.78066156062009
121423558	24455.6041077011	28865.1109958257	26304.1391297232	11725.8730065342	14890.2044183554	13590.7805948211	26541.61807775	13402.2860065702	0.985741258799106	6.91160989754988e-09	2.62573745766431e-06	LOC121423558	NC_054750.1	24089582	24138825	-	12160	protein_coding	uncharacterized LOC121423558 && sp|Q9U943|APLP_LOCMI Apolipophorins OS=Locusta migratoria OX=7004 PE=1 SV=2 && PF00094:von Willebrand factor type D domain|PF01347:Lipoprotein amino terminal region|PF09172:Domain of unknown function (DUF1943)	-	24213	29749	24547	11156	17492	13520	192.47199069397	225.772223952788	206.858668995911	91.8690127767742	117.083431689705	106.909982909335
121432057	1207.98341852767	1507.82824590787	1639.5214432915	643.262305485742	693.775245881524	700.648970014074	1451.77770257568	679.228840460447	1.09561898574245	1.14166822561849e-08	4.1354940191241e-06	LOC121432057	NC_054757.1	16091367	16119000	-	4823	protein_coding	monocarboxylate transporter 13-like%2C transcript variant X1 && sp|Q6ZSM3|MOT12_HUMAN Monocarboxylate transporter 12 OS=Homo sapiens OX=9606 GN=SLC16A12 PE=1 SV=3 && PF07690:Major Facilitator Superfamily	-	1196	1554	1530	612	815	697	23.9699114016694	29.7348304717945	32.5074607744297	12.7065684121399	13.7540277459104	13.8960273312501
121429458	26623.1061279021	30248.7423205777	25701.9096845404	14171.7412824579	15848.7208930334	15596.2249207581	27524.5860443401	15205.5623654165	0.856111824171361	2.44792385132161e-08	8.66565043367848e-06	LOC121429458	NC_054755.1	4820128	4838465	-	2046	protein_coding	scavenger receptor cysteine-rich domain-containing group B protein-like && sp|Q9UGM3|DMBT1_HUMAN Deleted in malignant brain tumors 1 protein OS=Homo sapiens OX=9606 GN=DMBT1 PE=1 SV=2 && PF00530:Scavenger receptor cysteine-rich domain	-	26359	31175	23985	13483	18618	15515	1245.30522923934	1406.15290047642	1201.27647356297	659.895282959222	740.656683032168	729.157410607585
121409326	1510.9892927403	1324.44372951367	1789.54301326589	767.290004909464	761.024625543659	769.004967088618	1541.65867850662	765.77319918058	1.00932445717913	6.00348946272282e-08	1.79827599752636e-05	LOC121409326	NC_054741.1	84241777	84305338	+	6474	protein_coding	LIM/homeobox protein Lhx5-like && sp|P37137|LHX5_XENLA LIM/homeobox protein Lhx5 OS=Xenopus laevis OX=8355 GN=lhx5 PE=1 SV=2 && PF00046:Homeodomain|PF00412:LIM domain	Homeobox	1496	1365	1670	730	894	765	22.3363090262538	19.4577075010128	26.4333772633191	11.2913087745093	11.2396910306184	11.3622380397306
121415367	88343.3826658527	101280.648625711	90502.6552523337	45138.7250148451	58126.447993286	47670.2660774856	93375.5621812992	50311.8130285389	0.892136088464248	2.35347945339063e-07	6.3203096493125e-05	LOC121415367	NC_054744.1	12586938	12598294	-	2240	protein_coding	arylsulfatase-like && sp|P14000|ARS_HEMPU Arylsulfatase OS=Hemicentrotus pulcherrimus OX=7650 PE=1 SV=1 && PF00884:Sulfatase|PF14707:C-terminal region of aryl-sulfatase	-	87467	104382	84457	42945	68283	47422	3774.40695483018	4300.40452098902	3863.63872850759	1919.81202479826	2481.15630582624	2035.66819486482
121421629	1397.86709970092	1052.76296448522	667.595986386018	479.293482518788	283.468904145457	241.256460263096	1039.40868352405	334.67294897578	1.63577117070554	2.40162921388493e-06	0.000526870093457346	LOC121421629	NC_054748.1	10760703	10769995	+	2296	protein_coding	gamma-butyrobetaine dioxygenase-like && - && PF06155:Protein of unknown function (DUF971)|PF02668:Taurine catabolism dioxygenase TauD, TfdA family	-	1384	1085	623	456	333	240	58.2662029803571	43.6103496516603	27.8051371254615	19.8878152897326	11.8048887623015	10.051121004197
121407431	486.82943790162	463.797877441417	550.793478334532	271.179207214578	272.402550530169	230.198872501037	500.473597892523	257.926876748595	0.955651431664236	3.14897970338701e-06	0.000671897367944603	LOC121407431	NC_054741.1	15987625	16018407	-	2396	protein_coding	probable xyloglucan galactosyltransferase GT15%2C transcript variant X1 && sp|Q5XF04|GT15_ARATH Probable xyloglucan galactosyltransferase GT15 OS=Arabidopsis thaliana OX=3702 GN=GT15 PE=2 SV=1 && PF03016:Exostosin family	-	482	478	514	258	320	229	19.445214382074	18.4108058047981	21.9829100854224	10.7826873073803	10.870579934824	9.19017565051255
121417422	977.698954126076	1025.59488798238	1076.94055588756	589.65711336193	476.704463427796	615.203973670894	1026.744799332	560.52185015354	0.874025377667049	3.36457174540038e-06	0.000708196885221031	LOC121417422	NC_054745.1	37299366	37308169	-	1592	protein_coding	uncharacterized LOC121417422 && - && PF08718:Glycolipid transfer protein (GLTP)	-	968	1057	1005	561	560	612	58.7739399569774	61.2722231432647	64.689214344455	35.2869333107861	28.6308678811037	36.9643864669427
121417028	276.745365114199	229.958361827648	398.628743074797	115.619041835673	75.7619593662032	124.649171135933	301.777490005548	105.34339077927	1.52048104635018	3.86579571876256e-06	0.000792284659413758	LOC121417028	NC_054745.1	13051766	13105845	-	2322	protein_coding	sodium- and chloride-dependent betaine transporter-like && sp|P27799|S6A12_CANLF Sodium- and chloride-dependent betaine transporter OS=Canis lupus familiaris OX=9615 GN=SLC6A12 PE=1 SV=2 && PF00209:Sodium:neurotransmitter symporter family	-	274	237	372	110	89	124	11.4061967458025	9.41928298886239	16.4168414070605	4.74378053324311	3.11973237998171	5.13493101202073
121408328	191.903720334664	236.750380953359	216.459693820186	108.26146644613	85.1257970406778	68.3559970745438	215.037931702736	87.2477535204505	1.30278854835705	8.05737838251557e-06	0.00156877157107578	LOC121408328	NC_054741.1	51963272	51997865	+	1934	protein_coding	amine oxidase [flavin-containing] B-like && sp|P19643|AOFB_RAT Amine oxidase [flavin-containing] B OS=Rattus norvegicus OX=10116 GN=Maob PE=1 SV=3 && PF01593:Flavin containing amine oxidoreductase	-	190	244	202	103	100	68	9.49619539759722	11.643004647969	10.7029569349464	5.333040401493	4.20855570124068	3.3808631078578
121430985	244.424738531519	433.718935598982	360.051767938526	92.4952334685381	171.954110022169	89.4659373475647	346.065147356342	117.971760279424	1.54927569438091	1.55504081437995e-05	0.00295381899082708	LOC121430985	NC_054756.1	18443984	18471108	-	2639	protein_coding	ornithine decarboxylase-like%2C transcript variant X1 && sp|P27117|DCOR_BOVIN Ornithine decarboxylase OS=Bos taurus OX=9913 GN=ODC1 PE=2 SV=1 && PF02784:Pyridoxal-dependent decarboxylase, pyridoxal binding domain|PF00278:Pyridoxal-dependent decarboxylase, C-terminal sheet domain	-	242	447	336	88	202	89	8.86397427164722	15.6314709250274	13.0469430126447	3.33916131813278	6.23019340163809	3.24284178110654
121427827	825.185997439053	718.013450432319	789.756407650875	389.951495645768	466.489367782914	475.476273768518	777.651951840749	443.972379065734	0.808002542640612	1.89877873998703e-05	0.00348401333812698	LOC121427827	NC_054753.1	7519599	7547604	+	4410	protein_coding	ski oncogene-like && - && -	-	817	740	737	371	548	473	17.9075419876413	15.4854861640714	17.1252837732441	8.42421493656705	10.1141995599939	10.3133010388568
121427697	224.224346917344	113.523748244029	221.817607033556	74.6268360939341	45.1166724315592	61.3193503168702	186.521900731643	60.3542862807879	1.63066255284412	2.51024030781565e-05	0.00444290851439344	LOC121427697	NC_054753.1	16940625	16942467	+	1188	protein_coding	uncharacterized LOC121427697 && - && -	-	222	117	207	71	53	61	18.0629651850415	9.08868675047309	17.8551204013008	5.98461238346744	3.63119003778259	4.93728887262844
121413683	385.827479830745	510.371722874864	377.197090221313	170.275316157991	239.203489684305	200.04181496815	424.465430975641	203.173540270148	1.0615587875553	2.53864187070503e-05	0.00444290851439344	LOC121413683	NC_054743.1	25158747	25171849	+	2318	protein_coding	creatinase-like && sp|P38487|CREA_BACB0 Creatinase OS=Bacillus sp. (strain B-0618) OX=69000 PE=1 SV=3 && PF00557:Metallopeptidase family M24|PF01321:Creatinase/Prolidase N-terminal domain	-	382	526	352	162	281	199	15.9295109336544	20.94131872499	15.5610217640027	6.99835069615993	9.86693886998296	8.25495648422067
121408564	8207.41911283935	13099.8643166037	9982.86389915272	4151.77468409915	5633.62524815206	5905.75710019037	10430.0491095319	5230.38567748053	0.995723008261816	3.04921593294753e-05	0.00510694487866568	LOC121408564	NC_054741.1	62174377	62184532	-	4697	protein_coding	large neutral amino acids transporter small subunit 4-like && sp|Q0VCM6|LAT4_BOVIN Large neutral amino acids transporter small subunit 4 OS=Bos taurus OX=9913 GN=SLC43A2 PE=2 SV=1 && PF07690:Major Facilitator Superfamily	-	8126	13501	9316	3950	6618	5875	167.227912632803	265.263253074697	203.244030129541	84.2113547774256	114.682130368295	120.271424336113
121431589	787.815272952829	819.893737317985	716.88878794903	323.733317139883	410.306341736067	490.554802534962	774.865932739948	408.198153803637	0.924466508277517	3.22568430319551e-05	0.00528876407437613	LOC121431589	NC_054757.1	2628837	2634133	-	2725	protein_coding	DNA damage-inducible transcript 4 protein-like%2C transcript variant X2 && - && PF07809:RTP801 C-terminal region	-	780	845	669	308	482	488	27.6681809390311	28.6168558969024	25.1575583948635	11.3182251430948	14.3969362276262	17.2198141084259
121427236	349.46677492523	329.898071820254	460.7805363499	180.786138143052	139.606307146712	209.088932228016	380.048461031795	176.493792505927	1.10782481183258	3.66394244195682e-05	0.00594474661207495	LOC121427236	NC_054740.1	10535011	10553089	+	3417	protein_coding	medium-chain acyl-CoA ligase ACSF2%2C mitochondrial-like && sp|Q0P4F7|ACSF2_DANRE Medium-chain acyl-CoA ligase ACSF2, mitochondrial OS=Danio rerio OX=7955 GN=acsf2 PE=2 SV=1 && PF00501:AMP-binding enzyme|PF13193:AMP-binding enzyme C-terminal domain	-	346	340	430	172	164	208	9.78776719658325	9.18259970197051	12.8953268692068	5.04054605179654	3.90650530610686	5.8532018287635
121406038	1609.97121164976	1261.37498048921	1060.86681624744	752.574854130378	733.784370490642	632.292972939531	1310.73766946214	706.21739918685	0.892244135972292	5.00239842594034e-05	0.00763895665514184	LOC121406038	NC_054758.1	22637208	22651055	-	2035	protein_coding	L-lactate dehydrogenase A chain-like && sp|P33571|LDH_PETMA L-lactate dehydrogenase OS=Petromyzon marinus OX=7757 PE=2 SV=3 && PF02866:lactate/malate dehydrogenase, alpha/beta C-terminal domain|PF00056:lactate/malate dehydrogenase, NAD binding domain	-	1594	1300	990	716	862	629	75.7140390196072	58.9536437868525	49.8516640111524	35.2324405320723	34.4772328156459	29.7208602299863
121428731	127.262467169303	36.8709609681461	296.82839202075	29.4303015581712	23.8352231713898	26.1361165285021	153.653940052733	26.4672137526877	2.53762967802142	6.9837113733168e-05	0.0101661951729703	LOC121428731	NC_054754.1	2560495	2582021	+	6001	protein_coding	barH-like 1 homeobox protein && sp|Q9NY43|BARH2_HUMAN BarH-like 2 homeobox protein OS=Homo sapiens OX=9606 GN=BARHL2 PE=1 SV=2 && PF00046:Homeodomain	Homeobox	126	38	277	28	28	26	2.02954847812038	0.584375075184559	4.73004225638598	0.467227636529266	0.379772885075129	0.416605370956609
121419455	1249.39422133673	1163.37584738966	1761.68186455636	707.378319594615	686.113924147863	857.465669185087	1391.48397776092	750.319304309188	0.891015418789825	0.000109958993559388	0.0150238709094827	LOC121419455	NC_054746.1	174898	248655	-	6957	protein_coding	uncharacterized LOC121419455 && sp|Q5U4X3|MEI3A_XENLA Homeobox protein meis3-A OS=Xenopus laevis OX=8355 GN=meis3-a PE=2 SV=1 && PF05920:Homeobox KN domain	Homeobox	1237	1199	1644	673	806	853	17.1870051587609	15.9048249646054	24.2152350028778	9.68695271209142	9.42980230173461	11.7896841749724
121424587	977.698954126076	790.785083922081	974.068622190835	497.161879893392	616.310770574507	480.502450023999	914.184220079664	531.3250334973	0.78190841087609	0.000137181747553376	0.0179558226881629	LOC121424587	NC_054750.1	28074901	28085225	+	4456	protein_coding	uncharacterized LOC121424587%2C transcript variant X1 && - && -	-	968	815	909	473	724	478	20.9982298948627	16.8789000244423	20.9039125235274	10.6294324758122	13.2246118262307	10.3147298480085
121415562	122.212369265759	304.67057221047	170.381640185196	50.4519455282935	70.6544115437626	85.4449963431798	199.088193887142	68.850451138412	1.53159805484842	0.00023444344259847	0.0285288364212013	LOC121415562	NC_054744.1	15761466	15766043	-	1558	protein_coding	uncharacterized LOC121415562 && - && -	-	121	314	159	48	83	85	7.50706935265629	18.5991847750374	10.4577570737987	3.08509046045714	4.33610897480459	5.245979822366
121419306	561.570886874068	744.211238488633	455.422623136529	298.507344375737	337.949414251491	301.57057532887	587.068249499743	312.675777985366	0.908820895545359	0.000242165751524976	0.029240106556225	LOC121419306	NC_054746.1	40616172	40655736	+	6059	protein_coding	uncharacterized LOC121419306%2C transcript variant X1 && - && PF08945:Bcl-x interacting, BH3 domain	-	556	767	425	284	397	300	8.87005576377714	11.682240041704	7.18781442276294	4.6936586971839	5.33309234246772	4.76097000858978
121405977	5972.24578073087	7170.43161985788	7653.24323397904	4069.79027261567	4148.18008979223	4940.73125913798	6931.97354485593	4386.23387384863	0.660291810394799	0.000265458977796556	0.0313241593799936	LOC121405977	NC_054758.1	5837712	5845619	-	1986	pseudogene	- && - && PF05196:PTN/MK heparin-binding protein family, N-terminal domain	-	5913	7390	7142	3872	4873	4915	287.793609340407	343.397325561681	368.510171802704	195.231649353628	199.713175210322	237.968471704017
121419325	960.528621254027	864.527005858373	806.901729933662	582.299537972387	512.45729818488	586.052151389104	877.319119015354	560.269662515457	0.647622963347218	0.000341590937539273	0.0391222091405274	LOC121419325	NC_054746.1	41513414	41526513	-	3939	protein_coding	homeobox protein MSX-2-like && sp|Q504H8|HMX3_DANRE Homeobox protein HMX3 OS=Danio rerio OX=7955 GN=hmx3 PE=2 SV=1 && PF00046:Homeodomain	Homeobox	951	891	753	554	602	583	23.3371085981004	20.8748535570653	19.5892529267823	14.0837368796823	12.4394179466161	14.2317307061289
121428596	1667.54232775016	1747.48949220082	1857.05271975436	1254.9921450163	1088.75894415027	1207.28753656658	1757.36151323511	1183.67954191105	0.570407687963494	0.000369099264564843	0.0416600735134927	LOC121428596	NC_054754.1	27312710	27339243	-	1928	protein_coding	allograft inflammatory factor 1-like && sp|P55009|AIF1_RAT Allograft inflammatory factor 1 OS=Rattus norvegicus OX=10116 GN=Aif1 PE=2 SV=1 && PF13499:EF-hand domain pair	-	1651	1801	1733	1194	1279	1201	82.7737354639971	86.2061793234706	92.108648802994	62.0142386242901	53.9949401597983	59.8978344670412
121431591	793.875390437082	859.675563625722	672.953899599389	498.212962091898	497.985912687965	474.471038517422	775.501617887398	490.223304432428	0.661932298102796	0.000429810366745379	0.0481634983627771	LOC121431591	NC_054757.1	14839590	14863177	+	3377	protein_coding	microsomal triglyceride transfer protein large subunit-like && sp|A0A0R4IVV0|MTP_DANRE Microsomal triglyceride transfer protein large subunit OS=Danio rerio OX=7955 GN=mttp PE=1 SV=1 && PF01347:Lipoprotein amino terminal region	-	786	886	628	474	585	472	22.4980043523169	24.2122068481658	19.0562508630793	14.0553414293006	14.0998455280624	13.4395919031936
121429147	387.847518992162	370.650186574521	461.852118992574	202.85886431168	265.592486766915	233.214578254326	406.783274853086	233.888643110974	0.796591714800424	0.000454706430107494	0.0495280234640162	LOC121429147	NC_054754.1	5489201	5503596	-	1994	protein_coding	pre-B-cell leukemia transcription factor 1-like%2C transcript variant X1 && sp|Q7PMT1|EXD_ANOGA Homeobox protein extradenticle OS=Anopheles gambiae OX=7165 GN=exd PE=3 SV=2 && PF00046:Homeodomain|PF03792:PBC domain	Homeobox	384	382	431	193	312	232	18.6148088718734	17.679497751171	22.1493504398152	9.69228718359973	12.7355876558387	11.1876268964135
121424779	600.96165052171	886.843640128566	676.168647527411	366.827687278634	464.786851842101	407.120276693974	721.324646059229	412.91160527157	0.804313621299724	0.000521771061767666	0.0553339829087052	LOC121424779	NC_054751.1	12381781	12403450	-	4329	protein_coding	WW domain binding protein 1-like && - && PF11669:WW domain-binding protein 1	-	595	914	631	349	546	405	13.2856219740514	19.4845474895797	14.936562198973	8.07294437297819	10.2658427177291	8.99585778026367
121424334	233.314523143723	225.106919594997	263.60933009785	132.43635701177	126.83743759061	149.780052413339	240.676924278856	136.351282338573	0.820142044971316	0.000591907049587706	0.0622942175971494	LOC121424334	NC_054750.1	2638650	2655254	-	3297	protein_coding	kelch domain-containing protein 4-like%2C transcript variant X1 && sp|Q8VEM9|KLDC3_MOUSE Kelch domain-containing protein 3 OS=Mus musculus OX=10090 GN=Klhdc3 PE=2 SV=1 && PF13415:Galactose oxidase, central domain|PF01344:Kelch motif	-	231	232	246	126	149	149	6.7724458896575	6.49382755993765	7.64583705438461	3.82688768900654	3.67838235427273	4.34552712063975
121416265	14157.4444627946	12417.751538693	14148.1056312273	8536.88961626666	6305.267786803	9868.39446001172	13574.4338775716	8236.85062102713	0.72078946170226	0.000610810058521922	0.0630064733214401	LOC121416265	NC_054744.1	44881279	44892626	+	1447	protein_coding	betaine--homocysteine S-methyltransferase 1-like%2C transcript variant X2 && sp|Q5XGM3|BHMT1_XENLA Betaine--homocysteine S-methyltransferase 1 OS=Xenopus laevis OX=8355 GN=bhmt PE=2 SV=1 && PF02574:Homocysteine S-methyltransferase	-	14017	12798	13203	8122	7407	9817	936.351807724237	816.216347897358	935.00292704262	562.067627757135	416.642302701862	652.357114853353
121429868	42.4208223897677	28.1383649493746	110.373012195441	7.3575753895428	5.10754782244067	19.0994697708284	60.3107331781945	10.5215309942706	2.52462926102081	0.000629308791906552	0.0644875904127398	LOC121429868	NC_054755.1	5209569	5219259	+	2750	protein_coding	L-ascorbate oxidase-like && sp|P14133|ASO_CUCSA L-ascorbate oxidase OS=Cucumis sativus OX=3659 PE=1 SV=1 && PF07731:Multicopper oxidase|PF07732:Multicopper oxidase|PF00394:Multicopper oxidase	-	42	29	103	7	6	19	1.47628126269096	0.973188612050657	3.83807457669701	0.254893913346557	0.177585746753443	0.664348640434987
121408108	65.6512727460691	21.3463458236635	1.07158264267419	1.05108219850611	1.70251594081356	0	29.3564004041356	0.91786604643989	4.96745834056812	0.000680181926984946	0.0692451875471734	LOC121408108	NC_054741.1	41767410	41772004	+	982	lncRNA	uncharacterized LOC121408108 && - && -	-	65	22	1	1	2	0	6.39814944491342	2.06748757037238	0.104351186264576	0.101972397687377	0.165770809087566	0
121412124	384.817460250036	303.70028376394	361.123350581201	224.931590480308	200.896881016	199.036579717054	349.880364865059	208.288350404454	0.748573406197523	0.000717333463457808	0.072553156018304	LOC121412124	NC_054742.1	66026506	66071920	-	4708	protein_coding	zinc finger CCCH domain-containing protein 13-like && - && -	-	381	313	337	214	236	198	7.82241823939219	6.13535360078665	7.33503727172495	4.55167702404566	4.08004636232599	4.04393232925871
121429285	164.633191655527	124.196921155861	101.800351054048	60.9627675133546	49.3729622835931	64.3350560701589	130.210154621812	58.2235952890356	1.16407028103866	0.000730564029579335	0.0734146149982434	LOC121429285	NC_054754.1	4005945	4013777	-	2240	protein_coding	L-proline trans-4-hydroxylase-like && sp|O62515|PAHX_CAEEL Probable phytanoyl-CoA dioxygenase OS=Caenorhabditis elegans OX=6239 GN=ZK550.6 PE=3 SV=2 && PF05721:Phytanoyl-CoA dioxygenase (PhyH)	-	163	128	95	58	58	64	7.03383371599939	5.27343582884592	4.34594739581351	2.59283030476887	2.10750942017665	2.74730640781386
121423421	1605.93113332692	2388.85015535725	2075.6555788599	755.728100725896	1407.1294250824	1034.38707337802	2023.47895584802	1065.74819972877	0.924474316036849	0.000737165549614135	0.0736031448768575	LOC121423421	NC_054750.1	24233142	24276012	+	7193	protein_coding	uncharacterized LOC121423421%2C transcript variant X1 && sp|Q9U943|APLP_LOCMI Apolipophorins OS=Locusta migratoria OX=7004 PE=1 SV=2 && PF09172:Domain of unknown function (DUF1943)|PF01347:Lipoprotein amino terminal region	-	1590	2462	1937	719	1653	1029	21.366804436576	31.5870961609657	27.5948754809095	10.009513021876	18.7047687173748	13.755629122399
121421333	547.430612744146	454.094992976115	781.183746509482	306.916001963785	203.45065492722	363.895160896836	594.236450743247	291.42060592928	1.0287625086381	0.000834212979341614	0.0778337910543507	LOC121421333	NC_054748.1	10884056	10898413	-	3363	protein_coding	gamma-butyrobetaine dioxygenase-like && sp|Q19000|BODG_CAEEL Probable gamma-butyrobetaine dioxygenase OS=Caenorhabditis elegans OX=6239 GN=gbh-1 PE=3 SV=1 && PF02668:Taurine catabolism dioxygenase TauD, TfdA family|PF06155:Protein of unknown function (DUF971)	-	542	468	729	292	239	362	15.5784745907203	12.8425332852358	22.2131187989033	8.69460993234294	5.78443017413522	10.3503931570031
121425603	110.092134297254	47.5441338799778	97.5140204833509	33.6346303521957	25.5377391122033	28.1465870306945	85.0500962201944	29.1063188316978	1.54853778083162	0.00089653754281229	0.0807194726407181	LOC121425603	NC_054751.1	12574416	12583806	+	1231	protein_coding	periostin-like && sp|O11780|BGH3_PIG Transforming growth factor-beta-induced protein ig-h3 OS=Sus scrofa OX=9823 GN=TGFBI PE=1 SV=1 && PF02469:Fasciclin domain	-	109	49	91	32	30	28	8.55895919870828	3.67341285396863	7.5751671055849	2.60307118190751	1.983593840666	2.18713263985181
121423422	807.005644986296	469.619608120598	1255.89485721415	242.799987854912	71.5056695141693	433.256393222476	844.173370107013	249.187350197186	1.7611902268663	0.000970189528303858	0.0848970342295556	LOC121423422	NC_054740.1	76393951	76417607	-	3516	protein_coding	aldehyde dehydrogenase%2C mitochondrial-like && sp|Q5RF00|ALDH2_PONAB Aldehyde dehydrogenase, mitochondrial OS=Pongo abelii OX=9601 GN=ALDH2 PE=2 SV=1 && PF00171:Aldehyde dehydrogenase family	-	799	484	1172	231	84	431	21.9659719137529	12.70364091875	34.1576216372711	6.57895979414108	1.94455382537189	11.7870071563914
121407069	2299.81458527384	2475.20582709844	3642.30940244956	1009.03891056587	1073.43630068295	2035.60138346987	2805.77660494061	1372.69219823956	1.03144052591429	0.00110437936024317	0.0934881136692808	LOC121407069	NC_054741.1	2985299	2991168	-	1317	protein_coding	fibropellin-3-like && sp|P10079|FBP1_STRPU Fibropellin-1 OS=Strongylocentrotus purpuratus OX=7668 GN=EGF1 PE=1 SV=2 && PF01382:Avidin family	-	2277	2551	3399	960	1261	2025	167.120515541366	178.754258913633	264.468692357823	72.9927249414156	77.9325453434892	147.847639828251
121430933	587.831395972496	350.274129197388	370.767594365268	278.53678260412	197.491849134372	139.727699902376	436.291039845051	205.252110546956	1.08854220562296	0.00117329422502642	0.0974877158393539	LOC121430933	NC_054756.1	16732994	16760150	-	4201	protein_coding	ornithine decarboxylase-like%2C transcript variant X1 && sp|P27117|DCOR_BOVIN Ornithine decarboxylase OS=Bos taurus OX=9913 GN=ODC1 PE=2 SV=1 && PF02784:Pyridoxal-dependent decarboxylase, pyridoxal binding domain|PF00278:Pyridoxal-dependent decarboxylase, C-terminal sheet domain	-	582	361	346	265	232	139	13.3913023029487	7.9302382405937	8.43980272779991	6.31665723641661	4.49494987021727	3.18153907974635
121421335	268.665208468529	256.156149883962	363.266515866549	172.377480555003	147.267628880373	178.931874695129	296.029291406347	166.192328043502	0.833359479498872	0.00120380701777201	0.0983385634398088	LOC121421335	NC_054748.1	7068111	7082083	-	2027	protein_coding	transmembrane protein 53-like && - && PF05705:Eukaryotic protein of unknown function (DUF829)	-	266	264	339	164	173	178	12.6847058009542	12.0193751994416	17.1377904317241	8.10185037136494	6.94675374263694	8.44386725243233
121422122	26.2605090984277	46.5738454334477	138.23416090497	3.15324659551834	3.40503188162711	23.1204107752134	70.3561718122818	9.89289641745294	2.83513782549589	0.00120525743167984	0.0983385634398088	LOC121422122	NC_054748.1	24461479	24470707	+	1981	protein_coding	complement C1q tumor necrosis factor-related protein 2-like && sp|Q3Y5Z3|ADIPO_BOVIN Adiponectin OS=Bos taurus OX=9913 GN=ADIPOQ PE=1 SV=1 && PF00386:C1q domain|PF01391:Collagen triple helix repeat (20 copies)	-	26	48	129	3	4	23	1.26864871376173	2.23608586382159	6.67289226331343	0.151645978590113	0.164348242830883	1.11639659681482
121427648	2839.16504137231	2449.00803904212	2971.49866813552	1701.7020793814	2100.05341299352	1677.73763407961	2753.22391618332	1826.49770881818	0.5916893096279	0.00122233983418697	0.0986485246492034	LOC121427648	NC_054753.1	29613560	29629856	-	3794	protein_coding	nucleolin-like%2C transcript variant X1 && sp|P20397|NUCL_XENLA Nucleolin OS=Xenopus laevis OX=8355 GN=ncl PE=2 SV=3 && PF00076:RNA recognition motif. (a.k.a. RRM, RBD, or RNP domain)	-	2811	2524	2773	1619	2467	1669	71.616984404679	61.3936901845346	74.8964824460881	42.7310575230517	52.9250616065738	42.2993947845141
121419338	286.845560921287	291.086533959048	243.24925988704	128.232028217746	178.764173785423	78.4083495855062	273.727118255792	128.468183862892	1.08882748832774	0.00125061591291872	0.0998953510749848	LOC121419338	NC_054746.1	42106267	42110435	-	2432	protein_coding	ADP-ribosylation factor-like && sp|P51824|ARF1_SOLTU ADP-ribosylation factor 1 OS=Solanum tuberosum OX=4113 PE=2 SV=2 && PF00025:ADP-ribosylation factor family	-	284	300	227	122	210	78	11.2877473582554	11.3838561272373	9.56469586142336	5.02331461041881	7.02821880140579	3.08394181469236
121432001	181.803524527576	120.31576736974	189.670127753331	77.7800826894525	71.5056695141693	91.4764078497572	163.929806550216	80.2540533511263	1.03081490135025	0.00125844287601557	0.100007684881727	LOC121432001	NC_054757.1	9008989	9033933	+	1735	protein_coding	cytochrome P450 4V2-like%2C transcript variant X1 && sp|Q6ZWL3|CP4V2_HUMAN Cytochrome P450 4V2 OS=Homo sapiens OX=9606 GN=CYP4V2 PE=1 SV=2 && PF00067:Cytochrome P450	-	180	124	177	74	84	91	10.0282588861263	6.5955940914096	10.4540040861043	4.27096841218809	3.94066354467294	5.04332617226924
121410515	277.755384694908	341.541533178616	278.611487095288	188.143713532594	55.3317680764406	114.596818624971	299.302801656271	119.357433411335	1.32998159816341	0.00126592061979704	0.100091266872887	LOC121410515	NC_054742.1	22421177	22433594	-	2070	protein_coding	uncharacterized LOC121410515 && - && PF00497:Bacterial extracellular solute-binding proteins, family 3	-	275	352	260	179	65	114	12.8414734864279	15.6929298095125	12.8709878633195	8.65918073463372	2.5558335130578	5.29553264114845
121431768	229.274444820888	172.711343482369	129.661499763577	100.903891056587	79.1669912478303	50.2617625548116	177.215762688944	76.7775482864097	1.20772500883025	0.00137692000928231	0.107234530322906	LOC121431768	NC_054757.1	23845549	23891302	+	4221	lncRNA	uncharacterized LOC121431768%2C transcript variant X3 && - && -	-	227	178	121	96	93	50	5.19832006765962	3.8916732070256	2.93750690697214	2.27745602340309	1.79331733128773	1.13901592363759
121423851	34264.9142755445	19766.7162327124	32150.6940281536	12301.8660513156	12038.4902174927	20859.6366954979	28727.4415121369	15066.6643214354	0.931074985640433	0.00154072201799593	0.116977341076462	LOC121423851	NC_054750.1	31074212	31101246	-	17178	protein_coding	uncharacterized LOC121423851 && sp|Q7TMA5|APOB_RAT Apolipoprotein B-100 OS=Rattus norvegicus OX=10116 GN=Apob PE=1 SV=1 && PF09172:Domain of unknown function (DUF1943)|PF06448:Domain of Unknown Function (DUF1081)|PF00094:von Willebrand factor type D domain|PF01347:Lipoprotein amino terminal region	-	33925	20372	30003	11704	14142	20751	190.897292565761	109.444208134932	178.978540339337	68.226930583739	67.0081740609575	116.155980579758
121428489	416.128067252007	253.245284544372	295.756809378075	198.654535517656	170.251594081356	118.617759629355	321.710053724818	162.507963076122	0.98528559841861	0.00154708091048737	0.116977341076462	LOC121428489	NC_054754.1	7928115	7947734	-	6679	protein_coding	nuclear receptor subfamily 5 group A member 2-like%2C transcript variant X3 && sp|O00482|NR5A2_HUMAN Nuclear receptor subfamily 5 group A member 2 OS=Homo sapiens OX=9606 GN=NR5A2 PE=1 SV=2 && PF00105:Zinc finger, C4 type (two domains)|PF00104:Ligand-binding domain of nuclear hormone receptor	SF-like	412	261	276	189	200	118	5.96263580457888	3.60629108373316	4.23454270334788	2.83363872825002	2.43729502206901	1.6988135146386
121411011	26.2605090984277	27.1680765028445	37.5053924935965	5.25541099253057	8.51257970406778	8.04188200876986	30.3113260316229	7.26995756845607	2.05142380191907	0.00163672946128911	0.120823213692129	LOC121411011	NC_054742.1	40400250	40404456	+	4207	protein_coding	toll-like receptor 3 && sp|V5NAL9|TLR4_PINIB Toll-like receptor 4 OS=Pinctada imbricata OX=66713 PE=2 SV=1 && PF13676:TIR domain|PF13855:Leucine rich repeat	-	26	28	35	5	10	8	0.59738367054005	0.614210495872237	0.852519674807099	0.119012235000005	0.193471517142844	0.182849012167312
121417054	120.192330104342	86.3556717411843	105.01509898207	36.787876947714	28.9427709938304	61.3193503168702	103.854366942532	42.3499994194716	1.29766698072969	0.00168383370055708	0.122557914578865	LOC121417054	NC_054745.1	14559894	14588483	+	4077	protein_coding	zinc transporter ZIP10-like && sp|Q1KZG0|S39A4_BOVIN Zinc transporter ZIP4 OS=Bos taurus OX=9913 GN=SLC39A4 PE=2 SV=1 && PF02535:ZIP Zinc transporter|PF18292:Zinc transporter ZIP4 domain	-	119	89	98	35	34	61	2.82136166424669	2.01456372416667	2.46316918355597	0.8596495728514	0.6787779953171	1.4386802012957
121423913	176.753426624032	102.850575332197	287.184148236682	38.8900413447262	30.645286934644	105.549701365104	188.929383397637	58.3616765481582	1.69635987168444	0.00171349917415593	0.124137037844897	LOC121423913	NC_054750.1	3766002	3789556	+	3655	protein_coding	growth/differentiation factor 8-like && sp|O35312|GDF8_RAT Growth/differentiation factor 8 OS=Rattus norvegicus OX=10116 GN=Mstn PE=2 SV=1 && PF00688:TGF-beta propeptide|PF00019:Transforming growth factor beta like domain	-	175	106	268	37	36	105	4.62810473369829	2.67639492818309	7.513742215148	1.01369770111441	0.80168668165029	2.76233954821229
121428663	1959.43798657499	1594.18391764905	1999.57321123003	1272.8605423909	1112.59416732166	1342.99429546457	1851.06503848469	1242.81633505904	0.574902883841422	0.00180407483062657	0.128900319091007	LOC121428663	NC_054754.1	1234725	1266842	+	3860	protein_coding	kynurenine--oxoglutarate transaminase 3-like%2C transcript variant X1 && sp|Q17CS8|KAT_AEDAE Kynurenine aminotransferase OS=Aedes aegypti OX=7159 GN=KAT PE=1 SV=1 && PF00155:Aminotransferase class I and II	-	1940	1643	1866	1211	1307	1336	48.5810543822864	39.2809491370188	49.5374004988196	31.416004993426	27.5599123604733	33.2808413547606
121410020	1348.37614024619	1731.96487705634	1456.28081139422	1027.95839013898	1075.99007459417	981.109605069923	1512.20727623225	1028.35268993436	0.556287659642414	0.00186475036661245	0.131426930816088	LOC121410020	NC_054742.1	4019951	4031088	-	4960	protein_coding	S-adenosylmethionine sensor upstream of mTORC1-like && sp|Q66J91|SAMTR_XENLA S-adenosylmethionine sensor upstream of mTORC1 OS=Xenopus laevis OX=8355 GN=bmt2 PE=2 SV=1 && PF11968:25S rRNA (adenine(2142)-N(1))-methyltransferase, Bmt2	-	1335	1785	1359	978	1264	976	26.0166934795228	33.2114821983013	28.076738591765	19.7447344454368	20.742206173218	18.9209650989761
121421380	250.484856015771	182.41422794767	343.978028298414	108.26146644613	112.366052093695	161.842875426493	258.959037420618	127.490131322106	1.02211116748446	0.00211623414231211	0.143043313721211	LOC121421380	NC_054748.1	21898720	21928910	+	3356	protein_coding	hemicentin-1-like && sp|Q96RW7|HMCN1_HUMAN Hemicentin-1 OS=Homo sapiens OX=9606 GN=HMCN1 PE=1 SV=2 && PF13927:Immunoglobulin domain|PF07679:Immunoglobulin I-set domain|PF00014:Kunitz/Bovine pancreatic trypsin inhibitor domain	-	248	188	321	103	132	161	7.14302614475307	5.16972701933942	9.80148678089751	3.07333138751116	3.20141170398787	4.61295339929412
121430941	1685.72268020291	1616.50055191925	1659.88151350231	1297.03543295655	916.8048341281	1091.68548269051	1654.03491520816	1101.84191659172	0.586615232180233	0.00227112505327675	0.151824222445659	LOC121430941	NC_054756.1	29959706	30025588	-	2907	protein_coding	sodium-coupled monocarboxylate transporter 1-like%2C transcript variant X1 && sp|Q49B93|SC5AC_MOUSE Sodium-coupled monocarboxylate transporter 2 OS=Mus musculus OX=10090 GN=Slc5a12 PE=1 SV=1 && PF00474:Sodium:solute symporter family	-	1669	1666	1549	1234	1077	1086	55.4962727524353	52.8885523185424	54.6028440826965	42.5073711210153	30.1550616584686	35.9219527213638
121431778	56.5610965196903	30.078941842435	7.5010784987193	2.10216439701223	7.661321733661	1.00523525109623	31.3803722869482	3.58957379392315	3.09943418923181	0.00237537616713563	0.155457391509683	LOC121431778	NC_054757.1	11539867	11550009	-	2688	protein_coding	lengsin-like && sp|Q7TT51|LGSN_RAT Lengsin OS=Rattus norvegicus OX=10116 GN=Lgsn PE=2 SV=1 && PF00120:Glutamine synthetase, catalytic domain	-	56	31	7	2	9	1	2.01377652400801	1.06430019983218	0.26685641904118	0.0745066179531284	0.272522769850429	0.0357722188517429
121412720	20.2003916141751	27.1680765028445	5.35791321337093	1.05108219850611	2.55377391122033	1.00523525109623	17.5754604434635	1.53669712027423	3.48874400107673	0.00240039543010349	1	LOC121412720	NC_054743.1	46213467	46216938	-	1433	protein_coding	uncharacterized LOC121412720 && - && -	-	20	28	5	1	3	1	1.34907568949594	1.80319857371563	0.357546632630193	0.0698792006482934	0.170398047303548	0.0671009939103175
121421355	282.805482598452	340.571244732086	285.040982951333	196.552371120643	195.789333193559	129.675347391414	302.80590342729	174.005683901872	0.798813422152858	0.00274193788611979	0.175034526697548	LOC121421355	NC_054748.1	14145146	14170547	-	2753	protein_coding	ras-related and estrogen-regulated growth inhibitor-like%2C transcript variant X1 && sp|Q96A58|RERG_HUMAN Ras-related and estrogen-regulated growth inhibitor OS=Homo sapiens OX=9606 GN=RERG PE=1 SV=1 && PF00071:Ras family	-	280	351	266	187	230	129	9.83115019348624	11.7661022806706	9.9011195301643	6.80188858587862	6.80003540510671	4.50566234336345
121407464	40.4007832283502	45.6035569869175	60.0086279897544	12.6129863820734	22.983965200983	13.068058264251	48.6709894016741	16.2216699491025	1.57413029464067	0.00282815126413422	0.176974130494801	LOC121407464	NC_054741.1	17237131	17276727	-	2126	protein_coding	uncharacterized LOC121407464 && - && -	-	40	47	56	12	27	13	1.81865048264129	2.04016978797073	2.69919117359433	0.565212951245557	1.03368937726898	0.58797009198274
121419078	1215.05355559263	1124.56430952846	1335.19197277204	931.258827876417	695.477761822337	839.371434665354	1224.93661263104	822.03600812137	0.575944046965546	0.0030288223021731	0.187955921030471	LOC121419078	NC_054746.1	33738188	33766564	-	1970	protein_coding	legumain-like && sp|Q9R0J8|LGMN_RAT Legumain OS=Rattus norvegicus OX=10116 GN=Lgmn PE=1 SV=1 && PF01650:Peptidase C13 family	-	1203	1159	1246	886	817	835	59.0271632499078	54.2936356337906	64.8127866396545	45.0361870825878	33.7555648492638	40.7563602885076
121424951	517.130025322883	636.509220923785	623.661098036376	312.171412956316	431.587790996236	386.010336420953	592.433448094348	376.589846791169	0.652556947248558	0.00305242943978541	0.188669210135308	LOC121424951	NC_054751.1	33839099	33854938	+	3410	protein_coding	uncharacterized LOC121424951 && sp|A8MQ27|NEU1B_HUMAN E3 ubiquitin-protein ligase NEURL1B OS=Homo sapiens OX=9606 GN=NEURL1B PE=1 SV=1 && PF13920:Zinc finger, C3HC4 type (RING finger)	-	512	656	582	297	507	384	14.5133641800647	17.753385136408	17.4895036301101	8.72160049123588	12.1016093553757	10.8280932906212
121421109	153.522976267731	153.305574551765	156.451065830431	75.6779182924402	102.150956448813	81.4240553387949	154.426538883309	86.4176433600161	0.834293078670288	0.00309085278474849	0.188796560687225	LOC121421109	NC_054740.1	68910698	68926915	-	2946	protein_coding	ATP-dependent RNA helicase DDX54-like && sp|Q8K4L0|DDX54_MOUSE ATP-dependent RNA helicase DDX54 OS=Mus musculus OX=10090 GN=Ddx54 PE=1 SV=1 && PF00270:DEAD/DEAH box helicase|PF00271:Helicase conserved C-terminal domain|PF08147:DBP10CT (NUC160) domain	-	152	158	146	72	120	81	4.98727546475303	4.94943994119449	5.07842439820935	2.44733754449706	3.31541618175131	2.64379282625672
121408651	312.096050439006	672.409893445401	533.648156051745	87.2398224760075	354.12331568922	102.533995611816	506.051366645384	181.299044592348	1.47856092013387	0.00367130161232368	0.2182602821128	LOC121408651	NC_054741.1	64656460	64676017	+	5354	protein_coding	ATP-binding cassette sub-family C member 10-like && sp|Q8R4P9|MRP7_MOUSE ATP-binding cassette sub-family C member 10 OS=Mus musculus OX=10090 GN=Abcc10 PE=1 SV=1 && PF00664:ABC transporter transmembrane region|PF00005:ABC transporter	-	309	693	498	83	416	102	5.57869506987052	11.9450117695796	9.53146931753512	1.55236500670664	6.32418423253451	1.83187969292033
121417665	1.01001958070876	32.0195187354953	2.14316528534837	0	0	0	11.7242345338508	0	6.04729824076898	0.00373349620063835	1	LOC121417665	NC_054745.1	26083343	26101538	-	539	protein_coding	phosphopantothenoylcysteine decarboxylase subunit VHS3-like && - && -	-	1	33	2	0	0	0	0.179334458538746	5.65010981662063	0.380233264978899	0	0	0
121428094	3041.16895751406	2991.39928065248	3482.6435886911	2105.31764360775	2229.44462449535	2494.99389322085	3171.73727561922	2276.58538710798	0.478334832466307	0.003792263103719	0.222690493029917	LOC121428094	NC_054753.1	28831935	28838363	-	2546	protein_coding	tubulin beta chain-like && sp|P30883|TBB4_XENLA Tubulin beta-4 chain OS=Xenopus laevis OX=8355 GN=tubb4 PE=2 SV=1 && PF03953:Tubulin C-terminal domain|PF00091:Tubulin/FtsZ family, GTPase domain	-	3011	3083	3250	2003	2619	2482	114.315433409988	111.749821899375	130.807859765669	78.7801255858586	83.7272155377706	93.738612587113
121415865	101.001958070876	77.6230757224128	67.5097064884737	28.3792193596651	42.5628985203389	40.2094100438493	82.044913427254	37.0505093079511	1.14379598373791	0.00412342175619173	0.235261601737884	LOC121415865	NC_054744.1	28060830	28063673	+	1341	protein_coding	melatonin receptor type 1B-A-like && sp|F1MV99|SSR5_BOVIN Somatostatin receptor type 5 OS=Bos taurus OX=9913 GN=SSTR5 PE=3 SV=2 && PF00001:7 transmembrane receptor (rhodopsin family)	-	100	80	63	27	50	40	7.208148631796	5.50545127545436	4.81416143881002	2.0161790844766	3.03480489418325	2.86817969495854
121427722	155.543015429148	137.780959407283	205.743867393444	100.903891056587	84.274539070271	91.4764078497572	166.355947409958	92.2182793255384	0.851542585265582	0.0042554571557577	0.240155799485804	LOC121427722	NC_054753.1	7466322	7470865	+	4544	protein_coding	ski oncogene-like && sp|P49140|SKI_CHICK Ski oncogene OS=Gallus gallus OX=9031 GN=SKI PE=1 SV=1 && PF08782:c-SKI Smad4 binding domain|PF02437:SKI/SNO/DAC family	-	154	142	192	96	99	91	3.27593223271725	2.88391021890011	4.32983936247098	2.11556819427474	1.77331717846335	1.92565380917411
121410883	111.102153877963	166.889612803188	116.802508051486	49.4008633297874	85.9770550110846	51.2669978059079	131.598091577546	62.2149720489266	1.07648744508916	0.00433335432088926	0.242792542813565	LOC121410883	NC_054742.1	35577364	35599940	+	2850	protein_coding	homeobox protein DLL homolog && sp|Q98879|DLX4A_DANRE Homeobox protein Dlx4a OS=Danio rerio OX=7955 GN=dlx4a PE=2 SV=1 && PF00046:Homeodomain	Homeobox	110	172	109	47	101	51	3.7307859813201	5.56948836660569	3.91913764048689	1.65138036591692	2.88447024331981	1.72068138173605
121432137	372.697225281531	434.689224045512	327.904288658301	272.230289413084	234.095941861864	177.926639444033	378.430245995115	228.08429023966	0.731046876841068	0.00447174970304602	0.24827502362772	LOC121432137	NC_054757.1	5397936	5425324	+	4332	protein_coding	short transient receptor potential channel 4-like && sp|P48994|TRPL_DROME Transient-receptor-potential-like protein OS=Drosophila melanogaster OX=7227 GN=trpl PE=1 SV=2 && PF08344:Transient receptor ion channel II	-	369	448	306	259	275	177	8.23361260231528	9.5437989146242	7.23838796468487	5.9869472952475	5.1669444822365	3.92880036851497
121428627	329.266383311054	542.39124161036	354.693854725156	224.931590480308	275.807582411796	141.738170404569	408.783826548856	214.159114432224	0.931778315941329	0.00462185244722798	0.254381532572519	LOC121428627	NC_054754.1	9876345	9920852	+	3713	protein_coding	uncharacterized LOC121428627 && sp|Q8BMN4|LMLN_MOUSE Leishmanolysin-like peptidase OS=Mus musculus OX=10090 GN=Lmln PE=2 SV=1 && PF07645:Calcium-binding EGF domain|PF01457:Leishmanolysin	-	326	559	331	214	324	141	8.48682333629876	13.8937209791773	9.13507090918669	5.77142349291865	7.10247330807602	3.65148320025892
121408934	245.434758112228	202.790285324804	180.025883969263	128.232028217746	131.093727442644	118.617759629355	209.416975802098	125.981171763248	0.733105037599277	0.00468293494990618	0.256160360075608	LOC121408934	NC_054741.1	72570455	72613278	-	4810	protein_coding	kinesin-II 95 kDa subunit-like%2C transcript variant X2 && sp|Q96FN5|KIF12_HUMAN Kinesin-like protein KIF12 OS=Homo sapiens OX=9606 GN=KIF12 PE=1 SV=3 && PF00225:Kinesin motor domain	-	243	209	168	122	154	118	4.88330340457991	4.00989429189272	3.57909382644171	2.53985470530947	2.60594468988507	2.35891381793581
121424084	776.705057565033	345.422686964737	615.088436894983	298.507344375737	246.013553447559	370.93180765451	579.072060474918	305.150901825935	0.924584950827487	0.00499890230716139	0.269091836245584	LOC121424084	NC_054750.1	34509516	34568119	+	9122	protein_coding	uncharacterized LOC121424084%2C transcript variant X1 && sp|Q9N4J2|VIT3_CAEEL Vitellogenin-3 OS=Caenorhabditis elegans OX=6239 GN=vit-3 PE=1 SV=1 && PF00094:von Willebrand factor type D domain|PF09172:Domain of unknown function (DUF1943)|PF01347:Lipoprotein amino terminal region	-	769	356	574	284	289	369	8.14870851284625	3.60156821022913	6.4480842424228	3.11761434402952	2.57867924125372	3.88965821715808
121431435	55.5510769389816	25.2274996097842	61.0802106324286	23.1238083671345	5.95880579284744	5.02617625548116	47.2862623937314	11.3695968051544	2.0674148186955	0.00502556768230192	0.269091836245584	LOC121431435	NC_054756.1	10968379	11001921	+	3044	protein_coding	uncharacterized LOC121431435 && - && -	-	55	26	57	22	7	5	1.74650789204374	0.78824352895036	1.91884142574683	0.723722628002004	0.187172887921801	0.157943042499154
121420006	180.793504946867	299.81912997782	349.335941511785	124.027699423722	182.16920566705	129.675347391414	276.649525478824	145.290750827395	0.926946987640538	0.00517681899112973	0.275201817767361	LOC121420006	NC_054747.1	13256838	13293345	-	3192	protein_coding	uncharacterized LOC121420006%2C transcript variant X1 && - && -	-	179	309	326	118	214	129	5.42054132026215	8.93361661794622	10.4655870805925	3.70180249198701	5.4568301986425	3.88599261631565
121421009	836.29621282685	772.349603438008	865.838775280742	610.678757332052	545.656359030745	615.203973670894	824.828197181866	590.513030011231	0.482472049952554	0.00519513760910363	0.27523627006598	LOC121421009	NC_054748.1	13609927	13624975	-	1527	protein_coding	ruvB-like 2 && sp|Q9DE27|RUVB2_XENLA RuvB-like 2 OS=Xenopus laevis OX=8355 GN=ruvbl2 PE=2 SV=1 && PF17856:TIP49 AAA-lid domain|PF06068:TIP49 P-loop domain	-	828	796	808	581	641	612	52.4135783694658	48.1067197746062	54.2227078249804	38.1005472962355	34.1671332776284	38.5378541292553
121408964	311.086030858297	371.620475021051	296.82839202075	239.646741259394	196.640591163966	183.958050950611	326.511632633366	206.748461124657	0.660508865957228	0.00521999380637665	0.275615672976687	LOC121408964	NC_054741.1	73369520	73381601	-	4516	protein_coding	conditioned medium factor receptor 1-like && sp|Q9U641|CMFB_DICDI Conditioned medium factor receptor 1 OS=Dictyostelium discoideum OX=44689 GN=cmfB PE=1 SV=1 && PF01494:FAD binding domain	-	308	383	277	228	231	183	6.59248718576935	7.82666156838791	6.28542594786809	5.0556270931384	4.1633948045883	3.89647864084317
121429753	395.927675637832	234.809804060299	549.721895691857	243.851070053419	164.292788288508	197.026109214862	393.486458463329	201.723322518929	0.964398671145573	0.00529023104019889	0.278249080025733	LOC121429753	NC_054755.1	13419624	13436307	+	3440	protein_coding	uncharacterized LOC121429753 && - && PF00791:ZU5 domain	-	392	242	513	232	193	196	11.0148892662019	6.49215137650072	15.2815638662094	6.75341846823519	4.56655208766424	5.47864010395438
121417977	137.362662976391	121.28605581627	111.444594838115	8.40865758804892	7.661321733661	72.3769380789288	123.364437876925	29.4823058002129	2.06834804506126	0.00530559686489745	0.278249080025733	LOC121417977	NC_054746.1	18291135	18299667	-	2445	protein_coding	retinol-binding protein 1-like && - && PF14651:Lipocalin / cytosolic fatty-acid binding protein family	-	136	125	104	8	9	72	5.37665977452935	4.71805352785295	4.35876398806895	0.327646280667499	0.299607854952128	2.83157961050753
121409920	336.336520376016	183.3845163942	132.876247691599	142.947178996832	60.4393158988812	58.3036445635815	217.532428153938	87.2300464864314	1.32112909094033	0.00542833682946001	0.281839248185564	LOC121409920	NC_054742.1	829817	842244	+	3553	protein_coding	cholinesterase 1-like && sp|P21836|ACES_MOUSE Acetylcholinesterase OS=Mus musculus OX=10090 GN=Ache PE=1 SV=1 && PF00135:Carboxylesterase family	-	333	189	124	136	71	58	9.05944383893723	4.90905966898618	3.57631163778915	3.83299117814371	1.62649484255604	1.56966845141068
121415821	97.9718993287493	96.0585562064859	79.2971155578898	52.5541099253057	47.6704463427796	28.1465870306945	91.109190364375	42.7903810995933	1.09008186403238	0.00548017091984182	0.282646166382305	LOC121415821	NC_054744.1	25993734	26024661	-	2921	protein_coding	sodium- and chloride-dependent betaine transporter-like && sp|P27799|S6A12_CANLF Sodium- and chloride-dependent betaine transporter OS=Canis lupus familiaris OX=9615 GN=SLC6A12 PE=1 SV=2 && PF00209:Sodium:neurotransmitter symporter family	-	97	99	74	50	56	28	3.2099087626776	3.12777390396288	2.5960260196762	1.71408583582685	1.56043620906255	0.921725532234707
121406299	158.573074171275	225.106919594997	171.45322282787	78.8311648879586	121.729889768169	105.549701365104	185.044405531381	102.036918673744	0.856610446462287	0.00551597411827253	0.283553837842287	LOC121406299	NC_054740.1	13542962	13547759	-	4798	protein_coding	chaoptin-like && - && PF13855:Leucine rich repeat	-	157	232	160	75	143	105	3.16294703729144	4.46230709985712	3.41718599122345	1.56529118167473	2.42585781960509	2.10428325317131
121414294	1416.04745215368	1262.34526893574	1358.76679091087	1078.41033566727	937.235025417862	802.177730374794	1345.71983733343	939.274363819977	0.518858067517375	0.00576370087520038	0.292993395195131	LOC121414294	NC_054743.1	52185748	52209765	+	3452	protein_coding	death domain-containing protein 1-like && sp|Q6ZMT9|DTHD1_HUMAN Death domain-containing protein 1 OS=Homo sapiens OX=9606 GN=DTHD1 PE=2 SV=3 && PF00531:Death domain	-	1402	1301	1268	1026	1101	798	39.2581416453195	34.780692419829	37.6406699618132	29.7625880031166	25.9600832721484	22.2283510921903
121408490	229.274444820888	175.622208821959	376.125507578639	88.2909046745136	41.7116405499321	171.895227937456	260.340720407162	100.632591053967	1.37312393827812	0.00577007127256349	0.292993395195131	LOC121408490	NC_054741.1	58800243	58823421	-	2458	protein_coding	uncharacterized protein CG3556-like%2C transcript variant X1 && - && PF01122:Eukaryotic cobalamin-binding protein	-	227	181	351	84	49	171	8.92681407875966	6.79560943363282	14.6330250545348	3.4220907813004	1.62257115371755	6.68943403204473
121416349	137.362662976391	203.760573771334	185.383797182634	76.7290004909463	108.961020212068	105.549701365104	175.502344643453	97.0799073560395	0.85238034763087	0.0058225421106272	0.294454272451718	LOC121416349	NC_054744.1	48404365	48418740	+	2218	protein_coding	serum paraoxonase/arylesterase 1-like && sp|P27169|PON1_HUMAN Serum paraoxonase/arylesterase 1 OS=Homo sapiens OX=9606 GN=PON1 PE=1 SV=3 && PF01731:Arylesterase	-	136	210	173	73	128	105	5.9269310859893	8.73754583904814	7.99269866084026	3.29575892723955	4.69718837219807	4.55200678481331
121427971	10.1001958070876	6.79201912571112	4.28633057069674	0	0	0	7.05951516783181	0	5.31408169209403	0.00605562446945746	1	LOC121427971	NC_054753.1	26904987	26908491	-	2075	protein_coding	uncharacterized LOC121427971 && - && -	-	10	7	4	0	0	0	0.465837460975346	0.311323320016205	0.19753805284205	0	0	0
121429400	15.1502937106313	19.4057689306032	6.42949585604512	2.10216439701223	1.70251594081356	0	13.6618528324266	1.26822677927526	3.42459801323182	0.0061081443398424	1	LOC121429400	NC_054755.1	26190173	26204250	-	1249	protein_coding	uncharacterized LOC121429400%2C transcript variant X1 && - && -	-	15	20	6	2	2	0	1.16086396900381	1.47774422745883	0.492263562426645	0.160347309093682	0.130333814670928	0
121407003	1734.20362007693	1708.67795433961	1900.98760810401	1380.07092663853	1299.01966284074	1325.90529619593	1781.28972750685	1334.9986285584	0.416112933417641	0.00619291711225465	0.307200245033371	LOC121407003	NC_054741.1	463404	497298	+	4891	protein_coding	amine oxidase [flavin-containing] B-like%2C transcript variant X3 && sp|P58028|AOFB_CAVPO Amine oxidase [flavin-containing] B OS=Cavia porcellus OX=10141 GN=MAOB PE=2 SV=2 && PF01593:Flavin containing amine oxidoreductase	-	1717	1761	1774	1313	1526	1319	33.9332255167949	33.2271741270618	37.1676267335017	26.8819755707591	25.3948949175637	25.9311797826062
121418833	33.3306461633889	63.0687490244604	28.932731352203	15.7662329775917	14.4713854969152	11.0575877620586	41.7773755133508	13.7650687455218	1.60350265046138	0.00624384664901513	0.308743350492253	LOC121418833	NC_054746.1	24963781	24971675	+	2902	lncRNA	uncharacterized LOC121418833%2C transcript variant X1 && - && -	-	33	65	27	15	17	11	1.09918056996164	2.06703420238189	0.953400190426933	0.517592494119596	0.476805287199831	0.364477245695498
121423349	74.7414489724479	72.771633489762	67.5097064884737	34.6857125507018	34.0503188162711	38.1989395416568	71.6742629835612	35.6449903028766	1.00880715335322	0.00643794913281058	0.316332793983147	LOC121423349	NC_054749.1	6546654	6558424	-	2298	protein_coding	protein PERCC1-like && sp|A0A1W2PR82|PERC1_HUMAN Protein PERCC1 OS=Homo sapiens OX=9606 GN=PERCC1 PE=3 SV=1 && -	-	74	75	63	33	40	38	3.11267807366251	3.01191667770247	2.80930830698183	1.43799717992043	1.41677053545683	1.59004243794275
121412212	196.953818238207	282.353937940277	480.069023918035	88.2909046745136	110.663536152881	223.162225743364	319.792260032173	140.705555523586	1.18445475801612	0.0069382183993398	0.333225766287132	LOC121412212	NC_054742.1	43043880	43055507	-	1959	protein_coding	retinol dehydrogenase 8-like && sp|Q9NYR8|RDH8_HUMAN Retinol dehydrogenase 8 OS=Homo sapiens OX=9606 GN=RDH8 PE=1 SV=1 && PF00106:short chain dehydrogenase	-	195	291	448	84	130	222	9.62171937964009	13.7085104432863	23.4343254111753	4.29377189404614	5.4013020643488	10.896667069277
121428430	180.793504946867	114.494036690559	200.385954180073	89.3419868730197	92.7871187743388	89.4659373475647	165.224498605833	90.5316809983077	0.866599652480299	0.00697429377308712	0.333225766287132	LOC121428430	NC_054754.1	30265289	30327016	-	7132	protein_coding	collagen alpha-1(I) chain-like && sp|Q60467|CO5A1_CRILO Collagen alpha-1(V) chain OS=Cricetulus longicaudatus OX=10030 GN=COL5A1 PE=2 SV=1 && PF13385:Concanavalin A-like lectin/glucanases superfamily|PF01391:Collagen triple helix repeat (20 copies)|PF01410:Fibrillar collagen C-terminal domain	-	179	118	187	85	109	89	2.42601905416108	1.52687114225558	2.68682357522561	1.19344307837428	1.24395512220379	1.19992420924568
121428750	1973.57826070491	1967.74496956316	2180.67067784197	1379.01984444002	1647.18417273711	1482.72199536694	2040.66463603668	1502.97533751469	0.440841377756257	0.00703936286018394	0.334283889970198	LOC121428750	NC_054740.1	92358589	92376375	-	4461	protein_coding	nucleolar protein 58-like && sp|Q9Y2X3|NOP58_HUMAN Nucleolar protein 58 OS=Homo sapiens OX=9606 GN=NOP58 PE=1 SV=1 && PF01798:snoRNA binding domain, fibrillarin|PF08156:NOP5NT (NUC127) domain	-	1954	2028	2035	1312	1935	1475	42.3394144227211	41.9534269369518	46.7456355291504	29.4507073799717	35.3051690544631	31.7932511327932
121415966	127.262467169303	71.8013450432319	105.01509898207	51.5030277267996	41.7116405499321	56.293174061389	101.359637064868	49.8359474460403	1.02595309728821	0.00707547934051317	0.334977708838399	LOC121415966	NC_054744.1	33509870	33516857	+	2869	protein_coding	uncharacterized LOC121415966%2C transcript variant X2 && - && -	-	126	74	98	49	49	56	4.2451447951204	2.3803065173773	3.50029305031638	1.71025020283068	1.39012892848998	1.87686321342459
121424041	1083.7510101005	833.477775569408	802.615399362965	703.173990800591	583.96296769905	537.800859336485	906.614728344289	608.312605945375	0.576041664294451	0.00819394423575453	0.376486358159624	LOC121424041	NC_054750.1	2552592	2572811	-	1830	protein_coding	gamma-butyrobetaine dioxygenase-like && sp|Q9QZU7|BODG_RAT Gamma-butyrobetaine dioxygenase OS=Rattus norvegicus OX=10116 GN=Bbox1 PE=1 SV=1 && PF06155:Protein of unknown function (DUF971)|PF02668:Taurine catabolism dioxygenase TauD, TfdA family	-	1073	859	749	669	686	535	56.6762546953598	43.3185377579925	41.9410796824853	36.6074220983082	30.5114308971193	28.1110997192975
121418132	205.033974883877	145.543266979524	213.244945892163	86.1887402775014	115.771083975322	121.633465382644	187.940729251855	107.864429878489	0.799022616323015	0.00824310437646284	0.377631158140545	LOC121418132	NC_054746.1	280149	310873	-	7690	protein_coding	homeobox protein Meis1-like%2C transcript variant X1 && sp|O00470|MEIS1_HUMAN Homeobox protein Meis1 OS=Homo sapiens OX=9606 GN=MEIS1 PE=1 SV=1 && PF16493:N-terminal of Homeobox Meis and PKNOX1	-	203	150	199	82	136	121	2.55165649544005	1.80010000659565	2.65176854583236	1.06777962956806	1.43946834169457	1.51298343785327
121423022	1355.44627731115	1477.74930406543	1340.54988598541	958.586965037576	893.820868927117	1151.99959775628	1391.24848912066	1001.46914390699	0.47462712801301	0.0088138563734958	0.399083217655729	LOC121423022	NC_054740.1	75260434	75301002	+	7920	protein_coding	mitogen-activated protein kinase kinase kinase 13-like%2C transcript variant X2 && sp|A7J1T2|M313A_XENLA Mitogen-activated protein kinase kinase kinase 13-A OS=Xenopus laevis OX=8355 GN=map3k13-a PE=2 SV=1 && PF07714:Protein tyrosine kinase	-	1342	1523	1251	912	1050	1146	16.3787157285985	17.7462434884237	16.1860547985705	11.5309151275823	10.7908005839766	13.9134419213906
121408853	44.4408615511853	66.9499028105811	140.377326190318	18.9194795731101	16.1739014377288	48.2512920526192	83.9226968506949	27.7815576878193	1.59695936356393	0.00907686578424232	0.407438793819476	LOC121408853	NC_054741.1	70279631	70294596	-	1673	protein_coding	hydroxyacid oxidase 1-like && sp|Q9UJM8|HAOX1_HUMAN Hydroxyacid oxidase 1 OS=Homo sapiens OX=9606 GN=HAO1 PE=1 SV=1 && PF01070:FMN-dependent dehydrogenase	-	44	69	131	18	19	48	2.54219726162876	3.8061409224934	8.02387645155262	1.07738440019252	0.924372909729766	2.75880141370429
121427261	383.807440669327	218.314900469286	216.459693820186	198.654535517656	122.581147738576	98.5130546074308	272.8606783196	139.916245954554	0.964985620944804	0.00948182021932917	0.416024878130342	LOC121427261	NC_054753.1	23261239	23281926	-	2007	protein_coding	uncharacterized oxidoreductase YrbE-like%2C transcript variant X1 && sp|O05389|YRBE_BACSU Uncharacterized oxidoreductase YrbE OS=Bacillus subtilis (strain 168) OX=224308 GN=yrbE PE=3 SV=2 && PF02894:Oxidoreductase family, C-terminal alpha/beta domain|PF01408:Oxidoreductase family, NAD-binding Rossmann fold	-	380	225	202	189	144	98	18.3015863467394	10.3458662561439	10.3136615407007	9.42993177178966	5.83989002776643	4.69519729885477
121428879	124.232408427177	230.928650274178	321.474792802256	67.2692607043913	129.39121150183	122.63870063374	225.545283834537	106.433057613321	1.08127996134167	0.00982717603568882	0.429966555988452	LOC121428879	NC_054754.1	10564162	10580547	-	3314	protein_coding	sushi%2C von Willebrand factor type A%2C EGF and pentraxin domain-containing protein 1-like && sp|Q28278|PROC_CANLF Vitamin K-dependent protein C OS=Canis lupus familiaris OX=9615 GN=PROC PE=2 SV=2 && PF00089:Trypsin|PF12947:EGF domain|PF00092:von Willebrand factor type A domain	-	123	238	300	64	152	122	3.58760911217359	6.62759813733955	9.27636073432226	1.93384467406647	3.73319463603597	3.5398305254572
121407972	371.687205700822	275.561918814566	371.839177007943	251.208645442961	189.830527400711	213.109873232401	339.696100507777	218.049682025358	0.640474118552659	0.00992840177632275	0.433178672459393	LOC121407972	NC_054741.1	36115197	36125635	+	1106	protein_coding	uncharacterized LOC121407972%2C transcript variant X2 && - && -	-	368	284	347	239	223	212	32.16215960224	23.6970850536747	32.150166477757	21.6389853457795	16.4111602164781	18.4312961536879
121430013	68.6813314881954	151.364997658705	137.162578262296	38.8900413447262	79.1669912478303	33.1727632861757	119.069635803065	50.4099319595774	1.23463379919075	0.0104890992189946	0.45132102053884	LOC121430013	NC_054755.1	15717913	15740010	-	3359	protein_coding	relaxin receptor 2-like && sp|P46023|GR101_LYMST G-protein coupled receptor GRL101 OS=Lymnaea stagnalis OX=6523 PE=2 SV=1 && PF00001:7 transmembrane receptor (rhodopsin family)|PF13855:Leucine rich repeat	-	68	156	128	37	93	33	1.9568224395243	4.28594218896974	3.90489035686576	1.10302622732157	2.25352558956996	0.944667728795774
121431565	410.067949767755	343.482110071677	369.696011722594	248.055398847443	287.725193997491	181.947580448418	374.415357187342	239.242724431117	0.644818496240635	0.0108743289906443	0.460876011460001	LOC121431565	NC_054757.1	4434672	4460714	+	3371	protein_coding	nucleolar protein dao-5-like%2C transcript variant X1 && sp|Q14978|NOLC1_HUMAN Nucleolar and coiled-body phosphoprotein 1 OS=Homo sapiens OX=9606 GN=NOLC1 PE=1 SV=2 && PF05022:SRP40, C-terminal domain	-	406	354	345	236	338	181	11.6417908335414	9.69117026392776	10.4874335196012	7.01047377895137	8.16107740568205	5.16291488979555
121430113	96.9618797480405	108.672306011378	97.5140204833509	73.575753895428	38.306608668305	26.1361165285021	101.049402080923	46.0061596974117	1.13904326443035	0.0110375022205956	0.465908223815712	LOC121430113	NC_054755.1	4901919	4920152	+	2081	protein_coding	adhesion G-protein coupled receptor D1-like && sp|Q6QNK2|AGRD1_HUMAN Adhesion G-protein coupled receptor D1 OS=Homo sapiens OX=9606 GN=ADGRD1 PE=1 SV=1 && PF00002:7 transmembrane receptor (Secretin family)|PF01825:GPCR proteolysis site, GPS, motif	-	96	112	91	70	45	26	4.45914571005713	4.9668112563854	4.48103349686449	3.3683722330756	1.76007017145111	1.20136897218194
121428712	112.112173458672	87.3259601877144	118.945673336835	65.1670963073791	54.4805101060338	59.3088798146777	106.127935661074	59.6521620760302	0.832042253962689	0.0111548817517654	0.467065693993275	LOC121428712	NC_054754.1	7476188	7491533	-	2600	pseudogene	- && - && PF04832:SOUL heme-binding protein	-	111	90	111	62	64	59	4.12669281535179	3.1944851655509	4.37480307892741	2.38787979261472	2.00353150183372	2.18199528159062
121420283	680.753197397701	966.40729274404	844.407122427259	496.110797694886	649.509831420371	541.821800340869	830.522537523	562.480809818709	0.561608676411465	0.0116397088628397	0.479230998389676	LOC121420283	NC_054747.1	28102648	28133983	+	4185	protein_coding	short transient receptor potential channel 5-like && sp|P48994|TRPL_DROME Transient-receptor-potential-like protein OS=Drosophila melanogaster OX=7227 GN=trpl PE=1 SV=2 && PF08344:Transient receptor ion channel II|PF00520:Ion transport protein	-	674	996	788	472	763	539	15.5674308493924	21.9631986850142	19.2947712187596	11.2938146278829	14.8394780217209	12.3842139506352
121409233	370.677186120113	344.452398518207	313.973714303536	215.471850693753	237.500973743491	256.334989029539	343.034432980619	236.435937822261	0.536849895906485	0.0116607953511612	0.479230998389676	LOC121409233	NC_054741.1	81201318	81220930	-	2523	protein_coding	TLC domain-containing protein 3A-like && sp|Q7TNV1|TLC3B_MOUSE Ceramide synthase OS=Mus musculus OX=10090 GN=Tlcd3b PE=1 SV=2 && PF03798:TLC domain	-	367	355	293	205	279	255	14.060518131956	12.9850257973465	11.9003366702978	8.13637074056517	9.00070446535732	9.71847391586947
121431569	647.422551234312	680.172201017642	815.474391075055	416.228550608421	458.828046049253	582.031210384719	714.356381109003	485.695935680798	0.556442643176778	0.0117304108451374	0.479320854602921	LOC121431569	NC_054757.1	13322573	13356639	+	2733	protein_coding	long-chain-fatty-acid--CoA ligase 1-like%2C transcript variant X2 && sp|P41216|ACSL1_MOUSE Long-chain-fatty-acid--CoA ligase 1 OS=Mus musculus OX=10090 GN=Acsl1 PE=1 SV=2 && PF00501:AMP-binding enzyme	-	641	701	761	396	539	579	22.6710121078223	23.6706454556778	28.533424880311	14.509407330218	16.0523523067015	20.3710809931752
121430302	137.362662976391	128.078074941981	117.87409069416	78.8311648879586	84.274539070271	65.3402913212551	127.771609537511	76.1486650931616	0.745521207649953	0.0118168469547715	0.479320854602921	LOC121430302	NC_054755.1	24814669	24847377	+	3641	protein_coding	BRCA2-interacting transcriptional repressor EMSY-like && sp|Q7Z589|EMSY_HUMAN BRCA2-interacting transcriptional repressor EMSY OS=Homo sapiens OX=9606 GN=EMSY PE=1 SV=2 && PF03735:ENT domain|PF00439:Bromodomain	-	136	132	110	75	99	65	3.61052819245379	3.34568436271191	3.09585694597623	2.06269351542855	2.21311542404215	1.71659491287463
121416953	536.320397356349	716.072873539258	747.964684586582	351.061454301042	479.258237339016	490.554802534962	666.78598516073	440.29149805834	0.598086478696778	0.012654881517678	0.506199080274049	LOC121416953	NC_054740.1	54014581	54031037	+	1670	protein_coding	uncharacterized LOC121416953 && - && -	-	531	738	698	334	563	488	30.734812002345	40.7822896584102	42.8299758733208	20.0273789058009	27.4398335739539	28.0981996679405
121428396	301.995854631918	289.145957065988	311.830549018188	215.471850693753	222.178330276169	182.952815699514	300.990786905365	206.867665556479	0.540179869552418	0.0127204315453039	0.506199080274049	LOC121428396	NC_054754.1	13656156	13695946	+	3176	protein_coding	xenotropic and polytropic retrovirus receptor 1 homolog && sp|Q6DD44|XPR1_XENLA Xenotropic and polytropic retrovirus receptor 1 homolog OS=Xenopus laevis OX=8355 GN=xpr1 PE=2 SV=1 && PF03105:SPX domain|PF03124:EXS family	-	299	298	291	205	261	182	9.10003799513946	8.65899491417868	9.38904398278894	6.46349602595904	6.68882082977979	5.51018319199442
121429705	135.342623814973	118.37519047668	208.958615321466	74.6268360939341	40.0091246091186	105.549701365104	154.225476537706	73.3952206893857	1.07395607358736	0.0127895708169359	0.506896577721612	LOC121429705	NC_054755.1	29653225	29672003	+	1945	protein_coding	protein unc-93 homolog A-like && sp|Q6DDL7|UN93A_XENLA Protein unc-93 homolog A OS=Xenopus laevis OX=8355 GN=unc93a PE=2 SV=1 && PF05978:Ion channel regulatory protein UNC-93	-	134	122	195	71	47	105	6.65943989841619	5.78857866045555	10.2736291299761	3.65538278229271	1.96683442741067	5.19092598905703
121431791	136.352643395682	91.2071139738351	130.733082406251	75.6779182924402	51.0754782244067	70.3664675767363	119.430946591923	65.7066213645277	0.864704963189005	0.01311861486847	0.516935208101349	LOC121431791	NC_054757.1	21125087	21159765	+	3508	protein_coding	bromodomain-containing protein 4A-like%2C transcript variant X1 && sp|Q96HR8|NAF1_HUMAN H/ACA ribonucleoprotein complex non-core subunit NAF1 OS=Homo sapiens OX=9606 GN=NAF1 PE=1 SV=2 && PF04410:Gar1/Naf1 RNA binding region	-	135	94	122	72	60	70	3.71986085392585	2.47286258222678	3.56376554140286	2.05526123320648	1.39213455978326	1.91872881959634
121418778	9855.77106855604	10473.2934918465	9569.23299908048	8103.84375048214	7966.07208706663	7348.26968551346	9966.09918649436	7806.06184102074	0.352442766195836	0.01316491993227	0.516935208101349	LOC121418778	NC_054746.1	22652502	22664236	-	2338	protein_coding	serine/arginine-rich splicing factor 6-like%2C transcript variant X1 && sp|Q13247|SRSF6_HUMAN Serine/arginine-rich splicing factor 6 OS=Homo sapiens OX=9606 GN=SRSF6 PE=1 SV=2 && PF00076:RNA recognition motif. (a.k.a. RRM, RBD, or RNP domain)	-	9758	10794	8930	7710	9358	7310	403.430583156957	426.058879764692	391.395501994223	330.220469126871	325.782748775768	300.640865885019
121411435	347.446735763812	417.224032007969	475.782693347339	306.916001963785	278.361356323016	258.345459531732	413.484487039706	281.207605939511	0.556174323746665	0.0131756084756186	0.516935208101349	LOC121411435	NC_054742.1	55961166	55978692	-	1781	protein_coding	uncharacterized LOC121411435 && sp|A5DZQ4|MTC6_LODEL Maintenance of telomere capping protein 6 OS=Lodderomyces elongisporus (strain ATCC 11503 / CBS 2605 / JCM 1781 / NBRC 1676 / NRRL YB-4239) OX=379508 GN=MTC6 PE=3 SV=1 && -	-	344	430	444	292	327	257	18.6701167683437	22.2810806356348	25.5462953514009	16.417727794761	14.9442244776374	13.8753627952193
121426907	317.146148342549	270.710476581915	358.980185295852	203.909946510186	166.846562199728	241.256460263096	315.612270073439	204.004322991004	0.630486742339367	0.0134589070182222	0.524089839289574	LOC121426907	NC_054752.1	34071599	34078409	-	1321	protein_coding	methylsterol monooxygenase 1-like && sp|Q5ZLL6|MSMO1_CHICK Methylsterol monooxygenase 1 OS=Gallus gallus OX=9031 GN=MSMO1 PE=2 SV=1 && PF04116:Fatty acid hydroxylase superfamily	-	314	279	335	194	196	240	22.9762602345562	19.490954151658	25.9866841373637	14.7059481745851	12.0765477542399	17.4696243948799
121408769	390.877577734288	290.116245512518	315.045296946211	238.595659060888	89.3820868927117	201.047050219247	332.013040064339	176.341598724282	0.915358035542101	0.013527187173179	0.525435080821536	LOC121408769	NC_054740.1	20743465	20746027	-	2563	protein_coding	neurexin like receptor 1-like && sp|Q9CPW0|CNTP2_MOUSE Contactin-associated protein-like 2 OS=Mus musculus OX=10090 GN=Cntnap2 PE=1 SV=2 && -	-	387	299	294	227	105	200	14.5953619625333	10.765998039187	11.7545931658498	8.86893291380571	3.33449631779533	7.50337294369762
121421134	2958.34735189595	2797.34159134645	3821.26370377615	1940.29773844229	2287.33016648301	2529.17189175812	3192.31754900618	2252.26659889447	0.503078861678014	0.0137951087669779	0.531862906322889	LOC121421134	NC_054748.1	18429974	18440690	-	1753	protein_coding	calumenin-like%2C transcript variant X1 && sp|Q7SXV9|CALUB_DANRE Calumenin-B OS=Danio rerio OX=7955 GN=calub PE=2 SV=1 && PF13499:EF-hand domain pair	-	2929	2883	3566	1846	2687	2516	161.506485489637	151.772972706702	208.453072604407	105.449348146345	124.759980908716	138.007873515167
121427495	713.073823980382	859.675563625722	821.903886931101	527.643263650069	600.136869136778	618.219679424183	798.217758179068	581.999937403677	0.455494067651998	0.0141098598037169	0.538664647800722	LOC121427495	NC_054753.1	7558996	7573694	-	2172	protein_coding	splicing factor 3B subunit 4-like && sp|Q15427|SF3B4_HUMAN Splicing factor 3B subunit 4 OS=Homo sapiens OX=9606 GN=SF3B4 PE=1 SV=1 && PF00076:RNA recognition motif. (a.k.a. RRM, RBD, or RNP domain)	-	706	886	767	502	705	615	31.4193641093846	37.6448538334512	36.1863201599267	23.1439783856171	26.419150285316	27.226413640973
121424475	204.023955303169	275.561918814566	248.607173100411	127.18094601924	176.210399874203	159.832404924301	242.731015739382	154.407916939248	0.650976846915732	0.0143412326243121	0.545368415870799	LOC121424475	NC_054750.1	28543807	28558498	+	2335	protein_coding	monocarboxylate transporter 9-like%2C transcript variant X1 && sp|A1L1W9|MOT10_DANRE Monocarboxylate transporter 10 OS=Danio rerio OX=7955 GN=slc16a10 PE=2 SV=1 && PF07690:Major Facilitator Superfamily	-	202	284	232	121	207	159	8.36213155322554	11.2244008862374	10.1814580983044	5.18910674004691	7.21560930331173	6.54764889057135
121405963	165.643211236236	184.35480484073	174.667970755892	79.8822470864647	120.027373827356	120.628230131548	174.88866227762	106.845950348456	0.708795090716336	0.0143832155599658	0.545368415870799	LOC121405963	NC_054758.1	19133727	19137078	-	3352	protein_coding	four-jointed box protein 1-like && sp|Q5ZEQ8|FJX1_XIPMA Four-jointed box protein 1 OS=Xiphophorus maculatus OX=8083 GN=fjx1 PE=2 SV=1 && -	-	164	190	163	76	141	120	4.72925083442453	5.23095886960403	4.98301819231073	2.27040691652874	3.4237705501018	3.44232903127035
121407719	55.5510769389816	55.3064414522191	99.6571857686993	30.4813837566773	34.9015767866779	34.1779985372719	70.1715680533	33.186986360209	1.0773388764577	0.0144020296855419	0.545368415870799	LOC121407719	NC_054741.1	26938150	26959286	+	3984	protein_coding	monocarboxylate transporter 13-like%2C transcript variant X1 && sp|Q7RTX9|MOT14_HUMAN Monocarboxylate transporter 14 OS=Homo sapiens OX=9606 GN=SLC16A14 PE=2 SV=1 && PF07690:Major Facilitator Superfamily	-	55	57	93	29	41	34	1.33443022675229	1.32034443756873	2.3920623586342	0.728908117806509	0.837633573730367	0.820606080647211
121409219	24.2404699370101	25.2274996097842	21.4316528534837	7.3575753895428	7.661321733661	8.04188200876986	23.6332074667593	7.68692637732455	1.62071977816207	0.0144255127978152	0.545368415870799	LOC121409219	NC_054741.1	80681688	80693168	-	3730	protein_coding	T-box transcription factor TBX1-B-like%2C transcript variant X1 && sp|Q8AX98|TBX1A_XENLA T-box transcription factor TBX1-A OS=Xenopus laevis OX=8355 GN=tbx1-a PE=1 SV=1 && PF00907:T-box	T-box	24	26	20	7	9	8	0.621949210631964	0.643274343733216	0.549452358776479	0.187924466944512	0.196391744063794	0.206232116404257
121430835	377.747323185075	285.264803279867	274.325156524592	207.063193105705	160.036498436474	231.204107752134	312.445760996511	199.434599764771	0.649326347967268	0.0145504027250893	0.547161124746653	LOC121430835	NC_054756.1	188596	202888	+	2520	protein_coding	crustapain-like && sp|Q54TR1|CFAD_DICDI Counting factor associated protein D OS=Dictyostelium discoideum OX=44689 GN=cfaD PE=1 SV=1 && PF08246:Cathepsin propeptide inhibitor domain (I29)|PF00112:Papain family cysteine protease	-	374	294	256	197	188	230	14.3457603805523	10.7665981505604	10.4099418323112	7.82816199294202	6.07221104970436	8.7761176916276
121424121	337.346539956724	463.797877441417	341.834863013065	186.041549135582	316.667964991321	164.858581179782	380.993093470402	222.522698435562	0.773926778128386	0.0145705589738293	0.547161124746653	LOC121424121	NC_054750.1	15787817	15812303	-	2491	protein_coding	doublesex and mab-3 related transcription factor 3%2C truncated-like && sp|A4QNP7|DMTA2_XENTR Doublesex- and mab-3-related transcription factor A2 OS=Xenopus tropicalis OX=8364 GN=dmrta2 PE=2 SV=1 && PF03474:DMRTA motif|PF00751:DM DNA binding domain	DM	334	478	319	177	372	164	12.9606042685252	17.708667486269	13.1227795691965	7.11530723871288	12.1551063113055	6.33060569283482
121425061	647.422551234312	851.913256053481	780.112163866807	521.336770459033	591.624289432711	515.685683812367	759.815990384867	542.88224790137	0.484595881135487	0.0145783170756203	0.547161124746653	LOC121425061	NC_054751.1	20204538	20214443	+	2516	protein_coding	homeobox protein Hmx && sp|Q26656|HMX_STRPU Homeobox protein Hmx (Fragment) OS=Strongylocentrotus purpuratus OX=7668 GN=HMX PE=2 SV=1 && -	Homeobox	641	878	728	496	695	513	24.6263418484413	32.2044282632025	29.6503361112083	19.7408186352886	22.4834895656146	19.6056782799276
121421559	138.3726825571	94.1179793134256	133.947830334273	86.1887402775014	60.4393158988812	56.293174061389	122.146164068266	67.6404100792572	0.854210160020939	0.0147553103667765	0.552472870848345	LOC121421559	NC_054748.1	612969	617186	+	2344	protein_coding	carbohydrate sulfotransferase 4-like && sp|O88199|CHST3_MOUSE Carbohydrate sulfotransferase 3 OS=Mus musculus OX=10090 GN=Chst3 PE=2 SV=1 && PF00685:Sulfotransferase domain	-	137	97	125	82	71	56	5.64957099909413	3.81896643321926	5.46463656739619	3.50308248778941	2.46541645716793	2.29723573349623
121411690	118.172290942924	103.820863778727	73.9392023445188	66.2181785058852	49.3729622835931	32.1675280350794	98.6441190220568	49.2528896081859	1.00389978126176	0.0150936258774365	0.56109383452733	LOC121411690	NC_054742.1	65345211	65388414	+	5691	protein_coding	ATP-binding cassette sub-family C member 9-like%2C transcript variant X1 && sp|P82451|ABCC9_RABIT ATP-binding cassette sub-family C member 9 OS=Oryctolagus cuniculus OX=9986 GN=ABCC9 PE=2 SV=1 && PF00664:ABC transporter transmembrane region|PF00005:ABC transporter	-	117	107	69	63	58	32	1.98723756085556	1.73510957468178	1.24242271637939	1.10852650770116	0.829524003021559	0.540675307810845
121418887	301.995854631918	298.848841531289	307.544218447491	233.340248068357	212.814492601694	168.879522184167	302.796304870233	205.011420951406	0.562600330974	0.0151442340283371	0.561634736250901	LOC121418887	NC_054746.1	27230776	27234392	+	2034	protein_coding	homeobox protein six1-like && sp|Q6NZ04|SIX1B_DANRE Homeobox protein six1b OS=Danio rerio OX=7955 GN=six1b PE=1 SV=1 && PF00046:Homeodomain|PF16878:Transcriptional regulator, SIX1, N-terminal SD domain	Homeobox	299	308	287	222	250	168	14.2093021989002	13.9743456821433	14.4590522269864	10.9293955680624	10.0041134786129	7.94206572170377
121431758	4383.484980276	4663.20627402395	3692.67378665524	3338.23706245542	3307.98847300074	2846.82623110453	4246.45501365173	3164.35058885356	0.424379783814948	0.0153057256556021	0.563069538588362	LOC121431758	NC_054757.1	6656995	6687714	+	2520	protein_coding	amiloride-sensitive sodium channel subunit alpha-like%2C transcript variant X1 && sp|P51167|SCNNA_XENLA Amiloride-sensitive sodium channel subunit alpha OS=Xenopus laevis OX=8355 GN=scnn1a PE=1 SV=1 && PF00858:Amiloride-sensitive sodium channel	-	4340	4806	3446	3176	3886	2832	166.472192651329	176.000920787733	140.127576383376	126.204276596872	125.513894357187	108.060718707345
121423630	51.5109986161465	54.336153005689	72.8676197018446	21.0216439701223	36.6040927274914	25.1308812774058	59.5715904412267	27.5855393250065	1.10295408493027	0.0153981370910497	0.563069538588362	LOC121423630	NC_054750.1	27733798	27747237	-	1421	protein_coding	S-methyl-5'-thioadenosine phosphorylase-like && sp|Q7ZV22|MTAP_DANRE S-methyl-5'-thioadenosine phosphorylase OS=Danio rerio OX=7955 GN=mtap PE=2 SV=2 && PF01048:Phosphorylase superfamily	-	51	56	68	20	43	25	3.46919418069782	3.63685229575581	4.90369796903821	1.40938627064046	2.4629972500111	1.69169113781641
121420289	10.1001958070876	10.6731729118318	2.14316528534837	0	0	1.00523525109623	7.63884466808923	0.335078417032078	4.46768707292674	0.0154452363130377	1	LOC121420289	NC_054747.1	28217987	28236909	-	1175	protein_coding	glutathione S-transferase alpha-4-like%2C transcript variant X1 && sp|P14942|GSTA4_RAT Glutathione S-transferase alpha-4 OS=Rattus norvegicus OX=10116 GN=Gsta4 PE=1 SV=2 && PF14497:Glutathione S-transferase, C-terminal domain|PF02798:Glutathione S-transferase, N-terminal domain	-	10	11	2	0	0	1	0.822649133211781	0.863945869832204	0.174421897722235	0	0	0.0818346589561574
121413607	21.2104111948839	51.4252876660985	36.4338098509223	1.05108219850611	17.8764173785423	6.0314115065774	36.3565029039682	8.31963702787528	2.10703902348367	0.015471692964712	0.563990358415121	LOC121413607	NC_054743.1	21132363	21147503	+	1961	protein_coding	DUF21 domain-containing protein At2g14520-like && - && PF01595:Cyclin M transmembrane N-terminal domain	-	21	53	34	1	21	6	1.03512837134119	2.49419262175145	1.77668404232619	0.051064199147886	0.871628155278882	0.294204153819944
121423836	2588.68018535654	2765.32207261096	3320.8346096473	2106.36872580625	1558.65334381481	2354.26095806738	2891.61228920493	2006.42767589615	0.527446622006665	0.0159175661519422	0.568651399960212	LOC121423836	NC_054750.1	16970985	16999818	-	2858	protein_coding	beta-1%2C3-glucan-binding protein-like%2C transcript variant X1 && sp|Q8N0N3|BGBP_PENMO Beta-1,3-glucan-binding protein OS=Penaeus monodon OX=6687 PE=2 SV=1 && PF15886:Carbohydrate binding domain (family 32)|PF00722:Glycosyl hydrolases family 16	-	2563	2850	3099	2004	1831	2342	86.683989884381	92.026806145448	111.113858768968	70.2149533366428	52.1453598868832	78.7952086243883
121407981	485.819418320911	228.017784934588	665.452821100669	255.412974236986	154.928950614034	292.523458069004	459.763341452056	234.288460973341	0.973155023118878	0.0160673483825147	0.572688829304458	LOC121407981	NC_054741.1	36347923	36398362	-	2572	protein_coding	monomeric sarcosine oxidase-like%2C transcript variant X2 && sp|O32159|YURR_BACSU Uncharacterized oxidoreductase YurR OS=Bacillus subtilis (strain 168) OX=224308 GN=yurR PE=3 SV=1 && PF01266:FAD dependent oxidoreductase	-	481	235	621	243	182	291	18.0770110366628	8.43196144872817	24.7416987209316	9.4608341254075	5.7595688342469	10.8792051957948
121414794	228.264425240179	155.246151444826	262.537747455176	147.151507790856	74.9107013957965	133.696288395799	215.34944138006	118.586165860817	0.863068188203621	0.0161725188015018	0.574149256341128	LOC121414794	NC_054744.1	18823851	18826086	-	2236	protein_coding	solute carrier family 35 member G1-like && - && PF00892:EamA-like transporter family	-	226	160	245	140	88	133	9.76987823454331	6.60358690553157	11.2280196347917	6.26975189358704	3.20332071514111	5.71945944918314
121421334	51.5109986161465	42.6926916473271	109.301429552767	32.5835481536895	11.9176115856949	32.1675280350794	67.8350399387469	25.5562292581546	1.41374116638078	0.0161820443973905	0.574149256341128	LOC121421334	NC_054748.1	10880628	10909501	+	2272	protein_coding	uncharacterized LOC121421334 && - && PF00497:Bacterial extracellular solute-binding proteins, family 3	-	51	44	102	31	14	32	2.16977329699454	1.78721196664232	4.60045432262542	1.36630445880244	0.501544252494685	1.35430597568289
121409220	13.1302545492138	16.4949035910127	18.2169049254612	6.30649319103669	0.851257970406778	2.01047050219247	15.9473543552292	3.05607388787864	2.41374865283026	0.0162179634971524	1	LOC121409220	NC_054741.1	80711941	80754684	-	2367	protein_coding	T-box transcription factor TBX1-like%2C transcript variant X1 && sp|O43435|TBX1_HUMAN T-box transcription factor TBX1 OS=Homo sapiens OX=9606 GN=TBX1 PE=1 SV=1 && PF00907:T-box	T-box	13	17	17	6	1	2	0.530881517102237	0.662799813722713	0.735969034009643	0.253832432266171	0.0343867626793387	0.0812469153134643
121428848	259.57503224215	286.235091726397	270.038825953895	176.581809349027	210.260718690474	174.910933690745	271.949649974147	187.251153910082	0.536983836395624	0.0166269020770038	0.583239406387267	LOC121428848	NC_054754.1	28386240	28405846	+	1220	protein_coding	28S ribosomal protein S18b%2C mitochondrial-like && sp|Q5TM62|RT18B_MACMU 28S ribosomal protein S18b, mitochondrial OS=Macaca mulatta OX=9544 GN=MRPS18B PE=3 SV=1 && PF01084:Ribosomal protein S18	-	257	295	252	168	247	174	20.3622518034121	22.3148462839484	21.1665261948991	13.7893428531744	16.4788413227153	13.7140131340872
121417498	251.49487559648	278.472784154156	206.815450036118	179.735055944546	148.118886850779	159.832404924301	245.594369928918	162.562115906542	0.597156728901127	0.0167390740136852	0.58459151757211	LOC121417498	NC_054745.1	41075509	41097967	-	2546	protein_coding	dynein assembly factor 1%2C axonemal-like && sp|B6D5P3|DAAF1_PERLE Dynein axonemal assembly factor 1 OS=Peromyscus leucopus OX=10041 GN=Dnaaf1 PE=2 SV=1 && PF14580:Leucine-rich repeat	-	249	287	193	171	174	159	9.45351807342643	10.4029188728903	7.76797444146896	6.72561231911224	5.5626328765071	6.00501184583037
121410798	629.242198781555	654.944701407858	650.450664103231	544.460578826167	433.29030693705	424.20927596261	644.879188097548	467.320053908609	0.46531833026549	0.0171338607643453	0.595707623360363	LOC121410798	NC_054742.1	32536454	32539778	+	889	protein_coding	collagen triple helix repeat-containing protein 1-like && sp|Q96CG8|CTHR1_HUMAN Collagen triple helix repeat-containing protein 1 OS=Homo sapiens OX=9606 GN=CTHRC1 PE=1 SV=1 && -	-	623	675	607	518	509	422	67.7390024453717	70.0702595368307	69.967411700192	58.3474818515459	46.6021089272838	45.6442245707656
121411769	739.334333078809	756.824988293525	685.812891311479	629.598236905163	460.530561990067	418.177864456033	727.324070894604	502.768887783754	0.533441166175732	0.0171865525737192	0.59620878148831	LOC121411769	NC_054742.1	68483934	68491753	-	3212	protein_coding	uncharacterized LOC121411769%2C transcript variant X1 && - && -	-	732	780	640	599	541	416	22.0286587632457	22.4104604806186	20.4180054618806	18.6743461465983	13.7091736577644	12.4535433679233
121431988	124.232408427177	150.394709212175	97.5140204833509	25.2259727641467	96.1921506559659	36.1884690394644	124.047046040901	52.535530819859	1.23297804337334	0.0172683019043263	0.596388182842097	LOC121431988	NC_054757.1	12693859	12697694	+	2289	protein_coding	nodal homolog && sp|P43021|NODAL_MOUSE Nodal OS=Mus musculus OX=10090 GN=Nodal PE=2 SV=2 && PF00688:TGF-beta propeptide|PF00019:Transforming growth factor beta like domain	-	123	155	91	24	113	36	5.19411821657635	6.24910209075778	4.07384478242683	1.04992812088078	4.01811349960917	1.51227875659478
121430385	58.5811356811078	72.771633489762	79.2971155578898	34.6857125507018	38.306608668305	39.2041747927531	70.2166282429199	37.3988320039199	0.907554412816528	0.0173236051202108	0.596974498567265	LOC121430385	NC_054755.1	26058167	26069085	-	2430	protein_coding	protein unc-93 homolog A-like && sp|Q6DDL7|UN93A_XENLA Protein unc-93 homolog A OS=Xenopus laevis OX=8355 GN=unc93a PE=2 SV=1 && PF05978:Ion channel regulatory protein UNC-93	-	58	75	74	33	45	39	2.30714149911041	2.84830638903715	3.12057284093588	1.35988375286302	1.50728643077768	1.54324001920408
121411786	144.432800041352	300.78941842435	360.051767938526	93.5463156670442	149.821402791593	173.905698439648	268.424662134743	139.091138966095	0.947428867780389	0.0173790762692543	0.597563999933564	LOC121411786	NC_054742.1	69030090	69032851	+	2762	protein_coding	homeobox protein unplugged-like && sp|Q14549|GBX1_HUMAN Homeobox protein GBX-1 OS=Homo sapiens OX=9606 GN=GBX1 PE=1 SV=2 && PF00046:Homeodomain	Homeobox	143	310	336	89	176	173	5.00454817552171	10.3578527775124	12.4659241891272	3.22671383529377	5.18654968794753	6.02278794327042
121410687	146.45283920277	62.0984605779303	151.09315261706	52.5541099253057	20.4301912897627	74.3874085811212	119.881484132587	49.1239032653965	1.29065426418073	0.0174712077582428	0.598091279214043	LOC121410687	NC_054742.1	28179847	28190107	+	3110	protein_coding	cholinesterase 2-like && sp|Q92035|ACES_BUNFA Acetylcholinesterase OS=Bungarus fasciatus OX=8613 GN=ACHE PE=1 SV=2 && PF00135:Carboxylesterase family	-	145	64	141	50	24	74	4.50671530774782	1.8991151537966	4.64587586899218	1.60991791847274	0.628116789160088	2.28794970940125
121422303	1670.57238649228	1006.18911905178	1492.71462124514	1187.72288431191	573.747872054168	722.764145538191	1389.8253755964	828.078300634756	0.747532216176057	0.0177558528117293	0.604002415082864	LOC121422303	NC_054740.1	73028828	73051321	+	3824	protein_coding	leucine-rich repeat-containing protein 15-like%2C transcript variant X3 && - && PF13855:Leucine rich repeat	-	1654	1037	1393	1130	674	719	41.809033941957	25.0260660836771	37.3286351522374	29.590661824732	14.3460243029771	18.0794889520491
121407463	130.292525911429	186.295381733791	180.025883969263	44.1454523372568	109.812278182474	102.533995611816	165.537930538161	85.497242043849	0.950072061418698	0.017762699549969	0.604002415082864	LOC121407463	NC_054741.1	17169222	17194681	-	4270	protein_coding	uncharacterized LOC121407463%2C transcript variant X2 && - && -	-	129	192	168	42	129	102	2.92021176502519	4.14958884892794	4.03171927521888	0.984953060941028	2.45895954960124	2.29692830817224
121427653	483.799379159494	518.134030447106	690.099221882176	327.937645933908	373.702249008575	442.303510482342	564.010877162925	381.314468474942	0.564287410643946	0.0182783309380077	0.614909897819455	LOC121427653	NC_054753.1	490292	522186	+	6153	protein_coding	echinoderm microtubule-associated protein-like 2%2C transcript variant X2 && sp|Q05BC3|EMAL1_MOUSE Echinoderm microtubule-associated protein-like 1 OS=Mus musculus OX=10090 GN=Eml1 PE=1 SV=1 && PF03451:HELP motif|PF03607:Doublecortin	-	479	534	644	312	439	440	7.52490652364571	8.00914315302538	10.7252600362762	5.07763872794562	5.80720496148475	6.87607974651932
447794	522.180123226427	745.181526935163	888.3420107769	447.761016563605	494.580880806338	498.596684543731	718.567886979497	480.312860637891	0.580773871869019	0.0183790768175168	0.615938881009291	LOC447794	NC_054748.1	20839116	20892560	-	5668	protein_coding	aristaless-like homeobox protein%2C transcript variant X3 && sp|Q4LAL6|ALX4_BOVIN Homeobox protein aristaless-like 4 OS=Bos taurus OX=9913 GN=ALX4 PE=2 SV=1 && PF00046:Homeodomain|PF03826:OAR domain	Homeobox	517	768	829	426	581	496	8.81684513404776	12.5044067642359	14.9876508489579	7.52616744342906	8.34326119957991	8.41447410720687
121413999	804.985605824878	1035.29777244768	866.910357923416	632.751483500681	658.022411124439	701.654205265171	902.397912065325	664.14269996343	0.442424716904189	0.0183880058852928	0.615938881009291	LOC121413999	NC_054743.1	38015555	38035702	-	2327	protein_coding	creatinase-like && sp|P38487|CREA_BACB0 Creatinase OS=Bacillus sp. (strain B-0618) OX=69000 PE=1 SV=3 && PF00557:Metallopeptidase family M24|PF01321:Creatinase/Prolidase N-terminal domain	-	797	1067	809	602	773	698	33.1065899022133	42.3155266498176	35.6255039594572	25.9056340809887	27.0378814755143	28.8425851065288
121406004	206.043994464586	287.205380172927	250.75033838576	178.683973746039	171.102852051762	115.602053876067	247.999904341091	155.129626557956	0.676584883043117	0.0184930849870973	0.61812938145714	LOC121406004	NC_054758.1	2446843	2470799	+	2392	protein_coding	glutathione hydrolase 1 proenzyme-like && sp|P07314|GGT1_RAT Glutathione hydrolase 1 proenzyme OS=Rattus norvegicus OX=10116 GN=Ggt1 PE=1 SV=4 && PF01019:Gamma-glutamyltranspeptidase	-	204	296	234	170	201	115	8.24368717520334	11.4198986594573	10.024519393547	7.11675253759647	6.83950122059403	4.62287135930216
121417996	323.206265826802	106.731729118318	357.908602653178	113.51687743866	30.645286934644	161.842875426493	262.615532532766	102.001679933266	1.36617185214681	0.0190235634998678	0.629110456632569	LOC121417996	NC_054746.1	28367878	28387449	-	1705	protein_coding	phospholipase B1%2C membrane-associated-like && sp|O70320|PLB1_CAVPO Phospholipase B1, membrane-associated OS=Cavia porcellus OX=10141 GN=PLB1 PE=1 SV=1 && PF00657:GDSL-like Lipase/Acylhydrolase	-	320	110	334	108	36	161	18.1417052250809	5.95387916160024	20.0738632730473	6.34298217544427	1.71857174277525	9.07980739473964
121425633	88.8817231023705	71.8013450432319	57.865462704406	53.6051921238118	15.322643467322	20.1047050219247	72.8495102833361	29.6775135376862	1.30375000579503	0.0192405530374793	0.633019683059777	LOC121425633	NC_054751.1	689624	695332	-	2989	protein_coding	uncharacterized LOC121425633 && sp|Q8BLQ0|F124B_MOUSE Protein FAM124B OS=Mus musculus OX=10090 GN=Fam124b PE=1 SV=1 && PF15067:FAM124 family	-	88	74	54	51	18	20	2.84583206336896	2.28474386027282	1.85129966719234	1.70859204448954	0.490158049754401	0.643397285202308
121415344	298.965795889792	301.75970687088	307.544218447491	202.85886431168	236.649715773084	205.067991223632	302.756573736054	214.858857102799	0.493458741215648	0.0193043367651126	0.633019683059777	LOC121415344	NC_054744.1	11667416	11675686	-	917	protein_coding	ribosome biogenesis protein NSA2 homolog && sp|Q9CR47|NSA2_MOUSE Ribosome biogenesis protein NSA2 homolog OS=Mus musculus OX=10090 GN=Nsa2 PE=2 SV=1 && PF01201:Ribosomal protein S8e	-	296	311	287	193	278	204	31.2014578550772	31.2984454727306	32.0716600105675	21.0757040829857	24.675445909307	21.3912407325964
121430901	35.3506853248064	38.8115378612064	66.4381238457995	17.8683973746039	22.1327072305762	21.1099402730209	46.8667823439375	20.3703482927337	1.19799027948783	0.0195009338429628	0.635453024138051	LOC121430901	NC_054756.1	5356098	5369855	-	2963	protein_coding	leucine-rich repeat and immunoglobulin-like domain-containing nogo receptor-interacting protein 1 && sp|Q9NR99|MXRA5_HUMAN Matrix-remodeling-associated protein 5 OS=Homo sapiens OX=9606 GN=MXRA5 PE=1 SV=3 && PF13927:Immunoglobulin domain|PF13855:Leucine rich repeat	-	35	40	62	17	26	21	1.14179701664983	1.24583364164433	2.144217895556	0.574528250757029	0.71421874748966	0.681495177098611
121417725	535.310377775641	409.461724435728	386.841334005381	342.652796712993	307.304127316847	246.282636518577	443.871145405583	298.746520182806	0.571421809700245	0.0199566929181502	0.644907570317651	LOC121417725	NC_054740.1	56625990	56629779	-	1612	protein_coding	transcription factor Sp5-like && sp|Q9JHX2|SP5_MOUSE Transcription factor Sp5 OS=Mus musculus OX=10090 GN=Sp5 PE=2 SV=1 && PF00096:Zinc finger, C2H2 type	zf-C2H2	530	422	361	326	361	245	31.7806915451388	24.1590096749548	22.9483276880674	20.2510096876275	18.2276933508561	14.6142384906972
121409144	1525.12956687022	1359.37411358875	1216.2462994352	1083.6657466598	1031.72466013301	982.114840321019	1366.91665996473	1032.50174903795	0.404937282339215	0.0200610353432907	0.645261609441822	LOC121409144	NC_054741.1	77923023	77944884	-	7540	protein_coding	autism susceptibility gene 2 protein-like%2C transcript variant X1 && - && PF15336:Autism susceptibility gene 2 protein	-	1510	1401	1135	1031	1212	977	19.3578942254775	17.1474088771525	15.4252919993247	13.6924586550933	13.08340614344	12.4594353601054
121410437	512.079927419339	887.813928575097	874.411436422136	294.303015581712	508.201008332846	555.895093856217	758.101764138857	452.799705923592	0.74299560147421	0.020167232549922	0.645261609441822	LOC121410437	NC_054742.1	19841227	19850728	+	2339	protein_coding	metalloproteinase inhibitor 1-like%2C transcript variant X2 && - && PF00965:Tissue inhibitor of metalloproteinase	-	507	915	816	280	597	553	20.9522297940397	36.1012788411267	35.749404774707	11.987315292057	20.7746472661012	22.7336962476431
121423571	133.322584653556	206.671439110924	100.728768411373	85.1376580789953	93.6383767447456	57.2984093124853	146.907597391951	78.691481378742	0.900308979792022	0.0201747819593071	0.645261609441822	LOC121423571	NC_054740.1	76818261	76841235	+	5894	pseudogene	- && - && -	-	132	213	94	81	110	57	2.16479268003304	3.33504106753023	1.63428050588912	1.37616024038842	1.51905011856454	0.92990775086336
121418551	1473.61856825407	1671.80699337147	1266.61068364089	1170.90556913581	1105.7841035584	968.041546805672	1470.67874842214	1081.57707316663	0.443524934809455	0.0203166264388642	0.648466748794569	LOC121418551	NC_054746.1	15971943	16015077	+	6318	protein_coding	SPARC-related modular calcium-binding protein 1-like%2C transcript variant X1 && sp|Q9H3U7|SMOC2_HUMAN SPARC-related modular calcium-binding protein 2 OS=Homo sapiens OX=9606 GN=SMOC2 PE=1 SV=2 && PF10591:Secreted protein acidic and rich in cysteine Ca binding region|PF07648:Kazal-type serine protease inhibitor domain|PF00086:Thyroglobulin type-1 repeat	-	1459	1723	1182	1114	1299	963	22.3217469973613	25.1673431195436	19.1710867878701	17.6562995418346	16.7347442186342	14.6562143835654
121424311	60.6011748425253	57.2470183452795	35.3622272082481	28.3792193596651	17.0251594081356	24.1256460263096	51.0701401320176	23.1766749313701	1.14689975795449	0.0204690024171778	0.648543389193687	LOC121424311	NC_054750.1	32597888	32610750	-	2482	protein_coding	putative hydroxypyruvate isomerase && sp|Q7T3H9|HYI_DANRE Putative hydroxypyruvate isomerase OS=Danio rerio OX=7955 GN=hyi PE=2 SV=2 && PF01261:Xylose isomerase-like TIM barrel	-	60	59	33	27	20	24	2.33669475791421	2.19372380873627	1.36245146740122	1.08932157626234	0.655870002111158	0.929789436971652
121414448	23.2304503563014	0.97028844653016	22.5032354961579	3.15324659551834	1.70251594081356	1.00523525109623	15.5679914329965	1.95366592914271	3.00054393762747	0.0205159713481249	1	LOC121414448	NC_054743.1	61487310	61494117	-	1633	lncRNA	uncharacterized LOC121414448 && - && -	-	23	1	21	3	2	1	1.36142638242795	0.056512631356279	1.31777719727378	0.183962451676065	0.0996858141604344	0.0588828685079516
121408720	544.400554002019	530.747780251998	512.216503198261	445.658852166593	361.784637422881	341.779985372719	529.121612484093	383.074491654064	0.466718435837303	0.0207444528049954	0.653365865844513	LOC121408720	NC_054741.1	66622006	66630409	+	2032	protein_coding	trypsin-3-like%2C transcript variant X1 && sp|Q9ER04|TMPS5_MOUSE Transmembrane protease serine 5 OS=Mus musculus OX=10090 GN=Tmprss5 PE=2 SV=3 && PF00089:Trypsin	-	539	547	478	424	425	340	25.6399735379602	24.8425022006041	24.105329442838	20.8947063387293	17.0237320798955	16.0890483528469
121428605	1295.85512204933	851.913256053481	1364.12470412424	871.347142561569	440.951628670711	825.298141150007	1170.63102740902	712.532304127429	0.716803753362956	0.0207736469949147	0.653365865844513	LOC121428605	NC_054754.1	2008417	2027647	-	2232	pseudogene	- && sp|Q761V0|SC6A5_MOUSE Sodium- and chloride-dependent glycine transporter 2 OS=Mus musculus OX=10090 GN=Slc6a5 PE=1 SV=1 && PF00209:Sodium:neurotransmitter symporter family	-	1283	878	1273	829	518	821	55.5629092538123	36.3021243325348	58.4444251938792	37.1924218479143	18.8897025276493	35.3691082565104
121425196	955.478523350483	843.180660034709	827.261800144472	702.122908602084	560.979002498067	679.539029741053	875.306994509888	647.546980280401	0.435548563073675	0.0211827552755436	0.660842499703493	LOC121425196	NC_054751.1	29287572	29298620	+	3608	protein_coding	fumarylacetoacetate hydrolase domain-containing protein 2-like && sp|Q6GLT8|FAHD2_XENLA Fumarylacetoacetate hydrolase domain-containing protein 2 OS=Xenopus laevis OX=8355 GN=fahd2 PE=2 SV=1 && PF01557:Fumarylacetoacetate (FAA) hydrolase family	-	946	869	772	668	659	676	25.3441143021495	22.2272104676204	21.9260121152771	18.5397576345274	14.8664897244053	18.0158729514623
121410887	263.615110564985	204.730862217864	259.322999527153	192.348042326619	137.903791205898	145.759111408954	242.556324103334	158.67031498049	0.613617535646947	0.0213105277183834	0.662540478526029	LOC121410887	NC_054742.1	35853293	35870460	-	2708	protein_coding	homeobox protein DLL homolog && sp|Q98879|DLX4A_DANRE Homeobox protein Dlx4a OS=Danio rerio OX=7955 GN=dlx4a PE=2 SV=1 && PF00046:Homeodomain	Homeobox	261	211	242	183	162	145	9.31631916276673	7.19060627696217	9.15747167971153	6.76700579719639	4.86918083325079	5.14866322734687
121431839	989.819189094581	745.181526935163	922.632655342474	719.991305976688	376.256022919796	610.177797415413	885.877790457406	568.808375437299	0.640049269603603	0.0214681876375281	0.665490529236898	LOC121431839	NC_054757.1	17673136	17677436	+	1579	protein_coding	glutathione S-transferase 1-like && sp|P46436|GST1_ASCSU Glutathione S-transferase 1 OS=Ascaris suum OX=6253 GN=GST1 PE=1 SV=3 && PF02798:Glutathione S-transferase, N-terminal domain|PF14497:Glutathione S-transferase, C-terminal domain	-	980	768	861	685	442	607	59.9924304555647	44.885989575484	55.876590683389	43.4412747006764	22.7839851360365	36.9642334604214
121408798	560.560867293359	519.104318893636	631.162176535095	445.658852166593	431.587790996236	369.926572403414	570.27578757403	415.724405188748	0.455620570104645	0.0215718186144402	0.665490529236898	LOC121408798	NC_054741.1	68989864	69013456	+	3926	protein_coding	pre-rRNA 2'-O-ribose RNA methyltransferase FTSJ3-like && sp|Q5RJT2|SPB1_RAT pre-rRNA 2'-O-ribose RNA methyltransferase FTSJ3 OS=Rattus norvegicus OX=10116 GN=Ftsj3 PE=1 SV=1 && PF01728:FtsJ-like methyltransferase|PF11861:Domain of unknown function (DUF3381)|PF07780:Spb1 C-terminal domain	-	555	535	589	424	507	368	13.664545746198	12.5757878114035	15.3735398454045	10.8145805604427	10.5110768980722	9.01306839853349
121424780	720.143961045343	856.764698286132	1180.88407222695	544.460578826167	403.496277972813	765.989261335329	919.264243852809	571.315372711436	0.686587508006773	0.0218743931749292	0.67069989782027	LOC121424780	NC_054751.1	12919753	12940569	-	4333	protein_coding	uncharacterized LOC121424780 && - && PF11669:WW domain-binding protein 1	-	713	883	1102	518	474	762	15.9057206918186	18.8063159809004	26.0616425416151	11.9711311714803	8.9038780249678	16.9099150464795
121424474	294.925717566957	175.622208821959	410.416152144213	146.10042559235	79.1669912478303	219.141284738979	293.654692844376	148.13623385972	0.988399174231108	0.0223297160304314	0.679637337724231	LOC121424474	NC_054750.1	25389489	25415187	-	2921	pseudogene	- && sp|P20735|GGT1_PIG Glutathione hydrolase 1 proenzyme OS=Sus scrofa OX=9823 GN=GGT1 PE=2 SV=1 && PF01019:Gamma-glutamyltranspeptidase	-	292	181	383	139	93	218	9.66281813094701	5.71845531936647	13.4361887234593	4.76515862359864	2.59143870433602	7.17629164382736
121429298	29.2905678405539	17.4651920375429	37.5053924935965	8.40865758804892	1.70251594081356	13.068058264251	28.0870507905644	7.7264105977045	1.87566836184351	0.0224679634792608	0.682185183534047	LOC121429298	NC_054754.1	3940860	3942864	+	2005	protein_coding	solute carrier family 35 member G1-like && - && PF00892:EamA-like transporter family	-	29	18	35	8	2	13	1.39809322764047	0.828494905778786	1.78880312813639	0.399548706350143	0.0811904910344086	0.623453573843045
121406358	102.011977651584	126.137498048921	140.377326190318	87.2398224760075	74.9107013957965	52.2722330570041	122.842267296941	71.4742523096027	0.781131805649198	0.0228398296524836	0.685458933847948	LOC121406358	NC_054758.1	21880921	21895759	-	2165	protein_coding	monocarboxylate transporter 14-like && - && PF07690:Major Facilitator Superfamily	-	101	130	131	83	88	52	4.50937117246689	5.54137021275957	6.20043662976792	3.83896639533828	3.30837187947138	2.3095139317419
121426046	238.364621047266	235.780092506829	199.314371537399	165.01990516546	150.672660762	148.774817162242	224.486361697165	154.822461029901	0.537036808438888	0.0229623815409843	0.687811644004561	LOC121426046	NC_054752.1	27217900	27240105	-	4187	protein_coding	WD repeat-containing protein 75-like%2C transcript variant X1 && sp|Q7ZVR1|WDR75_DANRE WD repeat-containing protein 75 OS=Danio rerio OX=7955 GN=wdr75 PE=2 SV=2 && PF00400:WD domain, G-beta repeat	-	236	243	186	157	177	148	5.4483067742925	5.35593166041731	4.5521740801522	3.75483459303886	3.44080336884955	3.39886486564982
121414226	342.396637860268	394.907397737775	451.136292565832	260.668385229516	280.915130234237	302.575810579966	396.146776054625	281.386442014573	0.493017549533572	0.0233188649163706	0.69632471775585	LOC121414226	NC_054743.1	48926913	48968722	+	3532	protein_coding	palmitoleoyl-protein carboxylesterase NOTUM-like%2C transcript variant X4 && sp|Q8R116|NOTUM_MOUSE Palmitoleoyl-protein carboxylesterase NOTUM OS=Mus musculus OX=10090 GN=Notum PE=1 SV=2 && PF03283:Pectinacetylesterase	-	339	407	421	248	330	301	9.27751177764957	10.6342148049137	12.2143477145734	7.03112962717812	7.60471239990324	8.19447140609258
121428760	336.336520376016	331.838648713315	525.075494910351	222.829426083296	251.972359240406	298.554869575581	397.750221333227	257.785551633095	0.62501486642987	0.0234325936211669	0.69632471775585	LOC121428760	NC_054754.1	4576528	4612856	+	6034	protein_coding	A disintegrin and metalloproteinase with thrombospondin motifs 13-like && sp|Q68SA9|ATS7_MOUSE A disintegrin and metalloproteinase with thrombospondin motifs 7 OS=Mus musculus OX=10090 GN=Adamts7 PE=1 SV=3 && PF00090:Thrombospondin type 1 domain|PF00431:CUB domain|PF17771:ADAM cysteine-rich domain|PF01421:Reprolysin (M12B) family zinc metalloprotease|PF01562:Reprolysin family propeptide	-	333	342	490	212	296	297	5.33447198537355	5.23061210401771	8.32146234782706	3.51823361619969	3.99278526840411	4.73288864919208
121425343	459.558909222484	370.650186574521	477.925858632687	260.668385229516	368.594701186135	252.314048025154	436.044984809897	293.859044813602	0.567466909756179	0.0234625965463037	0.69632471775585	LOC121425343	NC_054751.1	25411724	25467000	+	4112	protein_coding	RRP12-like protein && sp|Q6P5B0|RRP12_MOUSE RRP12-like protein OS=Mus musculus OX=10090 GN=Rrp12 PE=1 SV=1 && PF08161:NUC173 domain	-	455	382	446	248	433	251	10.6957391255678	8.57318057291707	11.1145179354739	6.03938468949249	8.57085878512736	5.86942772194668
121408483	183.823563688994	193.087400859502	218.602859105534	152.406918783387	101.299698478407	132.691053144703	198.504607884676	128.799223468832	0.626477632287177	0.0235619833370877	0.69632471775585	LOC121408483	NC_054741.1	58700950	58711969	+	3808	protein_coding	serine/threonine/tyrosine-interacting-like protein 1 && sp|Q9Y6J8|STYL1_HUMAN Serine/threonine/tyrosine-interacting-like protein 1 OS=Homo sapiens OX=9606 GN=STYXL1 PE=1 SV=1 && PF00782:Dual specificity phosphatase, catalytic domain|PF00581:Rhodanese-like domain	-	182	199	204	145	119	132	4.61984026095954	4.82267339126994	5.48961776313285	3.81298574230716	2.54354585193733	3.33312909771534
121415873	682.773236559119	886.843640128566	573.296713830689	445.658852166593	591.624289432711	368.921337152317	714.304530172792	468.73482625054	0.6072116389973	0.023665029125045	0.69632471775585	LOC121415873	NC_054740.1	50705781	50724659	-	3048	protein_coding	sodium-dependent phosphate transporter 2-like%2C transcript variant X3 && sp|Q28E01|S20A2_XENTR Sodium-dependent phosphate transporter 2 OS=Xenopus tropicalis OX=8364 GN=slc20a2 PE=2 SV=1 && PF01384:Phosphate transporter family	-	676	914	535	424	695	367	21.4379989012506	27.6734271923853	17.9865428897048	13.9298042258195	18.5592059537685	11.5778053833232
121415891	491.879535805164	291.086533959048	458.637371064552	189.194795731101	236.649715773084	333.738103363949	413.867813609588	253.194204956045	0.708581646262696	0.0237383426507676	0.69632471775585	LOC121415891	NC_054740.1	50745063	50766217	-	3891	protein_coding	sodium-dependent phosphate transporter 2-like && sp|Q28E01|S20A2_XENTR Sodium-dependent phosphate transporter 2 OS=Xenopus tropicalis OX=8364 GN=slc20a2 PE=2 SV=1 && PF01384:Phosphate transporter family	-	487	300	428	180	278	332	12.0981855628916	7.11527579065564	11.271751781613	4.63239296202025	5.81531326107286	8.20449767638062
121411091	656.512727460691	632.628067137665	732.962527589143	494.008633297874	524.374909770575	516.690919063464	674.034440729166	511.691487377304	0.397069083001156	0.023917531654274	0.700262167381525	LOC121411091	NC_054742.1	43260727	43266509	-	1281	protein_coding	uncharacterized LOC121411091%2C transcript variant X3 && - && PF15123:Domain of unknown function (DUF4562)	-	650	652	684	470	616	514	49.0474844254877	46.971040442726	54.7161901636848	36.7403125906574	39.140027972981	38.5823905359651
121415200	93.9318210059143	56.2767298987493	106.086681624744	48.3497811312813	46.8191883723728	42.2198805460418	85.4317441764693	45.7962833498986	0.898001593683364	0.0245782663917357	0.714237084547901	LOC121415200	NC_054744.1	8343552	8360316	+	3889	protein_coding	zinc finger protein 532-like && sp|Q9HCE3|ZN532_HUMAN Zinc finger protein 532 OS=Homo sapiens OX=9606 GN=ZNF532 PE=1 SV=2 && PF16622:zinc-finger C2H2-type	-	93	58	99	46	55	42	2.3115192602653	1.37632742768799	2.60859182984559	1.18444256835541	1.15110329118275	1.03845215209215
121411661	782.765175049286	773.319891884538	826.190217501797	668.488278249889	595.880579284744	519.706624816752	794.09176147854	594.691827450462	0.417249011774505	0.0248078146343201	0.715243586753785	LOC121411661	NC_054742.1	64558929	64578652	-	2455	protein_coding	protein SSUH2 homolog%2C transcript variant X2 && sp|Q9Y2M2|SSUH2_HUMAN Protein SSUH2 homolog OS=Homo sapiens OX=9606 GN=SSUH2 PE=1 SV=1 && -	-	775	797	771	636	700	517	30.5142511988179	29.9597744288507	32.1819058439951	25.9417779716688	23.2079132722592	20.24949468407
121410249	202.003916141751	188.235958626851	339.691697727717	115.619041835673	120.878631797762	187.978991954996	243.31052416544	141.49222186281	0.781856486599085	0.0249067524649325	0.715243586753785	LOC121410249	NC_054742.1	12876636	12917306	+	3402	protein_coding	phosphatidylethanolamine N-methyltransferase-like%2C transcript variant X3 && sp|Q9UBM1|PEMT_HUMAN Phosphatidylethanolamine N-methyltransferase OS=Homo sapiens OX=9606 GN=PEMT PE=1 SV=4 && PF04191:Phospholipid methyltransferase	-	200	194	317	110	142	187	5.68261452982859	5.26258513784007	9.54847095151229	3.23781845919768	3.39737576461001	5.28545574342789
121424842	451.478752576814	498.728261516502	501.500676771519	296.405179978724	333.693124399457	409.130747196167	483.902563621612	346.409683858116	0.48217132728738	0.0250734399449726	0.717693727597914	LOC121424842	NC_054751.1	10283540	10312093	+	3855	protein_coding	flavin-containing monooxygenase 5-like && sp|P49109|FMO5_CAVPO Flavin-containing monooxygenase 5 OS=Cavia porcellus OX=10141 GN=FMO5 PE=1 SV=2 && PF00743:Flavin-binding monooxygenase-like	-	447	514	468	282	392	407	11.2081943188368	12.3046836006405	12.4402855457143	7.32518917177154	8.27658603546094	10.1518494887959
121431113	393.907636476415	271.680765028445	211.101780606815	249.106481045949	117.473599916135	108.565407118393	292.230060703891	158.381829360159	0.885649711362915	0.0258664517829277	0.731208444593251	LOC121431113	NC_054756.1	12388535	12395006	+	1770	protein_coding	regucalcin-like%2C transcript variant X3 && sp|Q5R837|RGN_PONAB Regucalcin OS=Pongo abelii OX=9601 GN=RGN PE=2 SV=1 && PF08450:SMP-30/Gluconolactonase/LRE-like region	-	390	280	197	237	138	108	21.2982466267965	14.5987771533023	11.4051719704109	13.4081604538837	6.34593134585043	5.86712893872112
121422276	189.883681173246	272.651053474975	246.464007815063	143.998261195338	133.647501353864	184.963286201707	236.332914154428	154.203016250303	0.617101865781127	0.026002487076191	0.733722352715128	LOC121422276	NC_054740.1	72997311	73003074	+	2496	protein_coding	chondroadherin-like%2C transcript variant X1 && - && PF13855:Leucine rich repeat	-	188	281	230	137	157	184	7.28057666372125	10.3894714296273	9.44261175068792	5.49629589361924	5.11970126607899	7.08840275092998
121427672	167.663250397653	147.483843872584	195.028040966702	88.2909046745136	119.176115856949	119.622994880452	170.058378412313	109.030005137305	0.638937113768811	0.0260507868372751	0.733755977897643	LOC121427672	NC_054753.1	12761362	12766959	+	3433	protein_coding	beta-1%2C3-galactosyltransferase 6-like%2C transcript variant X3 && sp|Q96L58|B3GT6_HUMAN Beta-1,3-galactosyltransferase 6 OS=Homo sapiens OX=9606 GN=B3GALT6 PE=1 SV=2 && PF01762:Galactosyltransferase	-	166	152	182	84	140	119	4.6739794183792	4.08602950909704	5.43258415786485	2.45018908838811	3.31927917759372	3.33309967624373
121416911	211.09409236813	195.027977752562	166.095309614499	135.589603607289	112.366052093695	135.706758897991	190.739126578397	127.887471532992	0.578819731212825	0.0262689645835212	0.738565690167737	LOC121416911	NC_054745.1	5829240	5854551	-	4723	protein_coding	uncharacterized LOC121416911 && - && -	-	209	201	155	129	132	135	4.27740971603818	3.92744241540663	3.36296719486154	2.73505386285022	2.27481212758486	2.74846978126624
121416860	61.6111944232341	78.593364168943	83.5834461285865	56.7584387193302	22.1327072305762	29.1518222817908	74.5960015735879	36.0143227438991	1.05710600587436	0.0264980787071806	0.742848164834638	LOC121416860	NC_054740.1	7006302	7020436	+	2087	protein_coding	acid ceramidase-like && sp|A0A0P6JG37|ASAH1_HETGA Acid ceramidase OS=Heterocephalus glaber OX=10181 GN=ASAH1 PE=1 SV=1 && PF15508:beta subunit of N-acylethanolamine-hydrolyzing acid amidase|PF02275:Linear amide C-N hydrolases, choloylglycine hydrolase family	-	61	81	78	54	26	29	2.82526960339983	3.5817418722516	3.82984353767199	2.59098816701785	1.01400582118441	1.33613608238192
121411741	44.4408615511853	59.1875952383398	25.7179834241805	14.7151507790856	20.4301912897627	1.00523525109623	43.1154800712352	12.0501924399815	1.83262705724118	0.0268888735968729	0.751922971534814	LOC121411741	NC_054742.1	67074820	67076546	-	1727	protein_coding	uncharacterized LOC121411741 && - && PF00011:Hsp20/alpha crystallin family	-	44	61	24	14	24	1	2.46270759623909	3.25963679634802	1.42405834272352	0.811764055243812	1.13111940607288	0.0556778947732976
121414438	274.725325952782	202.790285324804	252.893503671108	177.632891547533	146.416370909966	172.900463188552	243.469704982898	165.649908548684	0.556537872547005	0.0271885095262376	0.754880970375539	LOC121414438	NC_054743.1	60995507	61002478	-	750	lncRNA	uncharacterized LOC121414438 && - && -	-	272	209	236	169	172	172	35.0558217299314	25.7167887253386	32.2447948255839	22.564180233869	18.6662351587508	22.0517127667192
121421006	212.104111948839	190.176535519911	242.177677244366	152.406918783387	156.631466554847	130.68058264251	214.819441571039	146.572989326915	0.550239049100028	0.027604595981834	0.763710811746086	LOC121421006	NC_054748.1	13570079	13606669	+	4121	protein_coding	RNA cytidine acetyltransferase-like && sp|Q8K224|NAT10_MOUSE RNA cytidine acetyltransferase OS=Mus musculus OX=10090 GN=Nat10 PE=1 SV=1 && PF08351:Domain of unknown function (DUF1726)|PF05127:Helicase|PF13718:GNAT acetyltransferase 2|PF13725:Possible tRNA binding domain	-	210	196	226	145	184	130	4.92571399223507	4.38919798421294	5.61972032760733	3.52338017634207	3.63416597335768	3.0333036048418
121414047	59.5911552618166	62.0984605779303	45.0064709923158	35.7367947492079	21.2814492601694	27.1413517795983	55.5653622773542	28.0531985963252	0.992608250640979	0.0278725547884878	0.76465747955117	LOC121414047	NC_054740.1	40740618	40751754	+	1956	protein_coding	probable bifunctional dTTP/UTP pyrophosphatase/methyltransferase protein && sp|O95671|ASML_HUMAN Probable bifunctional dTTP/UTP pyrophosphatase/methyltransferase protein OS=Homo sapiens OX=9606 GN=ASMTL PE=1 SV=3 && PF02545:Maf-like protein	-	59	64	42	34	25	27	2.91565189979073	3.01955425782589	2.20033759013096	1.74062086604609	1.04030505191711	1.32730294242541
121422567	103.021997232293	107.702017564848	108.229846910093	50.4519455282935	72.3569274845761	71.3717028278325	106.317953902411	64.7268586135674	0.713242321096252	0.0279427913261167	0.76465747955117	LOC121422567	NC_054749.1	2387381	2508465	+	5827	protein_coding	unconventional myosin-X-like && sp|P79114|MYO10_BOVIN Unconventional myosin-X OS=Bos taurus OX=9913 GN=MYO10 PE=1 SV=1 && PF00063:Myosin head (motor domain)	-	102	111	101	48	85	71	1.69202846431152	1.75796277630568	1.77617287731133	0.824879172368666	1.18730817183277	1.17162457927191
121431367	3120.96050439006	1524.32314949888	3015.43355648516	1902.45877929607	1093.0152340023	1710.91039736579	2553.57240345803	1568.79480355472	0.703024627667296	0.0279824578418186	0.76465747955117	LOC121431367	NC_054756.1	11803626	11842762	-	6054	protein_coding	sodium-coupled monocarboxylate transporter 1-like%2C transcript variant X3 && sp|Q8BYF6|SC5A8_MOUSE Sodium-coupled monocarboxylate transporter 1 OS=Mus musculus OX=10090 GN=Slc5a8 PE=1 SV=1 && PF00474:Sodium:solute symporter family	-	3090	1571	2814	1810	1284	1702	49.336526931098	23.9477922901464	47.6310937994454	29.9385165341094	17.262836465874	27.032877884617
121411827	1264.54451504736	1057.61440671787	879.769349635507	886.062293340654	743.999466135524	649.381972208166	1067.30942380025	759.814577228115	0.490576594585233	0.0288238735103131	0.779445579508049	LOC121411827	NC_054742.1	70395883	70397290	+	1188	protein_coding	pollen-specific leucine-rich repeat extensin-like protein 1 && - && -	-	1252	1090	821	843	874	646	101.868614466991	84.6723808377407	70.8166852631302	71.0567357642684	59.8803791136223	52.2866985527536
121430660	720.143961045343	507.460857535274	715.817205306356	524.490017054551	405.198793913626	436.272098975765	647.807341295658	455.320303314647	0.509036224788077	0.0290470354156721	0.780611681861449	LOC121430660	NC_054756.1	1514940	1523331	-	3507	protein_coding	uncharacterized LOC121430660 && - && PF07647:SAM domain (Sterile alpha motif)	-	713	523	668	499	476	434	19.6519782599515	13.7625096730859	19.5186409355835	14.2481637781503	11.0474167142029	11.8995107883355
121410304	38.3807440669327	44.6332685403874	67.5097064884737	7.3575753895428	22.1327072305762	30.157057532887	50.1745730319313	19.8824467176687	1.33056620309114	0.029065370992653	0.780611681861449	LOC121410304	NC_054742.1	15009395	15015687	-	2570	protein_coding	lengsin-like && sp|Q5SIP0|GLNA_THET8 Glutamine synthetase OS=Thermus thermophilus (strain ATCC 27634 / DSM 579 / HB8) OX=300852 GN=TTHA1329 PE=1 SV=1 && PF00120:Glutamine synthetase, catalytic domain	-	38	46	63	7	26	30	1.42923283260335	1.6517960475568	2.51198073519231	0.272746405331919	0.823435855568818	1.12244036116909
121413953	54.5410573582728	51.4252876660985	56.7938800617319	25.2259727641467	28.0915130234237	33.1727632861757	54.2534083620344	28.830083024582	0.911577412124624	0.0292858527231629	0.780611681861449	LOC121413953	NC_054740.1	5784971	5798346	+	2933	protein_coding	uncharacterized LOC121413953 && - && -	-	54	53	53	24	33	33	1.77964839762317	1.66761395542264	1.85170877610846	0.819394977393832	0.915780572671607	1.08187483839925
121419628	5.05009790354378	7.76230757224128	10.7158264267419	1.05108219850611	0.851257970406778	1.00523525109623	7.84274396750897	0.969191806669708	3.02138497215207	0.0293248949931514	1	LOC121419628	NC_054747.1	28605879	28609987	-	2281	protein_coding	spore wall protein 2-like && - && -	-	5	8	10	1	1	1	0.211883544832057	0.323665504620092	0.449245352528774	0.0439004360057012	0.0356832386067491	0.0421550742102082
121409434	6.06011748425253	8.73259601877144	3.21474792802256	0	0.851257970406778	0	6.00248714368218	0.283752656802259	4.11965567996647	0.0294228526497949	1	LOC121409434	NC_054741.1	32384733	32394099	+	1476	protein_coding	fibropellin-1-like && - && PF00008:EGF-like domain	-	6	9	3	0	1	0	0.392932004684489	0.562714189053681	0.208278180715068	0	0.0551446255162566	0
121429804	1218.08361433476	1840.63718306771	1749.89445548695	832.457101216843	1154.30580787159	1297.75870916524	1602.87175096314	1094.84053941789	0.549755230239419	0.0294746978440664	0.780611681861449	LOC121429804	NC_054755.1	14782857	14802206	-	3497	protein_coding	bifunctional D-cysteine desulfhydrase/1-aminocyclopropane-1-carboxylate deaminase%2C mitochondrial-like && sp|Q6ZHE5|DCYD1_ORYSJ Putative D-cysteine desulfhydrase 1, mitochondrial OS=Oryza sativa subsp. japonica OX=39947 GN=Os02g0773300 PE=2 SV=2 && PF00291:Pyridoxal-phosphate dependent enzyme	-	1206	1897	1633	792	1356	1291	33.3352860800044	50.0614486497319	47.8519269090624	22.678987837281	31.5612072082542	35.4981527129165
121407071	575.711161003991	417.224032007969	1165.88191522951	354.214700896561	236.649715773084	555.895093856217	719.605702747158	382.253170175287	0.912934070893121	0.0295407456657521	0.780611681861449	LOC121407071	NC_054741.1	3033437	3080514	-	3920	protein_coding	1%2C25-dihydroxyvitamin D(3) 24-hydroxylase%2C mitochondrial-like && sp|A8WGA0|C27C1_DANRE Cytochrome P450 27C1 OS=Danio rerio OX=7955 GN=cyp27c1 PE=1 SV=2 && PF00067:Cytochrome P450	-	570	430	1088	337	278	553	14.0553381879743	10.1231134214453	28.4414482204216	8.60870751435575	5.77229181092717	13.5648253885809
121424241	1526.13958645093	1228.38517330718	2869.69831708147	945.973978655503	561.830260468473	1557.10940394806	1874.74102561319	1021.63788102401	0.87596969847421	0.0295980037746165	0.780611681861449	LOC121424241	NC_054750.1	13942470	13949730	-	1032	protein_coding	selenoprotein Pb-like && sp|P49907|SEPP1_BOVIN Selenoprotein P OS=Bos taurus OX=9913 GN=SELENOP PE=2 SV=2 && PF04592:Selenoprotein P, N terminal region	-	1511	1266	2678	900	660	1549	141.526340826795	113.210243011707	265.913112629686	87.3286870892481	52.0539616210431	144.326760561655
121429677	1.01001958070876	5.82173067918096	54.6507147763835	1.05108219850611	1.70251594081356	5.02617625548116	20.4941550120911	2.59325813160028	2.98316136951713	0.029654604362256	1	LOC121429677	NC_054755.1	9730452	9734100	-	852	lncRNA	uncharacterized LOC121429677 && - && -	-	1	6	51	1	2	5	0.113452198535662	0.649895260597209	6.13393909683389	0.117531566348597	0.191064477140833	0.564294156534536
121415649	305.025913374044	261.977880563143	398.628743074797	157.662329775917	219.624556364949	250.303577522962	321.877512337328	209.196821221276	0.62036677029644	0.0307612055367607	0.799894052488456	LOC121415649	NC_054744.1	18964257	18994602	+	9059	protein_coding	sushi%2C von Willebrand factor type A%2C EGF and pentraxin domain-containing protein 1-like && sp|Q9UGM3|DMBT1_HUMAN Deleted in malignant brain tumors 1 protein OS=Homo sapiens OX=9606 GN=DMBT1 PE=1 SV=2 && PF00530:Scavenger receptor cysteine-rich domain|PF07699:Putative ephrin-receptor like|PF00084:Sushi repeat (SCR repeat)|PF02494:HYR domain	-	302	270	372	150	258	249	3.22239811149355	2.7505226063911	4.20795957028309	1.65807861566957	2.31808307247981	2.64298215521556
121419249	2003.87884812617	1894.00304762687	2146.38003327639	1735.33670973359	1433.51842216501	1545.04658093491	2014.75397634315	1571.30057094451	0.35884777235073	0.0309668169402219	0.802560966157899	LOC121419249	NC_054746.1	39196521	39210195	-	1464	protein_coding	malate dehydrogenase%2C cytoplasmic-like && sp|Q5ZME2|MDHC_CHICK Malate dehydrogenase, cytoplasmic OS=Gallus gallus OX=9031 GN=MDH1 PE=2 SV=1 && PF02866:lactate/malate dehydrogenase, alpha/beta C-terminal domain|PF00056:lactate/malate dehydrogenase, NAD binding domain	-	1984	1952	2003	1651	1684	1537	130.994512250226	123.046836006405	140.200237990684	112.927604417614	93.6247260035512	100.950374459253
121427428	106.052055974419	74.7122103828223	102.871933696722	59.9116853148485	48.5217043131863	60.314115065774	94.5454000179878	56.2491682312696	0.750647206873677	0.031245198205283	0.804421830157832	LOC121427428	NC_054753.1	11476958	11500510	-	4013	protein_coding	large subunit GTPase 1 homolog && sp|Q3UM18|LSG1_MOUSE Large subunit GTPase 1 homolog OS=Mus musculus OX=10090 GN=Lsg1 PE=1 SV=2 && PF01926:50S ribosome-binding GTPase	-	105	77	96	57	57	60	2.529138719412	1.7707338099601	2.45138176714031	1.42232818045185	1.15609958483272	1.43766345786422
121426863	174.733387462615	271.680765028445	161.808979043802	111.414713041648	152.375176702813	112.586348122778	202.741043844954	125.458745955746	0.691326906637033	0.0313455439536641	0.80479982647841	LOC121426863	NC_054752.1	6354987	6360788	+	1295	protein_coding	cytochrome c%2C somatic-like%2C transcript variant X1 && sp|P00028|CYC_ENTTR Cytochrome c OS=Entosphenus tridentatus OX=245074 GN=cyc PE=1 SV=2 && PF00034:Cytochrome c	-	173	280	151	106	179	112	12.9130503902413	19.9535409740116	11.9485734375937	8.19653345179496	11.2505255906541	8.31617074797708
121427490	69.6913510689041	31.0492302889651	49.2928015630126	25.2259727641467	22.1327072305762	23.1204107752134	50.0111276402939	23.4930302566454	1.09052394498058	0.0316599231537551	0.811077241846857	LOC121427490	NC_054753.1	29113493	29116610	+	2028	protein_coding	uncharacterized LOC121427490 && - && -	-	69	32	46	24	26	23	3.28877112796574	1.45617557404029	2.32433520016933	1.18505200626041	1.04350599053839	1.09052350014307
121423776	296.945756728374	139.721536300343	248.607173100411	154.509083180399	33.1990608458643	128.670112140318	228.424822043043	105.459418722194	1.11773553798965	0.0320223980560764	0.817114817218788	LOC121423776	NC_054750.1	10089010	10098476	-	3591	protein_coding	selenoprotein Pb-like && sp|P25236|SEPP1_RAT Selenoprotein P OS=Rattus norvegicus OX=10116 GN=Selenop PE=1 SV=2 && -	-	294	144	232	147	39	128	7.91378844522445	3.70065672199714	6.62035774423299	4.09917112107036	0.883972493238037	3.42743879337401
121431834	104.032016813002	155.246151444826	150.021569974386	62.0138497118608	85.1257970406778	99.5182898585271	136.433246077405	82.2193122036885	0.729487806734018	0.0320529759450873	0.817114817218788	LOC121431834	NC_054757.1	5467975	5473023	-	2621	protein_coding	uncharacterized LOC121431834 && sp|Q9A9H3|GDPPS_CAUVC GDP-perosamine synthase OS=Caulobacter vibrioides (strain ATCC 19089 / CB15) OX=190650 GN=per PE=1 SV=1 && PF01041:DegT/DnrJ/EryC1/StrS aminotransferase family	-	103	160	140	59	100	99	3.79859257332911	5.63358272444433	5.47356012501101	2.25413078108022	3.10543560709632	3.63197890235598
121412911	56.5610965196903	50.4549992195683	46.07805363499	37.8389591462201	15.322643467322	17.088999268636	51.0313831247496	23.4168672940594	1.13205439218839	0.0324611408073922	0.826167858195981	LOC121412911	NC_054743.1	25352174	25433226	+	4063	protein_coding	RING finger protein 17-like && sp|Q4R3G4|RNF17_MACFA RING finger protein 17 OS=Macaca fascicularis OX=9541 GN=RNF17 PE=2 SV=2 && PF00567:Tudor domain	-	56	52	43	36	18	17	1.33227450074662	1.18110425898346	1.08450238523455	0.887257741335014	0.360591289863624	0.402325206165209
121418840	113.122193039381	103.820863778727	124.303586550206	95.6484800640564	48.5217043131863	32.1675280350794	113.748881122771	58.7792374707741	0.95527809201145	0.0325860318044635	0.8279935259157	LOC121418840	NC_054746.1	25514862	25539496	-	2547	protein_coding	sodium-coupled monocarboxylate transporter 1-like && sp|Q8N695|SC5A8_HUMAN Sodium-coupled monocarboxylate transporter 1 OS=Homo sapiens OX=9606 GN=SLC5A8 PE=1 SV=2 && PF00474:Sodium:solute symporter family	-	112	107	116	91	57	32	4.25051534867179	3.87691738889438	4.66700130733033	3.57772179118155	1.82152635804228	1.20808134148077
121427937	58.5811356811078	66.9499028105811	97.5140204833509	40.9922057417385	40.8603825795253	42.2198805460418	74.3483529916799	41.3574896224352	0.844915239774164	0.0326987310579138	0.829503965729749	LOC121427937	NC_054753.1	13238619	13251934	+	2004	protein_coding	alkaline phosphatase-like && sp|P09487|PPBT_BOVIN Alkaline phosphatase, tissue-nonspecific isozyme OS=Bos taurus OX=9913 GN=ALPL PE=1 SV=2 && PF00245:Alkaline phosphatase	-	58	69	91	39	48	42	2.79758175790334	3.17748191783007	4.65320893561627	1.94877189951655	1.9495441260358	2.01523973028262
121419884	195.943798657499	340.571244732086	285.040982951333	170.275316157991	173.656625962983	196.020873963765	273.852008780306	179.984272028246	0.605882737670778	0.0328213218151426	0.831260013971806	LOC121419884	NC_054747.1	5770575	5808695	-	2180	protein_coding	transcriptional regulator Erg-like%2C transcript variant X5 && sp|P11308|ERG_HUMAN Transcriptional regulator ERG OS=Homo sapiens OX=9606 GN=ERG PE=1 SV=3 && PF02198:Sterile alpha motif (SAM)/Pointed domain	-	194	351	266	162	204	195	8.60196650989108	14.8587521003147	12.5035697552946	7.44136555674254	7.61663638598482	8.60108542813283
121423010	68.6813314881954	132.929517174632	78.2255329152156	43.0943701387507	57.0342840172541	53.2774683081003	93.2787938593476	51.1353741547017	0.866519377292427	0.0332922263497517	0.839093394213159	LOC121423010	NC_054749.1	15201697	15228444	+	2805	protein_coding	deleted in malignant brain tumors 1 protein-like && sp|Q9UGM3|DMBT1_HUMAN Deleted in malignant brain tumors 1 protein OS=Homo sapiens OX=9606 GN=DMBT1 PE=1 SV=2 && PF00530:Scavenger receptor cysteine-rich domain	-	68	137	73	41	67	53	2.34330359157295	4.50733062376403	2.66685174280298	1.46367653322253	1.94415768504586	1.81684612709259
121425876	7.07013706496129	4.8514422326508	2.14316528534837	0	0	0	4.68824819432015	0	4.72402436450112	0.0334438171514019	1	LOC121425876	NC_054752.1	15718554	15730537	-	2389	protein_coding	allene oxide synthase-lipoxygenase protein-like && sp|P09917|LOX5_HUMAN Polyunsaturated fatty acid 5-lipoxygenase OS=Homo sapiens OX=9606 GN=ALOX5 PE=1 SV=2 && PF01477:PLAT/LH2 domain|PF00305:Lipoxygenase	-	7	5	2	0	0	0	0.283226836361109	0.19314593345501	0.0857872456356746	0	0	0
121426122	130.292525911429	140.691824746873	252.893503671108	109.312548644636	91.0846028335252	111.581112871682	174.625951443137	103.992754783281	0.747772234395718	0.0336421233382292	0.843815963150174	LOC121426122	NC_054752.1	17854103	17934532	+	7217	protein_coding	sushi%2C von Willebrand factor type A%2C EGF and pentraxin domain-containing protein 1-like && sp|A2AVA0|SVEP1_MOUSE Sushi, von Willebrand factor type A, EGF and pentraxin domain-containing protein 1 OS=Mus musculus OX=10090 GN=Svep1 PE=1 SV=1 && PF00084:Sushi repeat (SCR repeat)|PF07699:Putative ephrin-receptor like|PF02494:HYR domain	-	129	145	236	104	107	111	1.72776835758038	1.85414208337211	3.35092089776748	1.443014691841	1.20674809436517	1.47890888102492
121421706	18.1803524527576	65.9796143640509	86.7981940566091	11.5619041835673	28.0915130234237	24.1256460263096	56.9860536244725	21.2596877444335	1.4170331344335	0.0338032852045518	0.845136388998553	LOC121421706	NC_054748.1	20099186	20119102	+	4074	protein_coding	A disintegrin and metalloproteinase with thrombospondin motifs 4-like%2C transcript variant X1 && sp|Q769J6|ATS13_MOUSE A disintegrin and metalloproteinase with thrombospondin motifs 13 OS=Mus musculus OX=10090 GN=Adamts13 PE=1 SV=1 && PF17771:ADAM cysteine-rich domain|PF00090:Thrombospondin type 1 domain|PF00431:CUB domain|PF01421:Reprolysin (M12B) family zinc metalloprotease	-	18	68	81	11	33	24	0.427074844561345	1.54035067165603	2.03738391209054	0.270374531128878	0.659299072078013	0.566454929446156
121408693	1046.38028561427	890.724793914687	834.762878643191	659.028538463334	362.635895393287	774.031143344099	923.955986057383	598.56519240024	0.627183424716574	0.0340072727930842	0.847515649640127	LOC121408693	NC_054741.1	65868086	65921107	+	2626	protein_coding	collagen alpha-1(XXVI) chain-like%2C transcript variant X1 && - && PF07546:EMI domain|PF01391:Collagen triple helix repeat (20 copies)	-	1036	918	779	627	426	770	38.1344550593565	32.2611373154645	30.3984622110825	23.9093042154173	13.2039668901789	28.1949381913874
121431106	68.6813314881954	66.9499028105811	79.2971155578898	49.4008633297874	37.4553506978982	37.1937042905606	71.6427832855554	41.3499727727487	0.794877459383309	0.0341550601862939	0.848476483819978	LOC121431106	NC_054756.1	1594655	1602432	-	967	protein_coding	ADP-ribosylation factor-related protein 1-like && sp|Q32LJ2|ARFRP_BOVIN ADP-ribosylation factor-related protein 1 OS=Bos taurus OX=9913 GN=ARFRP1 PE=2 SV=1 && PF00025:ADP-ribosylation factor family	-	68	69	74	47	44	37	6.79727670564854	6.58497803860543	7.84177042758447	4.86704658000332	3.7035290170918	3.67917455855113
121424289	10403.2016813002	17121.7099274712	11836.7018709791	7027.53557921188	10142.7387173968	10026.2163944338	13120.5378265835	9065.49689701415	0.533349750580154	0.0341775719304059	0.848476483819978	LOC121424289	NC_054750.1	26702724	26714454	-	4900	protein_coding	glycine dehydrogenase (decarboxylating)%2C mitochondrial-like && sp|Q91W43|GCSP_MOUSE Glycine dehydrogenase (decarboxylating), mitochondrial OS=Mus musculus OX=10090 GN=Gldc PE=1 SV=1 && PF02347:Glycine cleavage system P-protein|PF01212:Beta-eliminating lyase	-	10300	17646	11046	6686	11915	9974	203.1859415244	332.339459413626	231.00311547263	136.63577077978	197.919012740136	195.725957939539
121409178	446.42865467327	446.332685403874	349.335941511785	318.477906147353	311.560417168881	163.853345928686	414.032427196309	264.630556414973	0.645500319906048	0.0350935666411451	0.868597636227074	LOC121409178	NC_054741.1	79440229	79473814	+	4846	protein_coding	CST complex subunit STN1-like%2C transcript variant X1 && sp|Q8K2X3|STN1_MOUSE CST complex subunit STN1 OS=Mus musculus OX=10090 GN=Stn1 PE=1 SV=2 && PF09170:CST, Suppressor of cdc thirteen homolog, complex subunit STN1|PF01336:OB-fold nucleic acid binding domain	-	442	460	326	303	366	163	8.81640171963555	8.76004094556535	6.89355220001055	6.26113888615113	6.14733987162403	3.23429283049485
121408428	160.593113332692	58.2173067918096	244.320842529714	74.6268360939341	24.6864811417966	95.4973488541421	154.377087551405	64.9368886966243	1.25154121423298	0.0351893360169745	0.868635654200308	LOC121408428	NC_054741.1	56105394	56119716	-	2181	protein_coding	uncharacterized protein CG3556-like && - && PF01122:Eukaryotic cobalamin-binding protein	-	159	60	228	71	29	95	7.04683284329624	2.53879304002211	10.7124315451139	3.25984388425462	1.08226068344697	4.18835112608027
121407214	77.7715077145742	82.4745179550636	65.3665412031253	60.9627675133546	23.8352231713898	28.1465870306945	75.2041889575877	37.648192571813	1.00512014819336	0.0354149456950574	0.871007003877732	LOC121407214	NC_054741.1	8027641	8037287	+	2823	protein_coding	phosphoethanolamine N-methyltransferase-like && sp|Q9M571|PEAMT_SPIOL Phosphoethanolamine N-methyltransferase OS=Spinacia oleracea OX=3562 GN=PEAMT PE=1 SV=1 && PF13649:Methyltransferase domain	-	77	85	61	58	28	28	2.63652781889252	2.77868784817864	2.21425602537039	2.05736446428702	0.807303253041392	0.953723088791208
121414398	44.4408615511853	56.2767298987493	64.2949585604511	37.8389591462201	23.8352231713898	23.1204107752134	55.0041833367952	28.2648643642744	0.964210087365586	0.0355090811159707	0.871007003877732	LOC121414398	NC_054743.1	58658458	58667398	-	1108	protein_coding	glutathione S-transferase A4-like && sp|P26697|GSTA3_CHICK Glutathione S-transferase 3 OS=Gallus gallus OX=9031 PE=1 SV=2 && PF14497:Glutathione S-transferase, C-terminal domain|PF02798:Glutathione S-transferase, N-terminal domain	-	44	58	60	36	28	23	3.83853431291057	4.83080989736337	5.5490721071379	3.25354530960664	2.05687462394932	1.99601232697667
121428185	495.919614127999	261.977880563143	641.878002961837	303.762755368267	145.565112939559	330.722397610661	466.591832550993	260.016755306162	0.8443890576913	0.0356807324509814	0.871102019837753	LOC121428185	NC_054753.1	28762575	28770721	-	1967	protein_coding	tubulin beta chain-like && sp|P30883|TBB4_XENLA Tubulin beta-4 chain OS=Xenopus laevis OX=8355 GN=tubb4 PE=2 SV=1 && PF00091:Tubulin/FtsZ family, GTPase domain|PF03953:Tubulin C-terminal domain	-	491	270	599	289	171	329	24.1284621849622	12.6675059945587	31.2055140224586	14.7125381387302	7.07589369689938	16.0829859105117
121414240	102.011977651584	66.9499028105811	116.802508051486	67.2692607043913	47.6704463427796	48.2512920526192	95.2547961712172	54.39699969993	0.809399770216058	0.036217276789266	0.881437973858762	LOC121414240	NC_054743.1	49924867	49926844	-	1978	protein_coding	serine protease 23-like && sp|Q1LZE9|PRS23_BOVIN Serine protease 23 OS=Bos taurus OX=9913 GN=PRSS23 PE=2 SV=1 && PF00089:Trypsin	-	101	69	109	64	56	48	4.93568684954035	3.21924861644664	5.64688689352257	3.24002085432573	2.30436509942958	2.33340483575697
121422693	26.2605090984277	26.1977880563143	54.6507147763835	22.0727261686284	2.55377391122033	9.04711725986609	35.7030039770418	11.2245391132383	1.68241190539941	0.0367647383192384	0.887825680713888	LOC121422693	NC_054749.1	26933603	26936142	-	1145	protein_coding	cystine/glutamate transporter-like && sp|Q9WTR6|XCT_MOUSE Cystine/glutamate transporter OS=Mus musculus OX=10090 GN=Slc7a11 PE=1 SV=1 && PF13520:Amino acid permease	-	26	27	51	21	3	9	2.19492847332925	2.17615583330105	4.56429354629037	1.8365718647241	0.213257992826187	0.75580918642914
121411783	3808.78383885272	3858.83715185045	4019.50649267087	3308.80676089725	3227.11896581209	2939.30787420538	3895.70916112468	3158.41120030491	0.302656106538713	0.0371995493749155	0.893898650558443	LOC121411783	NC_054742.1	68934819	68951603	-	1976	protein_coding	T-complex protein 1 subunit epsilon-like && sp|P48643|TCPE_HUMAN T-complex protein 1 subunit epsilon OS=Homo sapiens OX=9606 GN=CCT5 PE=1 SV=1 && PF00118:TCP-1/cpn60 chaperonin family	-	3771	3977	3751	3148	3791	2924	184.468451952248	185.737828997016	194.522123625613	159.529829948029	156.155179347278	142.287114258942
121432018	828.21605618118	579.262202578506	935.491647054564	593.861442155955	375.404764949389	598.114974402259	780.98996860475	522.460393835867	0.580544689227259	0.0377569170995994	0.898550950313815	LOC121432018	NC_054757.1	10599790	10611456	-	2612	protein_coding	uncharacterized LOC121432018 && - && -	-	820	597	873	565	441	595	30.3454226588649	21.0927338521699	34.2491619709085	21.6605457155006	13.7421589060259	21.9037733318237
121408464	925.17793592922	825.715467997166	955.851717265374	618.036332721595	660.57618503566	784.083495855062	902.248373730587	687.565337870772	0.391920565425102	0.0377877283250408	0.898550950313815	LOC121408464	NC_054741.1	58048520	58066853	+	6036	protein_coding	leucine-rich repeat and WD repeat-containing protein 1-like && sp|B0R160|LRWD1_DANRE Leucine-rich repeat and WD repeat-containing protein 1 OS=Danio rerio OX=7955 GN=lrwd1 PE=1 SV=1 && -	-	916	851	892	588	776	780	14.6689407235891	13.0110409345739	15.1434386185118	9.75488634576783	10.4641038096932	12.4256900154603
121430097	176.753426624032	106.731729118318	175.739553398566	122.976617225215	58.7367999580677	81.4240553387949	153.074903046972	87.7124908406926	0.806203413079253	0.0380075404856135	0.898550950313815	LOC121430097	NC_054755.1	11775589	11783918	-	3403	protein_coding	aristaless homeobox protein-like && sp|Q26657|ALX_STRPU Aristaless homeobox protein (Fragment) OS=Strongylocentrotus purpuratus OX=7668 GN=ALX PE=2 SV=2 && PF00046:Homeodomain	Homeobox	175	110	164	117	69	81	4.97082656528571	2.98306317088698	4.93845132105124	3.44284944457641	1.65035240701664	2.28874924071475
121430862	165.643211236236	385.204513272474	241.106094601692	148.202589989362	173.656625962983	159.832404924301	263.984606370134	160.563873625549	0.717257945556575	0.0380347014760943	0.898550950313815	LOC121430862	NC_054756.1	12359873	12367273	+	1896	protein_coding	regucalcin-like && sp|Q9TTJ5|RGN_BOVIN Regucalcin OS=Bos taurus OX=9913 GN=RGN PE=2 SV=1 && PF08450:SMP-30/Gluconolactonase/LRE-like region	-	164	397	225	141	204	159	8.36099620094464	19.3234153063856	12.1605456778259	7.44688930832787	8.75752495856905	8.06369206723846
121409558	11.1102153877963	8.73259601877144	15.0021569974386	1.05108219850611	2.55377391122033	4.02094100438493	11.6149894680021	2.54193237137046	2.18499155100154	0.0380829483449612	1	LOC121409558	NC_054741.1	13020561	13059440	-	1188	protein_coding	uncharacterized LOC121409558 && sp|Q5R6Q7|SNX16_PONAB Sorting nexin-16 OS=Pongo abelii OX=9601 GN=SNX16 PE=2 SV=1 && PF00787:PX domain	-	11	9	14	1	3	4	0.895011788448003	0.699129750036391	1.20759268414595	0.0842903152601048	0.205539058742411	0.323756647385471
121410514	28.2805482598452	120.31576736974	66.4381238457995	2.10216439701223	29.7940289642372	34.1779985372719	71.6781464917948	22.0247306328405	1.6986825583033	0.0381639878133545	0.899307525235717	LOC121410514	NC_054742.1	22382193	22396449	-	2780	protein_coding	uncharacterized LOC121410514 && - && PF00497:Bacterial extracellular solute-binding proteins, family 3	-	28	124	62	2	35	34	0.973566779952072	4.11631501748045	2.28536605199008	0.0720409313158306	1.02473789718339	1.17600526089874
121430842	111.102153877963	68.8904797036414	96.4424378406767	55.7073565208241	58.7367999580677	50.2617625548116	92.1450238074271	54.9019730112345	0.745369154920722	0.0384421481205982	0.904493805326945	LOC121430842	NC_054756.1	24765443	24790105	+	2990	protein_coding	ATP-dependent RNA helicase DDX24-like%2C transcript variant X1 && sp|Q9ESV0|DDX24_MOUSE ATP-dependent RNA helicase DDX24 OS=Mus musculus OX=10090 GN=Ddx24 PE=1 SV=2 && PF00270:DEAD/DEAH box helicase|PF00271:Helicase conserved C-terminal domain	-	110	71	90	53	69	50	3.55610035008772	2.19138595897694	3.08446750570675	1.775001809377	1.87831078296911	1.60795525540945
121423865	250.484856015771	180.47365105461	197.17120625205	163.968822966954	131.944985413051	130.68058264251	209.376571107477	142.198130340838	0.559255309825931	0.0385785140576521	0.906333235236785	LOC121423865	NC_054750.1	19823681	19858509	+	3183	protein_coding	WD repeat-containing protein 36-like && sp|Q8NI36|WDR36_HUMAN WD repeat-containing protein 36 OS=Homo sapiens OX=9606 GN=WDR36 PE=1 SV=1 && PF04192:Utp21 specific WD40 associated putative domain|PF00400:WD domain, G-beta repeat	-	248	186	184	156	155	130	7.5312584799847	5.39272184193952	5.92365917177934	4.90774600896158	3.96355244285554	3.92718949279078
121407955	124.232408427177	136.810670960753	115.730925408812	83.035493681983	94.4896347151523	64.3350560701589	125.591334932247	80.6200614890981	0.63785974863648	0.0390496511486976	0.916020129958002	LOC121407955	NC_054741.1	35271533	35293798	+	2404	protein_coding	5'-3' exonuclease PLD3-like && sp|Q6PB03|PLD3_XENLA 5'-3' exonuclease PLD3 OS=Xenopus laevis OX=8355 GN=pld3 PE=2 SV=1 && PF00614:Phospholipase D Active site motif|PF13918:PLD-like domain	-	123	141	108	79	111	64	4.94564750322099	5.41272999487409	4.60360624395833	3.29068829775015	3.75818422049975	2.55988617034236
121407828	84.8416447795355	113.523748244029	181.097466611937	29.4303015581712	87.6795709518981	72.3769380789288	126.487619878501	63.1622701963327	0.997449730696534	0.0394937348464528	0.923655276228752	LOC121407828	NC_054741.1	30908896	30933384	-	1431	pseudogene	- && sp|P30883|TBB4_XENLA Tubulin beta-4 chain OS=Xenopus laevis OX=8355 GN=tubb4 PE=2 SV=1 && PF03953:Tubulin C-terminal domain|PF00091:Tubulin/FtsZ family, GTPase domain	-	84	117	169	28	103	72	5.67403699846281	7.54532484944936	12.1019665758885	1.95935223397074	5.85850952340004	4.83802386281686
121420416	490.869516224455	533.658645591588	496.142763558148	414.126386211409	384.768602623864	375.957983909991	506.890308458064	391.617657581755	0.372637802138538	0.0400141325235534	0.928852650054945	LOC121420416	NC_054747.1	34314173	34373160	-	1034	protein_coding	DNA-directed RNA polymerases I%2C II%2C and III subunit RPABC3-like && sp|P52434|RPAB3_HUMAN DNA-directed RNA polymerases I, II, and III subunit RPABC3 OS=Homo sapiens OX=9606 GN=POLR2H PE=1 SV=4 && PF03870:RNA polymerase Rpb8	-	486	550	463	394	452	374	45.4326680387416	49.0878335131934	45.8848515030653	38.1566116483828	35.5801230197501	34.7797300563669
121411908	236.344581885849	206.671439110924	175.739553398566	158.713411974423	128.539953531423	140.732935153473	206.25185813178	142.662100219773	0.53364391668442	0.0401188475572493	0.929599517301919	LOC121411908	NC_054742.1	74016395	74036180	+	4002	protein_coding	uncharacterized LOC121411908%2C transcript variant X2 && - && PF00027:Cyclic nucleotide-binding domain	-	234	213	164	151	151	140	5.65185855013941	4.91172714943108	4.19928781747561	3.77827862915534	3.07106785521269	3.3637684653393
121411732	506.019809935087	394.907397737775	587.227288185454	402.564482027842	270.700034589355	357.863749390259	496.051498619439	343.709422002485	0.530080559112827	0.0401656699501921	0.929599517301919	LOC121411732	NC_054742.1	66882808	66887570	+	787	protein_coding	uncharacterized LOC121411732 && - && -	-	501	407	548	383	318	356	61.5340506344912	47.7255993531831	71.3534053007289	48.7324404124634	32.8883387411872	43.4961090741558
121423071	198.973857399625	164.949035910127	181.097466611937	131.385274813264	115.771083975322	133.696288395799	181.67345330723	126.950882394795	0.518105701290477	0.0404310251602979	0.931137881278634	LOC121423071	NC_054749.1	20535393	20541400	+	1857	protein_coding	deoxynucleotidyltransferase terminal-interacting protein 2-like && sp|Q5QJE6|TDIF2_HUMAN Deoxynucleotidyltransferase terminal-interacting protein 2 OS=Homo sapiens OX=9606 GN=DNTTIP2 PE=1 SV=2 && PF08698:Fcf2 pre-rRNA processing	-	197	170	169	125	136	133	10.2543192304899	8.44828841724104	9.32574807221133	6.74050178574344	5.96096475370559	6.88675892750323
121426437	264.625130145694	196.968554645623	182.169049254612	152.406918783387	161.739014377288	88.4607020964685	214.587578015309	134.202211752381	0.676178767291397	0.0404827951889243	0.931137881278634	LOC121426437	NC_054752.1	33336532	33341037	-	1094	protein_coding	transmembrane ascorbate-dependent reductase CYB561-like%2C transcript variant X1 && sp|Q95245|CY561_PIG Transmembrane ascorbate-dependent reductase CYB561 OS=Sus scrofa OX=9823 GN=CYB561 PE=2 SV=1 && PF03188:Eukaryotic cytochrome b561	-	262	203	170	145	190	88	23.1492262942639	17.1242054679846	15.9235713299893	13.2722575015591	14.1359769467815	7.73464692510665
121409417	0	13.5840382514222	5.35791321337093	0	0	0	6.31398382159772	0	5.15333189860943	0.0405810938641625	1	LOC121409417	NC_054741.1	25297950	25306380	+	1447	protein_coding	fibropellin-1-like && - && PF00008:EGF-like domain	-	0	14	5	0	0	0	0	0.892876142409987	0.354087301008339	0	0	0
121429602	256.544973500024	143.602690086464	195.028040966702	143.998261195338	125.986179620203	112.586348122778	198.39190151773	127.523596312773	0.637645454344788	0.0409129760968591	0.937632595184168	LOC121429602	NC_054755.1	25867350	25881856	+	2956	protein_coding	H/ACA ribonucleoprotein complex subunit DKC1-like && sp|Q9ESX5|DKC1_MOUSE H/ACA ribonucleoprotein complex subunit DKC1 OS=Mus musculus OX=10090 GN=Dkc1 PE=1 SV=4 && PF01509:TruB family pseudouridylate synthase (N terminal domain)|PF08068:DKCLD (NUC011) domain|PF01472:PUA domain|PF16198:tRNA pseudouridylate synthase B C-terminal domain	-	254	148	182	137	148	112	8.30580628575968	4.62050026952332	6.30922239984777	4.64098597783275	4.07518036359107	3.64324801036208
121411310	457.538870061066	489.025377051201	510.073337912913	373.134180469671	336.246898310677	401.088865187397	485.54586167506	370.156647989248	0.392073137032518	0.0410223799918888	0.937632595184168	LOC121411310	NC_054742.1	51796414	51831099	-	3078	protein_coding	alkylglycerol monooxygenase-like && sp|Q6ZNB7|ALKMO_HUMAN Alkylglycerol monooxygenase OS=Homo sapiens OX=9606 GN=AGMO PE=1 SV=1 && PF04116:Fatty acid hydroxylase superfamily	-	453	504	476	355	395	399	14.225976847963	15.111014948155	15.8470057498451	11.5492519680951	10.4452305290734	12.4646309243406
121428996	671.663021171323	522.015184233226	867.981940566091	431.994783586013	274.956324441389	595.09926864897	687.22004865688	434.016792225457	0.663598853683814	0.0413360390363749	0.940931513894546	LOC121428996	NC_054754.1	7363413	7418067	+	6971	protein_coding	collagen alpha-1(I) chain-like && sp|A0MSJ1|CRA1B_DANRE Collagen alpha-1(XXVII) chain B OS=Danio rerio OX=7955 GN=col27a1b PE=2 SV=1 && PF01391:Collagen triple helix repeat (20 copies)|PF01410:Fibrillar collagen C-terminal domain	-	665	538	810	411	323	592	9.22102232769123	7.12227776912701	11.9069029663705	5.90392535524614	3.77135130191139	8.16585694590491
121407891	140.392721718517	175.622208821959	135.019412976947	94.5973978655503	91.935860803932	114.596818624971	150.344781172474	100.376692431484	0.584400679195902	0.0414256372246584	0.940931513894546	LOC121407891	NC_054741.1	33148977	33167610	+	3209	protein_coding	CCR4-NOT transcription complex subunit 10-like && sp|A4IFB6|CNO10_BOVIN CCR4-NOT transcription complex subunit 10 OS=Bos taurus OX=9913 GN=CNOT10 PE=2 SV=1 && -	-	139	181	126	90	108	114	4.18694826057383	5.20523776499516	4.02355281361436	2.80845138909642	2.73932516805716	3.41594034502253
121408400	757.514685531567	687.934508589884	587.227288185454	531.847592444094	530.333715563423	486.533861530577	677.558827435635	516.238389846031	0.392445143725977	0.0414490729219785	0.940931513894546	LOC121408400	NC_054741.1	55285052	55304854	+	6045	protein_coding	leucine-rich repeat and WD repeat-containing protein 1-like && sp|B0R160|LRWD1_DANRE Leucine-rich repeat and WD repeat-containing protein 1 OS=Danio rerio OX=7955 GN=lrwd1 PE=1 SV=1 && -	-	750	709	548	506	623	484	11.9927137906184	10.8238469886527	9.28951695147621	8.38201300772147	8.38844170458605	7.69882060353461
121425064	75.7514685531567	28.1383649493746	88.9413593419574	13.6640685805795	36.6040927274914	32.1675280350794	64.2770642814963	27.4785631143835	1.21977099587545	0.041501024014224	0.940931513894546	LOC121425064	NC_054751.1	8136417	8147695	-	2582	protein_coding	uncharacterized LOC121425064 && - && -	-	75	29	83	13	43	32	2.80774418529389	1.03650994699431	3.29405413930306	0.504174914359821	1.35550700707427	1.19170533568998
121410942	126.252447588594	194.057689306032	84.6550287712607	81.9844114834769	91.935860803932	40.2094100438493	134.988388555296	71.3765607770861	0.918605654072871	0.041663136410748	0.943234030136352	LOC121410942	NC_054742.1	37874256	37883346	+	4306	protein_coding	uncharacterized LOC121410942%2C transcript variant X2 && - && PF00010:Helix-loop-helix DNA-binding domain	bHLH	125	200	79	78	108	40	2.80600537483698	4.28635053436153	1.88001772597149	1.81390566030245	2.04145249983637	0.893225492554436
121419026	1431.19774586431	462.827588994886	619.374767465679	611.729839530559	303.89909543522	474.471038517422	837.800034108291	463.366657827733	0.854992704923259	0.0420252523121871	0.948674391325545	LOC121419026	NC_054746.1	31819668	31827897	-	2063	protein_coding	calmodulin-beta-like && sp|P62146|CALMA_ARBPU Calmodulin-alpha (Fragment) OS=Arbacia punctulata OX=7641 PE=1 SV=2 && PF13499:EF-hand domain pair	-	1417	477	578	582	357	472	66.3931284813032	21.3378601945183	28.7102840131013	28.2499624895204	14.0850546837286	21.9997585346994
121429385	146.45283920277	188.235958626851	158.59423111578	116.670124034179	124.28366367939	84.4397610920836	164.427676315133	108.464516268551	0.599274527870893	0.0421787461812012	0.949053849346298	LOC121429385	NC_054755.1	26028411	26032372	-	3962	protein_coding	uncharacterized LOC121429385 && sp|Q62994|FUT4_RAT Alpha-(1,3)-fucosyltransferase 4 OS=Rattus norvegicus OX=10116 GN=Fut4 PE=2 SV=1 && -	-	145	194	148	111	146	84	3.53757814414329	4.51875684980613	3.8278606781798	2.80545060391709	2.99935543166361	2.0386372637488
121416556	7.07013706496129	20.3760573771334	0	0	0.851257970406778	1.00523525109623	9.14873148069822	0.618831073834337	3.86552417241753	0.0430866934235288	1	LOC121416556	NC_054745.1	20083872	20096430	-	866	protein_coding	proline rich transmembrane protein 1B-like && - && PF04505:Interferon-induced transmembrane protein	-	7	21	0	0	1	1	0.781326688298719	2.2378610474606	0	0	0.0939878374849823	0.111034323641438
121411909	402.997812702794	379.382782593293	357.908602653178	331.090892529426	222.178330276169	266.387341540502	380.096399316421	273.218854782032	0.478089466577594	0.0431902974900523	0.961312307758654	LOC121411909	NC_054742.1	74036691	74075858	-	5122	protein_coding	uncharacterized LOC121411909 && - && PF00027:Cyclic nucleotide-binding domain	-	399	391	334	315	261	265	7.52984146579487	7.04480372098364	6.68214308483905	6.15836036248271	4.14753903853585	4.9748666404673
121415209	2186.69239223446	1755.25179977306	2147.45161591907	1754.2561893067	1401.17061928956	1535.99946367504	2029.79860264219	1563.80875742377	0.376452722833128	0.0432022737179672	0.961312307758654	LOC121415209	NC_054744.1	8698378	8730087	+	3869	protein_coding	MAM and LDL-receptor class A domain-containing protein 1-like && sp|B3EWZ6|MLRP2_ACRMI MAM and LDL-receptor class A domain-containing protein 2 (Fragment) OS=Acropora millepora OX=45264 PE=1 SV=1 && PF00629:MAM domain, meprin/A5/mu	-	2165	1809	2004	1669	1646	1528	54.0893399780078	43.1490810937425	53.0771830662377	43.1968149312247	34.6274611303291	37.9751736081378
121428344	4872.33445733904	5323.97270611099	4167.38489735991	3776.53833923247	4121.79109270962	2862.90999512207	4787.89735360331	3587.07980902139	0.416533244643573	0.0437969803628358	0.971768897623264	LOC121428344	NC_054754.1	6741524	6757235	-	3318	protein_coding	dimethylaniline monooxygenase [N-oxide-forming] 2-like%2C transcript variant X2 && sp|Q28505|FMO2_MACMU Dimethylaniline monooxygenase [N-oxide-forming] 2 OS=Macaca mulatta OX=9544 GN=FMO2 PE=2 SV=2 && PF00743:Flavin-binding monooxygenase-like	-	4824	5487	3889	3593	4842	2848	140.534653914136	152.612565363278	120.107586390007	108.436365895935	118.778531791012	82.5351123360112
121427929	114.132212620089	75.6824988293525	90.0129419846316	60.9627675133546	54.4805101060338	57.2984093124853	93.2758844780245	57.5805623106246	0.696622716092942	0.0440756495480315	0.973790521078211	LOC121427929	NC_054740.1	89786739	89805684	+	4942	protein_coding	uncharacterized LOC121427929 && sp|Q9H3S3|TMPS5_HUMAN Transmembrane protease serine 5 OS=Homo sapiens OX=9606 GN=TMPRSS5 PE=1 SV=2 && PF00057:Low-density lipoprotein receptor domain class A|PF00089:Trypsin	-	113	78	84	58	64	57	2.21018289482384	1.45654389040362	1.74174841209881	1.17522053473943	1.05406351775954	1.10904012213449
121414483	19.1903720334664	4.8514422326508	5.35791321337093	3.15324659551834	0.851257970406778	0	9.79990915982936	1.33483485530837	2.90024352460045	0.044193839463506	1	LOC121414483	NC_054743.1	63064360	63097151	+	2577	protein_coding	solute carrier family 22 member 13-like && sp|Q95R48|OCTL_DROME Organic cation transporter-like protein OS=Drosophila melanogaster OX=7227 GN=Orct2 PE=2 SV=2 && PF00083:Sugar (and other) transporter	-	19	5	5	3	1	0	0.712675277413776	0.179055349252626	0.198822011858388	0.116573800383009	0.0315845817857954	0
121410963	406.02787144492	330.868360266785	331.119036586323	310.069248559304	226.434620128203	223.162225743364	356.005089432676	253.222031476957	0.492698015187499	0.0442334127821727	0.975891837811787	LOC121410963	NC_054742.1	38408562	38422042	-	3577	protein_coding	dipeptidyl peptidase 1-like%2C transcript variant X1 && sp|Q5RB02|CATC_PONAB Dipeptidyl peptidase 1 OS=Pongo abelii OX=9601 GN=CTSC PE=2 SV=1 && PF00112:Papain family cysteine protease|PF08773:Cathepsin C exclusion domain	-	402	341	309	295	266	222	10.863246241895	8.79765957747779	8.85214292920053	8.25842434611583	6.05274316234011	5.96773016178744
121422238	401.987793122085	427.897204919801	544.363982478486	346.857125507018	348.164509896372	322.680515601891	458.082993506791	339.234050335094	0.43274869099621	0.0444196529792006	0.977295647913674	LOC121422238	NC_054749.1	34125073	34144454	+	2430	protein_coding	7-dehydrocholesterol reductase-like%2C transcript variant X2 && sp|Q6P4M0|DHCR7_XENTR 7-dehydrocholesterol reductase OS=Xenopus tropicalis OX=8364 GN=dhcr7 PE=2 SV=1 && PF01222:Ergosterol biosynthesis ERG4/ERG24 family	-	398	441	508	330	409	321	15.8317640801025	16.7480415675384	21.4223108539922	13.5988375286302	13.6995588930682	12.7020524657567
121410009	64.6412531653604	47.5441338799778	111.444594838115	38.8900413447262	22.1327072305762	49.2565273037154	74.5433272944845	36.7597586263393	1.02273960032315	0.044548016821951	0.977295647913674	LOC121410009	NC_054742.1	3570459	3573383	+	2412	protein_coding	uncharacterized LOC121410009 && - && -	-	64	49	104	37	26	49	2.56480990122413	1.87478077248565	4.41839881875148	1.5360966407849	0.877375683587007	1.95341230903846
121425661	203.01393572246	91.2071139738351	211.101780606815	119.823370629697	68.951895602949	97.5078193563346	168.44094343437	95.4276951963269	0.821196267660514	0.0446919159605425	0.979004572899693	LOC121425661	NC_054751.1	4800849	4844531	-	3965	protein_coding	fibroblast growth factor 18-like%2C transcript variant X2 && - && PF00167:Fibroblast growth factor	-	201	94	197	114	81	97	4.90010489372743	2.18784412066874	5.09133780268026	2.8790935627507	1.66276692262839	2.35235945889736
121419935	1356.45629689186	1062.46584895053	1119.80386159452	1022.70297914645	860.621808081252	802.177730374794	1179.5753358123	895.167505867499	0.398260787711286	0.0447516214628006	0.979004572899693	LOC121419935	NC_054747.1	8966679	9005431	+	3035	protein_coding	neural cell adhesion molecule 1-like && sp|P13596|NCAM1_RAT Neural cell adhesion molecule 1 OS=Rattus norvegicus OX=10116 GN=Ncam1 PE=1 SV=1 && PF13927:Immunoglobulin domain|PF07679:Immunoglobulin I-set domain|PF00041:Fibronectin type III domain	-	1343	1095	1045	973	1011	798	42.7730114806103	33.2956224284217	35.2830786928649	32.1031955112756	27.113276903419	25.2824606162244
121417462	225.234366498053	332.808937159845	415.774065357584	184.990466937076	118.324857886542	277.44492930256	324.605789671827	193.586751375393	0.746897483054786	0.0448532222439364	0.979851037407507	LOC121417462	NC_054745.1	39513568	39521528	-	1607	protein_coding	uncharacterized LOC121417462 && - && PF08718:Glycolipid transfer protein (GLTP)	-	223	343	388	176	139	276	13.4134809663856	19.6974477676712	24.7414260023544	10.9670774344149	7.04025634686824	16.51461101399
121430571	139.382702137808	169.800478142778	198.242788894724	96.6995622625625	103.00221441922	135.706758897991	169.141989725104	111.802845193258	0.597211945412929	0.0449562799521712	0.980111430524759	LOC121430571	NC_054756.1	23296284	23306808	-	3692	protein_coding	uncharacterized LOC121430571 && sp|P25723|TLD_DROME Dorsal-ventral patterning protein tolloid OS=Drosophila melanogaster OX=7227 GN=tld PE=2 SV=2 && PF00431:CUB domain	-	138	175	185	92	121	135	3.61301616875109	4.37429502325044	5.13474539780213	2.4952855624779	2.66755404623547	3.51598666763826
121422157	39.3907636476415	27.1680765028445	3.21474792802256	9.45973978655503	5.10754782244067	1.00523525109623	23.2578626928362	5.19084095336398	2.16925599046878	0.0450307176324323	0.980111430524759	LOC121422157	NC_054748.1	21572684	21593936	-	687	protein_coding	uncharacterized LOC121422157%2C transcript variant X1 && - && -	-	39	28	3	9	6	1	5.48732118332313	3.76125699582897	0.447479759440233	1.3118370462315	0.71085997608729	0.139964664153544
121405866	121.202349685051	145.543266979524	158.59423111578	84.0865758804891	98.7459245671862	102.533995611816	141.779949260118	95.1221653531637	0.574507252735478	0.0450539152706553	0.980111430524759	LOC121405866	NC_054758.1	7158849	7169526	+	2762	protein_coding	uncharacterized LOC121405866 && - && PF09588:YqaJ-like viral recombinase domain	-	120	150	148	80	116	102	4.19962084659164	5.0118642471834	5.49094279759173	2.90041693060114	3.4184077488745	3.55100792030973
121422694	94.941840586623	84.4150948481239	129.661499763577	55.7073565208241	36.6040927274914	81.4240553387949	103.006145066108	57.9118348623701	0.833522062921155	0.045186800475058	0.980501400839107	LOC121422694	NC_054749.1	30068104	30086314	-	3764	protein_coding	heparan sulfate glucosamine 3-O-sulfotransferase 3A1-like && sp|Q9Y661|HS3S4_HUMAN Heparan sulfate glucosamine 3-O-sulfotransferase 4 OS=Homo sapiens OX=9606 GN=HS3ST4 PE=2 SV=3 && PF00685:Sulfotransferase domain	-	94	87	121	53	43	81	2.41396378223276	2.13305155404302	3.29415957872726	1.41000409405878	0.929840353949461	2.06923848728807
121407952	443.398595931144	402.669705310017	312.902131660862	305.864919765279	275.807582411796	258.345459531732	386.323477634008	280.005987236269	0.465068346607928	0.0452109679497326	0.980501400839107	LOC121407952	NC_054741.1	35170197	35194717	+	4319	protein_coding	uncharacterized LOC121407952%2C transcript variant X1 && - && PF13499:EF-hand domain pair	-	439	415	292	291	324	257	9.82502869041368	8.86740627621985	6.92801031587161	6.74689425976854	6.10592345285628	5.72169973102238
121409377	18.1803524527576	12.6137498048921	15.0021569974386	4.20432879402446	2.55377391122033	7.03664675767363	15.2654197516961	4.59824982097281	1.74210271894336	0.0455010586164266	1	LOC121409377	NC_054741.1	7544799	7560331	-	1728	protein_coding	cystine/glutamate transporter-like && sp|Q9WTR6|XCT_MOUSE Cystine/glutamate transporter OS=Mus musculus OX=10090 GN=Slc7a11 PE=1 SV=1 && PF13520:Amino acid permease	-	18	13	14	4	3	7	1.006888262004	0.694274682327805	0.830219970350339	0.231798366965288	0.141308102885407	0.389519716385645
121414321	0	65.9796143640509	5.35791321337093	0	0.851257970406778	6.0314115065774	23.7791758591406	2.29422315899473	3.37990229896727	0.0455507749723538	1	LOC121414321	NC_054743.1	53509376	53514081	-	1241	protein_coding	uncharacterized LOC121414321%2C transcript variant X1 && - && -	-	0	68	5	0	1	6	0	5.05671928793445	0.412864081030674	0	0.0655870002111158	0.464894718485826
121415234	1229.19382972256	1222.563442628	597.943114612196	663.232867257358	816.3563936201	378.97368966328	1016.56679565425	619.520983513579	0.71426723762962	0.0458988400453321	0.990194366407332	LOC121415234	NC_054744.1	10025847	10030676	+	2063	protein_coding	protein SpAN-like && sp|P98068|SPAN_STRPU Protein SpAN OS=Strongylocentrotus purpuratus OX=7668 GN=SPAN PE=2 SV=1 && PF00431:CUB domain|PF01400:Astacin (Peptidase family M12A)	-	1217	1260	558	631	959	377	57.0221858586775	56.3641590043881	27.7168485801221	30.6283957575385	37.8363233660945	17.571841033012
121426545	48.4809398740203	64.0390374709906	46.07805363499	25.2259727641467	25.5377391122033	35.1832337883681	52.8660103266669	28.6489818882394	0.886271661589215	0.0460105504163985	0.991231442995607	LOC121426545	NC_054752.1	8053595	8067425	+	1922	protein_coding	3-oxoacyl-[acyl-carrier-protein] reductase FabG-like && sp|O07575|YHDF_BACSU Uncharacterized oxidoreductase YhdF OS=Bacillus subtilis (strain 168) OX=224308 GN=yhdF PE=3 SV=1 && PF13561:Enoyl-(Acyl carrier protein) reductase	-	48	66	43	24	30	35	2.41401722753093	3.16900019891625	2.2925771026056	1.25040867257862	1.27044954103009	1.75101475003745
121412567	51.5109986161465	27.1680765028445	58.9370453470802	16.8173151760978	2.55377391122033	28.1465870306945	45.8720401553571	15.8392253726709	1.54231957792535	0.0461649473348041	0.992570819275536	LOC121412567	NC_054743.1	15399937	15407753	+	1216	protein_coding	betaine--homocysteine S-methyltransferase 1-like && sp|Q5M8Z0|BHMT1_XENTR Betaine--homocysteine S-methyltransferase 1 OS=Xenopus tropicalis OX=8364 GN=bhmt PE=2 SV=1 && PF02574:Homocysteine S-methyltransferase	-	51	28	55	16	3	28	4.05405010754243	2.12498647708429	4.63487464650471	1.3175907174869	0.200806251468737	2.21411207208683
121418378	101.001958070876	141.662113193403	105.01509898207	72.5246716969219	86.8283129814913	58.3036445635815	115.893056748783	72.5522097473316	0.674061403095303	0.0462313958231727	0.992570819275536	LOC121418378	NC_054746.1	8940299	8963602	+	2780	protein_coding	digestive organ expansion factor homolog && sp|Q642T7|UTP25_XENTR U3 small nucleolar RNA-associated protein 25 homolog OS=Xenopus tropicalis OX=8364 GN=utp25 PE=2 SV=1 && PF06862:Utp25, U3 small nucleolar RNA-associated SSU processome protein 25	-	100	146	98	69	102	58	3.47702421411454	4.84662897219472	3.61235279185529	2.48541213039615	2.98637901464873	2.00612662153314
121420218	1048.40032477569	985.813061674643	1205.53047300846	841.916841003398	552.466422793999	920.795490004149	1079.9146198196	771.726251267182	0.485342277195807	0.0463438077825497	0.992917675407145	LOC121420218	NC_054747.1	24668423	24696368	-	3146	protein_coding	sodium-coupled monocarboxylate transporter 1-like && sp|Q5BL81|SC5A8_XENTR Sodium-coupled monocarboxylate transporter 1 OS=Xenopus tropicalis OX=8364 GN=slc5a8 PE=2 SV=1 && PF00474:Sodium:solute symporter family	-	1038	1016	1125	801	649	916	31.8926896160759	29.8034612323206	36.643983797136	25.4957573165075	16.7909600295723	27.9970258850961
121418622	10.1001958070876	12.6137498048921	16.0737396401128	2.10216439701223	3.40503188162711	5.02617625548116	12.9292284173641	3.51112417804017	1.87718094845984	0.0464823301615368	1	LOC121418622	NC_054740.1	60354915	60437983	+	647	lncRNA	uncharacterized LOC121418622%2C transcript variant X1 && - && -	-	10	13	15	2	4	5	1.49399185706931	1.85426066624799	2.37572329780093	0.30954217783309	0.503205361743398	0.743089059300502
121423927	359.566970732317	187.265670180321	246.464007815063	168.173151760978	169.400336110949	183.958050950611	264.432216242567	173.843846274179	0.605001000297299	0.046614368014602	0.997342577191539	LOC121423927	NC_054750.1	24079617	24083470	+	958	protein_coding	uncharacterized LOC121423927 && - && -	-	356	193	230	160	199	183	35.9200555764601	18.5918888433477	24.6020448118132	16.7243247647607	16.9074112579717	18.3679515052691
121415783	3804.74376052988	3084.54697151938	3100.08858525642	2584.61112612654	2858.52426462596	2379.39183934478	3329.79310576856	2607.50907669909	0.352644612547116	0.046754284954355	0.998963981411569	LOC121415783	NC_054744.1	24354460	24457325	-	9326	protein_coding	fibrillin-2-like && sp|P35556|FBN2_HUMAN Fibrillin-2 OS=Homo sapiens OX=9606 GN=FBN2 PE=1 SV=3 && -	-	3767	3179	2893	2459	3358	2367	39.0438575986523	31.4576901938957	31.7879045882346	26.4032407942121	29.3072338693736	24.4049538232188
121426073	7779.17081061884	6245.74673031464	8928.42657876132	5323.73133543347	4645.31474450979	6885.86147000919	7651.11470656493	5618.30251665082	0.445561876724529	0.0478300368095431	0.999898013150901	LOC121426073	NC_054740.1	85482942	85489140	-	2079	protein_coding	hyphally regulated cell wall protein 1-like && sp|Q99M71|EPDR1_MOUSE Mammalian ependymin-related protein 1 OS=Mus musculus OX=10090 GN=Epdr1 PE=1 SV=1 && PF00811:Ependymin	-	7702	6437	8332	5065	5457	6850	358.097703616962	285.733219110111	410.680091604246	243.96025530996	213.643170201397	316.819004941497
121426745	182.813544108285	178.533074161549	198.242788894724	165.01990516546	82.5720231294574	110.575877620586	186.529802388186	119.389268638501	0.646893696331463	0.0482865844918048	0.999898013150901	LOC121426745	NC_054752.1	10223067	10237011	-	3767	protein_coding	uncharacterized LOC121426745 && - && PF01734:Patatin-like phospholipase	-	181	184	185	157	97	110	4.64446255391069	4.50768870955239	5.03251393912542	4.17347821636679	2.09587638025311	2.80783904169985
121419109	662.572844944944	708.310565967017	461.852118992574	482.446729114306	467.340625753321	335.748573866142	610.911843301512	428.51197624459	0.511786494989983	0.0486151151317658	0.999898013150901	LOC121419109	NC_054746.1	34913366	34935285	-	1991	protein_coding	scavenger receptor class B member 1-like && sp|Q60417|SCRB1_CRIGR Scavenger receptor class B member 1 OS=Cricetulus griseus OX=10029 GN=SCARB1 PE=2 SV=1 && PF01130:CD36 family	-	656	730	431	459	549	334	31.8482145594998	33.8363348636397	22.1827246494181	23.0853011495796	22.443502524779	16.1305936249844
121420163	179.783485366159	72.771633489762	126.446751835554	66.2181785058852	86.8283129814913	62.3245855679664	126.333956897158	71.7903590184477	0.812917325069967	0.0487334402242258	0.999898013150901	LOC121420163	NC_054740.1	65764498	65770520	-	1646	protein_coding	viral IAP-associated factor homolog%2C transcript variant X2 && sp|Q6P268|PDCL3_DANRE Phosducin-like protein 3 OS=Danio rerio OX=7955 GN=pdcl3 PE=2 SV=1 && PF02114:Phosducin	-	178	75	118	63	102	62	10.453041689626	4.20497237263686	7.34617136062817	3.83270009436652	5.043823609188	3.62190455951158
121413849	230.284464401596	230.928650274178	166.095309614499	180.786138143052	125.134921649796	81.4240553387949	209.102808096758	129.115038377214	0.696918481526935	0.0492814717714188	0.999898013150901	LOC121413849	NC_054743.1	31828232	31853762	-	7096	protein_coding	lanosterol 14-alpha demethylase-like && sp|Q4PJW3|CP51A_BOVIN Lanosterol 14-alpha demethylase OS=Bos taurus OX=9913 GN=CYP51A1 PE=2 SV=1 && PF00067:Cytochrome P450	-	228	238	155	172	147	81	3.10580189948473	3.09524524057825	2.23834470988318	2.42721897674588	1.68613862563602	1.09760620999891
