# Supplementary material for: BMP signaling regulates dorsal skeletal growth in the sea urchin embryo
Source: Development. 2026 Apr 23;153(16):dev205344. doi: 10.1242/dev.205344 (PMC13200730; doi:10.1242/dev.205344)
Supplement: Table S5. mRNAs similarly impacted by both axitinib and K02288 treatment. — This table displays mRNAs with significantly altered expression levels following either drug treatment compared to control embryos. Treatment with one drug resulted in changes to mRNA expression that were not significantly different from treatment with the other drug. See Materials and Methods. [file develop-153-205344-TableS5.xls]

gene_id	Rep1DMSO	Rep1AX	Rep1K88	Rep2DMSO	Rep2AX	Rep2K88	Rep3DMSO	Rep3AX	Rep3K88	gene_name	gene_chr	gene_start	gene_end	gene_strand	gene_length	gene_biotype	gene_description	Family
121407396	10.7228742583467	2.56029151267647	2.35259975136017	6.19097619259081	1.96073216015872	2.05522585231739	8.17187458414887	3.07708886137456	2.90377666177464	LOC121407396	NC_054741.1	14394746	14433544	-	7060	protein_coding	uncharacterized LOC121407396 && sp|Q54KD0|Y7407_DICDI TPR repeat-containing protein DDB_G0287407 OS=Dictyostelium discoideum OX=44689 GN=DDB_G0287407 PE=4 SV=1 && PF04300:F-box associated region|PF05729:NACHT domain|PF13271:Domain of unknown function (DUF4062)	-
121423558	91.8690127767742	192.47199069397	199.007393491879	117.083431689705	225.772223952788	174.199730429718	106.909982909335	206.858668995911	271.523180856057	LOC121423558	NC_054750.1	24089582	24138825	-	12160	protein_coding	uncharacterized LOC121423558 && sp|Q9U943|APLP_LOCMI Apolipophorins OS=Locusta migratoria OX=7004 PE=1 SV=2 && PF00094:von Willebrand factor type D domain|PF01347:Lipoprotein amino terminal region|PF09172:Domain of unknown function (DUF1943)	-
121429458	659.895282959222	1245.30522923934	1177.75248284546	740.656683032168	1406.15290047642	1259.98269432279	729.157410607585	1201.27647356297	1018.75711469002	LOC121429458	NC_054755.1	4820128	4838465	-	2046	protein_coding	scavenger receptor cysteine-rich domain-containing group B protein-like && sp|Q9UGM3|DMBT1_HUMAN Deleted in malignant brain tumors 1 protein OS=Homo sapiens OX=9606 GN=DMBT1 PE=1 SV=2 && PF00530:Scavenger receptor cysteine-rich domain	-
121431115	19.3418451535241	5.82961223575912	5.97624547981599	19.038243768698	8.72459228407272	12.8288810778078	20.4536626205213	6.09659261496526	5.10326719912639	LOC121431115	NC_054756.1	12398521	12401225	-	1227	protein_coding	uncharacterized LOC121431115 && - && -	-
121415367	1919.81202479826	3774.40695483018	3119.53900223835	2481.15630582624	4300.40452098902	3746.38723998166	2035.66819486482	3863.63872850759	3034.96818052453	LOC121415367	NC_054744.1	12586938	12598294	-	2240	protein_coding	arylsulfatase-like && sp|P14000|ARS_HEMPU Arylsulfatase OS=Hemicentrotus pulcherrimus OX=7650 PE=1 SV=1 && PF00884:Sulfatase|PF14707:C-terminal region of aryl-sulfatase	-
121408415	3.20086594859243	0.817879779101967	1.27357910754937	4.10665879949268	0.925454109731657	1.51571028072295	2.59147360937628	0.899166473685607	0.430093806867986	LOC121408415	NC_054741.1	55894632	55913245	+	3191	protein_coding	deleted in malignant brain tumors 1 protein-like && sp|Q9UGM3|DMBT1_HUMAN Deleted in malignant brain tumors 1 protein OS=Homo sapiens OX=9606 GN=DMBT1 PE=1 SV=2 && PF00530:Scavenger receptor cysteine-rich domain	-
121406083	217.503034817851	127.297769817758	148.17943201486	197.060639043756	132.219635391746	142.374322697691	249.283404196719	104.395059661129	165.894393587083	LOC121406083	NC_054758.1	1181295	1187333	+	1546	protein_coding	30 kDa spicule matrix protein-like && - && PF00059:Lectin C-type domain	-
446195	3.97560384069967	1.69618377981811	1.66657075907352	4.62402018443883	0.425090517021469	2.77762243248446	3.79645325054339	0.764219654968557	1.5616313203335	LOC446195	NC_054758.1	6471248	6479072	+	4559	misc_RNA	myogenic factor 1 && sp|Q00492|SUM1_LYTVA Transcription factor SUM-1 OS=Lytechinus variegatus OX=7654 GN=SUM-1 PE=2 SV=1 && -	-
121430985	3.33916131813278	8.86397427164722	6.02598454449321	6.23019340163809	15.6314709250274	11.7629330775623	3.24284178110654	13.0469430126447	5.7856295498627	LOC121430985	NC_054756.1	18443984	18471108	-	2639	protein_coding	ornithine decarboxylase-like%2C transcript variant X1 && sp|P27117|DCOR_BOVIN Ornithine decarboxylase OS=Bos taurus OX=9913 GN=ODC1 PE=2 SV=1 && PF02784:Pyridoxal-dependent decarboxylase, pyridoxal binding domain|PF00278:Pyridoxal-dependent decarboxylase, C-terminal sheet domain	-
121408564	84.2113547774256	167.227912632803	200.413878342721	114.682130368295	265.263253074697	191.866373783283	120.271424336113	203.244030129541	255.193841351392	LOC121408564	NC_054741.1	62174377	62184532	-	4697	protein_coding	large neutral amino acids transporter small subunit 4-like && sp|Q0VCM6|LAT4_BOVIN Large neutral amino acids transporter small subunit 4 OS=Bos taurus OX=9913 GN=SLC43A2 PE=2 SV=1 && PF07690:Major Facilitator Superfamily	-
121411199	26.0886394778127	17.1665048716132	18.9891777401317	69.8718561775786	16.3893256382825	41.7355878563542	46.3868908674954	20.3343896069035	18.6600927647522	LOC121411199	NC_054742.1	47387409	47408583	+	2303	protein_coding	mitochondrial-processing peptidase subunit beta-like && sp|Q3SZ71|MPPB_BOVIN Mitochondrial-processing peptidase subunit beta OS=Bos taurus OX=9913 GN=PMPCB PE=2 SV=1 && PF05193:Peptidase M16 inactive domain|PF00675:Insulinase (Peptidase family M16)	-
121431589	11.3182251430948	27.6681809390311	17.5722623474033	14.3969362276262	28.6168558969024	23.6224471208409	17.2198141084259	25.1575583948635	28.4243966045256	LOC121431589	NC_054757.1	2628837	2634133	-	2725	protein_coding	DNA damage-inducible transcript 4 protein-like%2C transcript variant X2 && - && PF07809:RTP801 C-terminal region	-
121432130	6.85577177867963	3.32605303149389	4.3876083910931	7.76688282847697	2.32431501147253	2.93233165560947	5.35524963140729	1.56308378545866	2.06911127537847	LOC121432130	NC_054757.1	7426015	7450170	-	2819	protein_coding	uncharacterized LOC121432130%2C transcript variant X1 && - && -	-
121424894	34.473357132936	19.1662477601137	19.1270432722518	28.1689595260091	15.7770826026948	19.8394223997221	26.6974129065336	16.5055174031778	19.3293619317889	LOC121424894	NC_054751.1	23881792	23924480	+	3843	protein_coding	hematopoietically-expressed homeobox protein HHEX homolog && sp|D2KQB0|HHEX_PATMI Hematopoietically-expressed homeobox protein HHEX homolog OS=Patiria miniata OX=46514 GN=hhex PE=2 SV=1 && PF00046:Homeodomain	Homeobox
121415626	159.842249877702	81.0639765438592	98.3842264619721	188.995395400681	90.6157144323578	140.816544169273	209.497023001059	29.5109987227943	73.0530630649164	LOC121415626	NC_054744.1	18311747	18316863	+	1382	protein_coding	acanthoscurrin-2-like && - && -	-
121415504	7.96169391543163	2.1773207759882	2.36655039222498	3.32986789236944	1.75288929900759	1.0493118173342	4.39040504110031	2.13355167416536	2.22457878465127	LOC121415504	NC_054744.1	14045272	14073131	-	8213	protein_coding	deleted in malignant brain tumors 1 protein-like%2C transcript variant X1 && sp|Q9UGM3|DMBT1_HUMAN Deleted in malignant brain tumors 1 protein OS=Homo sapiens OX=9606 GN=DMBT1 PE=1 SV=2 && PF00530:Scavenger receptor cysteine-rich domain	-
121413654	3.35845847496319	0.264644142785446	0.181411969118385	4.0668878234946	0.505325815221375	0	1.38211513329445	0.561110827716979	0.117422085704633	LOC121413654	NC_054743.1	23471202	23504493	-	1461	protein_coding	uncharacterized LOC121413654 && - && PF00497:Bacterial extracellular solute-binding proteins, family 3	-
121411813	25.6561919212512	15.6098950432422	18.5200774995158	31.7232302527339	13.0402896854614	20.2095274663033	27.4730640781386	9.06980326082819	14.3849348285424	LOC121411813	NC_054742.1	69898682	69899810	+	644	lncRNA	uncharacterized LOC121411813 && - && -	-
121415562	3.08509046045714	7.50706935265629	4.99010997980584	4.33610897480459	18.5991847750374	8.86160749689049	5.245979822366	10.4577570737987	9.52464198591238	LOC121415562	NC_054744.1	15761466	15766043	-	1558	protein_coding	uncharacterized LOC121415562 && - && -	-
121419306	4.6936586971839	8.87005576377714	8.67582756751753	5.33309234246772	11.682240041704	10.1015634984102	4.76097000858978	7.18781442276294	9.35773015586429	LOC121419306	NC_054746.1	40616172	40655736	+	6059	protein_coding	uncharacterized LOC121419306%2C transcript variant X1 && - && PF08945:Bcl-x interacting, BH3 domain	-
121419325	14.0837368796823	23.3371085981004	18.4590247866508	12.4394179466161	20.8748535570653	17.6815165481928	14.2317307061289	19.5892529267823	17.8347871856625	LOC121419325	NC_054746.1	41513414	41526513	-	3939	protein_coding	homeobox protein MSX-2-like && sp|Q504H8|HMX3_DANRE Homeobox protein HMX3 OS=Danio rerio OX=7955 GN=hmx3 PE=2 SV=1 && PF00046:Homeodomain	Homeobox
121425019	26.874063354192	15.0858634399675	14.3963105820828	23.5465274132553	18.0607556565966	18.6624772462614	24.5351930640024	14.8928358583643	16.6689910615764	LOC121425019	NC_054740.1	81896022	81916520	+	3633	protein_coding	uncharacterized LOC121425019 && - && PF17517:IgGFc binding protein	-
121424779	8.07294437297819	13.2856219740514	11.3266190975197	10.2658427177291	19.4845474895797	15.0525796248897	8.99585778026367	14.936562198973	14.3853040422388	LOC121424779	NC_054751.1	12381781	12403450	-	4329	protein_coding	WW domain binding protein 1-like && - && PF11669:WW domain-binding protein 1	-
121425506	40.6490591735429	22.8634126355827	23.7477204898558	29.6637096186757	14.6231114527923	23.1057747742472	28.6167857028263	16.3850302581551	14.6791815507626	LOC121425506	NC_054751.1	31863671	31879187	+	3471	protein_coding	pancreatic lipase-related protein 2-like && sp|P81139|LIPR2_CAVPO Pancreatic lipase-related protein 2 OS=Cavia porcellus OX=10141 GN=PNLIPRP2 PE=1 SV=1 && PF00151:Lipase	-
121423421	10.009513021876	21.366804436576	21.5065617002786	18.7047687173748	31.5870961609657	25.0502583455061	13.755629122399	27.5948754809095	31.3509377941635	LOC121423421	NC_054750.1	24233142	24276012	+	7193	protein_coding	uncharacterized LOC121423421%2C transcript variant X1 && sp|Q9U943|APLP_LOCMI Apolipophorins OS=Locusta migratoria OX=7004 PE=1 SV=2 && PF09172:Domain of unknown function (DUF1943)|PF01347:Lipoprotein amino terminal region	-
121432263	3.06117967731154	1.52754861717499	1.64793504797074	3.33164969621636	1.45839190344379	2.36933432219425	2.54090255852214	0.876063352873015	0.977767015211994	LOC121432263	NC_054757.1	5540048	5581609	+	3860	protein_coding	rho GTPase-activating protein 24-like && sp|Q5U2Z7|RHG24_RAT Rho GTPase-activating protein 24 OS=Rattus norvegicus OX=10116 GN=Arhgap24 PE=1 SV=2 && PF00169:PH domain|PF00620:RhoGAP domain	-
121407069	72.9927249414156	167.120515541366	131.414582485892	77.9325453434892	178.754258913633	140.955741129512	147.847639828251	264.468692357823	240.722230077705	LOC121407069	NC_054741.1	2985299	2991168	-	1317	protein_coding	fibropellin-3-like && sp|P10079|FBP1_STRPU Fibropellin-1 OS=Strongylocentrotus purpuratus OX=7668 GN=EGF1 PE=1 SV=2 && PF01382:Avidin family	-
121410563	2.5335413867034	0.906413212504665	1.84448340717571	3.02417341206987	1.94301665137502	2.14712458276586	3.47058877420222	0.997170483041354	1.82116419548268	LOC121410563	NC_054742.1	23874845	23895815	+	5652	protein_coding	uncharacterized LOC121410563 && - && PF13927:Immunoglobulin domain|PF13855:Leucine rich repeat|PF00041:Fibronectin type III domain	-
121410515	8.65918073463372	12.8414734864279	15.4928450786073	2.5558335130578	15.6929298095125	7.9867081518484	5.29553264114845	12.8709878633195	9.98657821224319	LOC121410515	NC_054742.1	22421177	22433594	-	2070	protein_coding	uncharacterized LOC121410515 && - && PF00497:Bacterial extracellular solute-binding proteins, family 3	-
121430654	6.31470803746094	4.08846707770915	3.78212100395517	6.69759112819797	3.14635270229143	3.24613705965051	6.23619539635778	4.1504005783303	3.21030958899158	LOC121430654	NC_054756.1	16452698	16465195	-	3901	protein_coding	L-threonine 3-dehydrogenase%2C mitochondrial-like%2C transcript variant X1 && sp|Q8MIR0|TDH_PIG L-threonine 3-dehydrogenase, mitochondrial OS=Sus scrofa OX=9823 GN=TDH PE=1 SV=1 && PF01370:NAD dependent epimerase/dehydratase family	-
121422808	64.4434619179076	38.0675761548122	43.4559301713289	51.4110416183563	34.4944407547749	42.921353163735	51.9324252983015	38.8575327401242	40.1004373797633	LOC121422808	NC_054749.1	21175957	21185869	+	1846	protein_coding	phosphomannomutase-like && sp|A0A0U1WZ18|PMM_DENOF Phosphomannomutase OS=Dendrobium officinale OX=142615 GN=PMM PE=1 SV=1 && PF03332:Eukaryotic phosphomannomutase	-
121426250	85.775123183324	53.6635900567051	58.9056889219266	76.7722632456385	53.3982566524956	65.3408174521156	81.7240579297973	27.0410991337271	56.7469548426036	LOC121426250	NC_054752.1	27320278	27344970	-	4051	protein_coding	zinc metalloproteinase nas-39-like%2C transcript variant X1 && - && PF00431:CUB domain	-
121405690	18.6822564419785	14.2553050313573	15.8077580603017	22.7490980815774	16.020356980045	17.1721200001933	23.5263739027343	12.8364196451365	15.1343986801676	LOC121405690	NC_054758.1	18492881	18510269	-	5628	protein_coding	oxysterols receptor LXR-alpha-like && sp|Q13133|NR1H3_HUMAN Oxysterols receptor LXR-alpha OS=Homo sapiens OX=9606 GN=NR1H3 PE=1 SV=2 && PF00104:Ligand-binding domain of nuclear hormone receptor|PF00105:Zinc finger, C4 type (two domains)	THR-like
121422431	14.3501915653897	9.79581843251397	10.6178566350086	13.5229797163805	8.24585919283572	9.84070563033489	12.8189332674044	5.76281883746138	8.10509047216514	LOC121422431	NC_054740.1	73420978	73439776	-	3503	protein_coding	heparan sulfate glucosamine 3-O-sulfotransferase 1-like%2C transcript variant X2 && sp|Q9Y661|HS3S4_HUMAN Heparan sulfate glucosamine 3-O-sulfotransferase 4 OS=Homo sapiens OX=9606 GN=HS3ST4 PE=2 SV=3 && PF00685:Sulfotransferase domain	-
121412720	0.0698792006482934	1.34907568949594	0.678174402349746	0.170398047303548	1.80319857371563	1.10460403608659	0.0671009939103175	0.357546632630193	0.538724007302935	LOC121412720	NC_054743.1	46213467	46216938	-	1433	protein_coding	uncharacterized LOC121412720 && - && -	-
121411811	5.26943220371594	3.90878183858309	3.97821744392841	9.81665868619855	4.70958885827093	6.45991911260449	7.75969733232962	3.96283902802174	4.01392564116493	LOC121411811	NC_054742.1	69904083	69913320	-	5663	protein_coding	leucine-rich repeat-containing protein 4C-like%2C transcript variant X1 && - && PF13855:Leucine rich repeat|PF00041:Fibronectin type III domain|PF13927:Immunoglobulin domain	-
121407376	61.5193188195141	48.5348032137794	48.4752163395147	68.4887225728436	33.8673240272695	44.0281567720568	79.1674074455295	50.9761543379819	61.2193678496205	LOC121407376	NC_054741.1	13555070	13646496	-	18701	protein_coding	mucin-17-like && sp|O76536|HYAL_STRPU Hyalin (Fragment) OS=Strongylocentrotus purpuratus OX=7668 PE=2 SV=1 && PF02494:HYR domain	-
121411544	7.04197570527458	3.39877894347343	2.56800421732794	6.71601042574358	4.36980676394054	3.87540690912475	6.35628557082109	3.07466636397377	3.5388473311939	LOC121411544	NC_054742.1	60531964	60564130	+	2133	protein_coding	uncharacterized LOC121411544 && - && PF07546:EMI domain	-
121432224	18.8622888985657	16.1301528170345	13.7188846591315	19.276034368262	7.69475403517042	8.28229297205039	23.7819603863081	11.0502039166372	14.9186893753702	LOC121432224	NC_054740.1	88454906	88566086	-	26661	protein_coding	uncharacterized LOC121432224 && sp|O76536|HYAL_STRPU Hyalin (Fragment) OS=Strongylocentrotus purpuratus OX=7668 PE=2 SV=1 && PF02494:HYR domain|PF01390:SEA domain	-
121419078	45.0361870825878	59.0271632499078	56.8205309102273	33.7555648492638	54.2936356337906	45.2192682543807	40.7563602885076	64.8127866396545	60.0002419851617	LOC121419078	NC_054746.1	33738188	33766564	-	1970	protein_coding	legumain-like && sp|Q9R0J8|LGMN_RAT Legumain OS=Rattus norvegicus OX=10116 GN=Lgmn PE=1 SV=1 && PF01650:Peptidase C13 family	-
121424951	8.72160049123588	14.5133641800647	12.3064879050763	12.1016093553757	17.753385136408	16.5046343039383	10.8280932906212	17.4895036301101	22.5635835031346	LOC121424951	NC_054751.1	33839099	33854938	+	3410	protein_coding	uncharacterized LOC121424951 && sp|A8MQ27|NEU1B_HUMAN E3 ubiquitin-protein ligase NEURL1B OS=Homo sapiens OX=9606 GN=NEURL1B PE=1 SV=1 && PF13920:Zinc finger, C3HC4 type (RING finger)	-
121427374	38.0433998153234	16.8082443415624	15.6161088779806	18.9879164659976	12.843123844284	12.4905835156621	28.005182248949	17.4659632016118	16.7369431428749	LOC121427374	NC_054753.1	17233602	17264116	+	3485	protein_coding	mesenchyme-specific cell surface glycoprotein-like && sp|P08472|M130_STRPU Mesenchyme-specific cell surface glycoprotein OS=Strongylocentrotus purpuratus OX=7668 PE=2 SV=2 && -	-
121413488	26.1173369812383	19.2533474687198	20.7346476132146	49.7330695882474	28.476553475768	24.5869579329428	45.0950723225446	16.9812176139576	21.2516481630984	LOC121413488	NC_054743.1	15645443	15651052	+	2450	lncRNA	uncharacterized LOC121413488 && - && -	-
121424710	2.39416484073142	1.24724223422431	1.10644089400439	3.33605103009314	1.2257986509177	1.70204041259364	2.04353721416135	0.700004390289427	1.43232663328968	LOC121424710	NC_054751.1	34448604	34487681	-	2635	protein_coding	prominin-1-A-like && sp|O54990|PROM1_MOUSE Prominin-1 OS=Mus musculus OX=10090 GN=Prom1 PE=1 SV=1 && PF05478:Prominin	-
121423816	16.2271172538463	4.51208220028208	5.16339083868714	25.6999486762731	12.2229636905793	14.9512569576853	10.6190951664456	5.67781338790313	6.08738819148113	LOC121423816	NC_054750.1	30784997	30794627	+	2635	protein_coding	uncharacterized LOC121423816%2C transcript variant X1 && sp|Q6IMZ0|NFIL3_RAT Nuclear factor interleukin-3-regulated protein OS=Rattus norvegicus OX=10116 GN=Nfil3 PE=2 SV=1 && PF07716:Basic region leucine zipper	TF_bZIP
121420006	3.70180249198701	5.42054132026215	6.22751143989567	5.4568301986425	8.93361661794622	5.73034491458008	3.88599261631565	10.4655870805925	7.68551829939503	LOC121420006	NC_054747.1	13256838	13293345	-	3192	protein_coding	uncharacterized LOC121420006%2C transcript variant X1 && - && -	-
121431369	0.847420828172111	0.499893749260097	0.166145047410726	1.14800376956269	0.130162379414392	0.248064188013177	1.71787377639512	0.144531544304391	0.645241813688644	LOC121431369	NC_054756.1	30074539	30082904	-	2127	protein_coding	ADP-ribose glycohydrolase OARD1-like && sp|Q9Y530|OARD1_HUMAN ADP-ribose glycohydrolase OARD1 OS=Homo sapiens OX=9606 GN=OARD1 PE=1 SV=2 && PF01661:Macro domain	-
121424384	1.93856471384588	0.51621507691527	1.00260994147604	3.20575071325613	1.7249556449496	1.81982736593512	8.0236752564657	1.29972258566385	1.43152259024089	LOC121424384	NC_054750.1	14282340	14302477	+	1498	protein_coding	caveolin-3-like%2C transcript variant X1 && sp|Q9YGM8|CAV1_TAKRU Caveolin-1 OS=Takifugu rubripes OX=31033 GN=cav1 PE=3 SV=1 && PF01146:Caveolin	-
121429044	208.505236430821	165.792119149045	148.307871540374	188.722459554798	100.747506779115	125.850476831475	205.330529843736	132.441559435322	146.855997414804	LOC121429044	NC_054754.1	31641910	31720029	+	13479	protein_coding	uncharacterized LOC121429044%2C transcript variant X1 && sp|D3YXG0|HMCN1_MOUSE Hemicentin-1 OS=Mus musculus OX=10090 GN=Hmcn1 PE=1 SV=1 && PF01421:Reprolysin (M12B) family zinc metalloprotease|PF00431:CUB domain|PF00090:Thrombospondin type 1 domain|PF01562:Reprolysin family propeptide|PF17771:ADAM cysteine-rich domain	-
121428636	9.17464108057441	6.16906324347637	5.8114336982732	9.30575271750292	5.45616843293867	8.02260369365952	11.7465097781235	7.14180499385386	7.25442288925707	LOC121428636	NC_054754.1	19228316	19254932	+	2554	protein_coding	regulator of G-protein signaling 8-like%2C transcript variant X2 && sp|P49796|RGS3_HUMAN Regulator of G-protein signaling 3 OS=Homo sapiens OX=9606 GN=RGS3 PE=1 SV=2 && PF00615:Regulator of G protein signaling domain	-
121407406	21.4066680399443	15.9745600346092	15.4777673458779	20.1923720466479	13.8247921816923	13.6268046354503	18.0662068353475	12.517735917341	12.2245732450174	LOC121407406	NC_054741.1	14907034	14935655	-	7957	protein_coding	papilin-like && - && PF02174:PTB domain (IRS-1 type)|PF00169:PH domain	-
121428430	1.19344307837428	2.42601905416108	2.46511191295149	1.24395512220379	1.52687114225558	1.35631842562729	1.19992420924568	2.68682357522561	2.42946163609945	LOC121428430	NC_054754.1	30265289	30327016	-	7132	protein_coding	collagen alpha-1(I) chain-like && sp|Q60467|CO5A1_CRILO Collagen alpha-1(V) chain OS=Cricetulus longicaudatus OX=10030 GN=COL5A1 PE=2 SV=1 && PF13385:Concanavalin A-like lectin/glucanases superfamily|PF01391:Collagen triple helix repeat (20 copies)|PF01410:Fibrillar collagen C-terminal domain	-
121427665	8.19704667604683	4.65128913952292	5.22853777587937	7.38303574721633	2.90943154827091	5.93392039125105	11.3280803485909	6.23452164839572	6.64201145188759	LOC121427665	NC_054753.1	18315231	18318794	+	1808	protein_coding	uncharacterized LOC121427665 && - && PF00104:Ligand-binding domain of nuclear hormone receptor	RXR-like
121428879	1.93384467406647	3.58760911217359	3.89220091377652	3.73319463603597	6.62759813733955	7.61569782279501	3.5398305254572	9.27636073432226	6.39314360319457	LOC121428879	NC_054754.1	10564162	10580547	-	3314	protein_coding	sushi%2C von Willebrand factor type A%2C EGF and pentraxin domain-containing protein 1-like && sp|Q28278|PROC_CANLF Vitamin K-dependent protein C OS=Canis lupus familiaris OX=9615 GN=PROC PE=2 SV=2 && PF00089:Trypsin|PF12947:EGF domain|PF00092:von Willebrand factor type A domain	-
121408477	19.7277173760383	4.45943529506012	6.49938916294083	3.62820006810014	3.30822618626946	3.12500562037922	4.85574418089294	2.61931886619972	2.70057986107564	LOC121408477	NC_054741.1	58609378	58627168	+	3208	protein_coding	deleted in malignant brain tumors 1 protein-like && sp|Q9UGM3|DMBT1_HUMAN Deleted in malignant brain tumors 1 protein OS=Homo sapiens OX=9606 GN=DMBT1 PE=1 SV=2 && PF00530:Scavenger receptor cysteine-rich domain	-
121419201	6.35551504506925	4.87895481678701	4.5917808155462	6.63025245562475	3.18224575878633	4.17500334423477	6.48726775458294	2.71417383324643	4.2866983311961	LOC121419201	NC_054746.1	37784563	37802956	+	2001	protein_coding	mitochondrial basic amino acids transporter-like && sp|Q08DK7|MCATL_BOVIN Mitochondrial basic amino acids transporter OS=Bos taurus OX=9913 GN=SLC25A29 PE=2 SV=1 && PF00153:Mitochondrial carrier protein	-
121427467	9.77271831633333	7.58742995905843	6.34429115531047	10.6327600472124	6.16879191208581	8.01122726668644	8.77815817469935	3.67931600523699	5.58630639038709	LOC121427467	NC_054753.1	17273039	17312945	+	5236	protein_coding	mesenchyme-specific cell surface glycoprotein-like%2C transcript variant X1 && sp|P08472|M130_STRPU Mesenchyme-specific cell surface glycoprotein OS=Strongylocentrotus purpuratus OX=7668 PE=2 SV=2 && -	-
121411192	7.84435999944554	6.55727594976805	5.93978607791188	7.69072131609398	4.47172026673791	5.25537479842493	8.21196676109109	4.96537201268629	4.0178125170358	LOC121411192	NC_054740.1	4806988	4859289	+	4953	protein_coding	protein WWC2-like && sp|Q5SXA9|KIBRA_MOUSE Protein KIBRA OS=Mus musculus OX=10090 GN=Wwc1 PE=1 SV=1 && PF00397:WW domain	-
121418887	10.9293955680624	14.2093021989002	16.6357629753836	10.0041134786129	13.9743456821433	15.3914437835	7.94206572170377	14.4590522269864	13.9587669242844	LOC121418887	NC_054746.1	27230776	27234392	+	2034	protein_coding	homeobox protein six1-like && sp|Q6NZ04|SIX1B_DANRE Homeobox protein six1b OS=Danio rerio OX=7955 GN=six1b PE=1 SV=1 && PF00046:Homeodomain|PF16878:Transcriptional regulator, SIX1, N-terminal SD domain	Homeobox
121405814	7.71173619784401	6.32746108429162	5.9533442695858	9.27703746998476	5.11708058863755	5.68876040866876	8.10862672926192	5.169020139949	5.71405168042029	LOC121405814	NC_054758.1	4578679	4623749	+	2597	protein_coding	anti-apoptotic protein NR13-like && sp|Q90ZN1|NR13_CHICK Anti-apoptotic protein NR13 OS=Gallus gallus OX=9031 GN=NR13 PE=1 SV=1 && PF00452:Apoptosis regulator proteins, Bcl-2 family	-
121421334	1.36630445880244	2.16977329699454	2.83863420516184	0.501544252494685	1.78721196664232	3.28996221184289	1.35430597568289	4.60045432262542	3.17132659463365	LOC121421334	NC_054748.1	10880628	10909501	+	2272	protein_coding	uncharacterized LOC121421334 && - && PF00497:Bacterial extracellular solute-binding proteins, family 3	-
121406004	7.11675253759647	8.24368717520334	8.49496432313974	6.83950122059403	11.4198986594573	11.9482003601455	4.62287135930216	10.024519393547	14.0570730660685	LOC121406004	NC_054758.1	2446843	2470799	+	2392	protein_coding	glutathione hydrolase 1 proenzyme-like && sp|P07314|GGT1_RAT Glutathione hydrolase 1 proenzyme OS=Rattus norvegicus OX=10116 GN=Ggt1 PE=1 SV=4 && PF01019:Gamma-glutamyltranspeptidase	-
121418551	17.6562995418346	22.3217469973613	28.8758869584915	16.7347442186342	25.1673431195436	22.075160632473	14.6562143835654	19.1710867878701	21.1523119278364	LOC121418551	NC_054746.1	15971943	16015077	+	6318	protein_coding	SPARC-related modular calcium-binding protein 1-like%2C transcript variant X1 && sp|Q9H3U7|SMOC2_HUMAN SPARC-related modular calcium-binding protein 2 OS=Homo sapiens OX=9606 GN=SMOC2 PE=1 SV=2 && PF10591:Secreted protein acidic and rich in cysteine Ca binding region|PF07648:Kazal-type serine protease inhibitor domain|PF00086:Thyroglobulin type-1 repeat	-
121418562	4.65081669016837	2.8174810560112	4.3579547917811	6.07452846638205	4.10878688458287	2.9012465499741	5.7902870478588	3.47921962865221	3.76406989243788	LOC121418562	NC_054740.1	60070660	60080412	-	3122	protein_coding	viral IAP-associated factor homolog && sp|Q6P268|PDCL3_DANRE Phosducin-like protein 3 OS=Danio rerio OX=7955 GN=pdcl3 PE=2 SV=1 && PF02114:Phosducin	-
121420580	20.9759055489056	12.0385038336254	9.63416623368621	19.9646598546451	14.9334359880599	14.4486420446359	17.5556935561442	15.9828309985243	14.5448219535728	LOC121420580	NC_054747.1	2087842	2110990	-	6841	protein_coding	deleted in malignant brain tumors 1 protein-like && sp|Q9UGM3|DMBT1_HUMAN Deleted in malignant brain tumors 1 protein OS=Homo sapiens OX=9606 GN=DMBT1 PE=1 SV=2 && PF00530:Scavenger receptor cysteine-rich domain	-
121428760	3.51823361619969	5.33447198537355	6.41303637467122	3.99278526840411	5.23061210401771	6.7331297064319	4.73288864919208	8.32146234782706	9.75189059571802	LOC121428760	NC_054754.1	4576528	4612856	+	6034	protein_coding	A disintegrin and metalloproteinase with thrombospondin motifs 13-like && sp|Q68SA9|ATS7_MOUSE A disintegrin and metalloproteinase with thrombospondin motifs 7 OS=Mus musculus OX=10090 GN=Adamts7 PE=1 SV=3 && PF00090:Thrombospondin type 1 domain|PF00431:CUB domain|PF17771:ADAM cysteine-rich domain|PF01421:Reprolysin (M12B) family zinc metalloprotease|PF01562:Reprolysin family propeptide	-
121410060	1.66406542107883	0.859714073678316	0.816789079917099	2.52419763890329	1.66318426667522	1.56427041625536	2.26182569677829	1.23519076488201	1.55592852066955	LOC121410060	NC_054742.1	5300572	5322604	+	8545	protein_coding	uncharacterized LOC121410060%2C transcript variant X1 && - && PF07546:EMI domain	-
121422567	0.824879172368666	1.69202846431152	1.94070645391516	1.18730817183277	1.75796277630568	1.70535082813212	1.17162457927191	1.77617287731133	2.1050432822781	LOC121422567	NC_054749.1	2387381	2508465	+	5827	protein_coding	unconventional myosin-X-like && sp|P79114|MYO10_BOVIN Unconventional myosin-X OS=Bos taurus OX=9913 GN=MYO10 PE=1 SV=1 && PF00063:Myosin head (motor domain)	-
121422279	2.76214840508525	2.51312348635295	1.9215688834078	2.77271228051303	1.64165836299507	1.98867619447683	3.01936591885052	1.72694637301868	2.46488704424101	LOC121422279	NC_054749.1	32072455	32152987	-	13885	protein_coding	unconventional myosin-XV-like%2C transcript variant X3 && sp|Q9UKN7|MYO15_HUMAN Unconventional myosin-XV OS=Homo sapiens OX=9606 GN=MYO15A PE=1 SV=2 && PF00063:Myosin head (motor domain)|PF00373:FERM central domain|PF00784:MyTH4 domain|PF07653:Variant SH3 domain	-
121411827	71.0567357642684	101.868614466991	82.9932272054622	59.8803791136223	84.6723808377407	105.482092068356	52.2866985527536	70.8166852631302	71.6973028383699	LOC121411827	NC_054742.1	70395883	70397290	+	1188	protein_coding	pollen-specific leucine-rich repeat extensin-like protein 1 && - && -	-
121427330	51.7511060597992	38.6572903458565	33.1551034747784	38.1740832266861	30.221828373119	24.2668930869477	47.8983331519152	31.8362298755148	22.3250384705908	LOC121427330	NC_054753.1	13632288	13655591	-	2678	protein_coding	echinoidin-like%2C transcript variant X1 && sp|P06027|LECE_HELCR Echinoidin OS=Heliocidaris crassispina OX=1043166 PE=1 SV=1 && PF00059:Lectin C-type domain	-
121413537	24.0507648309842	22.9381430700165	25.6493116337381	37.7201919505443	8.72449619719638	9.85835288482453	62.1587946117961	31.3538820138988	26.0535831237559	LOC121413537	NC_054743.1	17921788	17935968	+	3131	protein_coding	non-POU domain-containing octamer-binding protein-like%2C transcript variant X1 && sp|Q1LZD9|PSPC1_BOVIN Paraspeckle component 1 OS=Bos taurus OX=9913 GN=PSPC1 PE=2 SV=1 && PF08075:NOPS (NUC059) domain|PF00076:RNA recognition motif. (a.k.a. RRM, RBD, or RNP domain)	-
121407071	8.60870751435575	14.0553381879743	12.9816924187082	5.77229181092717	10.1231134214453	11.1269444660033	13.5648253885809	28.4414482204216	28.1838167566626	LOC121407071	NC_054741.1	3033437	3080514	-	3920	protein_coding	1%2C25-dihydroxyvitamin D(3) 24-hydroxylase%2C mitochondrial-like && sp|A8WGA0|C27C1_DANRE Cytochrome P450 27C1 OS=Danio rerio OX=7955 GN=cyp27c1 PE=1 SV=2 && PF00067:Cytochrome P450	-
121410904	30.7071208875869	23.9488574610443	20.2389651249677	33.1809846528314	24.9576129635632	24.2346939631924	28.4600418899795	14.0419267908507	15.44865785379	LOC121410904	NC_054742.1	36606845	36639616	-	5247	protein_coding	pendrin-like && sp|O43511|S26A4_HUMAN Pendrin OS=Homo sapiens OX=9606 GN=SLC26A4 PE=1 SV=1 && PF00916:Sulfate permease family|PF01740:STAS domain	-
121421441	4.07743043591156	2.02583506606793	0.581930490159992	6.04358679071098	3.5366755259326	2.00100160282964	4.89415363068636	2.76124486289317	1.59226457594267	LOC121421441	NC_054748.1	11050271	11056784	-	1670	protein_coding	uncharacterized LOC121421441 && - && -	-
121415649	1.65807861566957	3.22239811149355	3.07202816233644	2.31808307247981	2.7505226063911	3.02868875714863	2.64298215521556	4.20795957028309	5.0278726841198	LOC121415649	NC_054744.1	18964257	18994602	+	9059	protein_coding	sushi%2C von Willebrand factor type A%2C EGF and pentraxin domain-containing protein 1-like && sp|Q9UGM3|DMBT1_HUMAN Deleted in malignant brain tumors 1 protein OS=Homo sapiens OX=9606 GN=DMBT1 PE=1 SV=2 && PF00530:Scavenger receptor cysteine-rich domain|PF07699:Putative ephrin-receptor like|PF00084:Sushi repeat (SCR repeat)|PF02494:HYR domain	-
121427937	1.94877189951655	2.79758175790334	3.08599502357571	1.9495441260358	3.17748191783007	3.02783137270275	2.01523973028262	4.65320893561627	3.72384457276914	LOC121427937	NC_054753.1	13238619	13251934	+	2004	protein_coding	alkaline phosphatase-like && sp|P09487|PPBT_BOVIN Alkaline phosphatase, tissue-nonspecific isozyme OS=Bos taurus OX=9913 GN=ALPL PE=1 SV=2 && PF00245:Alkaline phosphatase	-
121427517	10.8045772698022	7.84401077994227	6.21131893469983	9.75309394446096	6.05449143371475	8.05800625481481	9.00210829092088	7.81557003303546	7.5188440808799	LOC121427517	NC_054753.1	2314626	2320158	+	5533	protein_coding	mucin-17-like && - && PF07679:Immunoglobulin I-set domain	-
121423010	1.46367653322253	2.34330359157295	2.61420791576978	1.94415768504586	4.50733062376403	3.00966860836522	1.81684612709259	2.66685174280298	2.75219786975082	LOC121423010	NC_054749.1	15201697	15228444	+	2805	protein_coding	deleted in malignant brain tumors 1 protein-like && sp|Q9UGM3|DMBT1_HUMAN Deleted in malignant brain tumors 1 protein OS=Homo sapiens OX=9606 GN=DMBT1 PE=1 SV=2 && PF00530:Scavenger receptor cysteine-rich domain	-
121410356	27.4604913390359	24.1621490660255	22.4663675481583	27.2307849161113	19.2558212543794	21.4051578533306	35.2718112515328	23.9484124948002	25.4686886933479	LOC121410356	NC_054742.1	16742016	16797126	+	7625	protein_coding	unconventional myosin-Ia-like%2C transcript variant X2 && sp|P46735|MYO1B_MOUSE Unconventional myosin-Ib OS=Mus musculus OX=10090 GN=Myo1b PE=1 SV=3 && PF00063:Myosin head (motor domain)|PF06017:Unconventional myosin tail, actin- and lipid-binding	-
121428185	14.7125381387302	24.1284621849622	32.8327995781584	7.07589369689938	12.6675059945587	12.2497299310035	16.0829859105117	31.2055140224586	31.1360748325191	LOC121428185	NC_054753.1	28762575	28770721	-	1967	protein_coding	tubulin beta chain-like && sp|P30883|TBB4_XENLA Tubulin beta-4 chain OS=Xenopus laevis OX=8355 GN=tubb4 PE=2 SV=1 && PF00091:Tubulin/FtsZ family, GTPase domain|PF03953:Tubulin C-terminal domain	-
121419563	2.1391597783302	0.896094027611785	0.498535592684057	1.34507543641345	0.483557698936899	0.708897659416939	0.930164200952696	0.413030491381754	0.138293967927826	LOC121419563	NC_054747.1	22762177	22794302	-	2481	pseudogene	- && - && PF13927:Immunoglobulin domain|PF00431:CUB domain	-
121414932	0.302300058955485	0	0	0.307145159479225	0	0	0.362851789711264	0	0	LOC121414932	NC_054744.1	38390088	38392115	-	1325	protein_coding	actin cytoskeleton-regulatory complex protein PAN1-like && - && -	-
121407828	1.95935223397074	5.67403699846281	5.37123949655963	5.85850952340004	7.54532484944936	7.86594031815927	4.83802386281686	12.1019665758885	13.1272722291993	LOC121407828	NC_054741.1	30908896	30933384	-	1431	pseudogene	- && sp|P30883|TBB4_XENLA Tubulin beta-4 chain OS=Xenopus laevis OX=8355 GN=tubb4 PE=2 SV=1 && PF03953:Tubulin C-terminal domain|PF00091:Tubulin/FtsZ family, GTPase domain	-
121420416	38.1566116483828	45.4326680387416	43.5757164119276	35.5801230197501	49.0878335131934	49.1572535668162	34.7797300563669	45.8848515030653	46.3725821919186	LOC121420416	NC_054747.1	34314173	34373160	-	1034	protein_coding	DNA-directed RNA polymerases I%2C II%2C and III subunit RPABC3-like && sp|P52434|RPAB3_HUMAN DNA-directed RNA polymerases I, II, and III subunit RPABC3 OS=Homo sapiens OX=9606 GN=POLR2H PE=1 SV=4 && PF03870:RNA polymerase Rpb8	-
121405589	2.921436401529	0.240003161148068	0.0548402414405048	0.101047135024202	0.229137497218631	0	0.358121878113538	0.0636082339613987	0.106488930611091	LOC121405589	NC_054757.1	11296357	11314252	+	1611	protein_coding	uncharacterized LOC121405589%2C transcript variant X2 && - && -	-
121427929	1.17522053473943	2.21018289482384	2.61002707977648	1.05406351775954	1.45654389040362	2.0285346074821	1.10904012213449	1.74174841209881	1.40589306397935	LOC121427929	NC_054740.1	89786739	89805684	+	4942	protein_coding	uncharacterized LOC121427929 && sp|Q9H3S3|TMPS5_HUMAN Transmembrane protease serine 5 OS=Homo sapiens OX=9606 GN=TMPRSS5 PE=1 SV=2 && PF00057:Low-density lipoprotein receptor domain class A|PF00089:Trypsin	-
121422157	1.3118370462315	5.48732118332313	8.48754514032477	0.71085997608729	3.76125699582897	1.40804410648819	0.139964664153544	0.447479759440233	0.998856868788752	LOC121422157	NC_054748.1	21572684	21593936	-	687	protein_coding	uncharacterized LOC121422157%2C transcript variant X1 && - && -	-
121405866	2.90041693060114	4.19962084659164	4.19027494346328	3.4184077488745	5.0118642471834	6.62246957543071	3.55100792030973	5.49094279759173	10.434835659678	LOC121405866	NC_054758.1	7158849	7169526	+	2762	protein_coding	uncharacterized LOC121405866 && - && PF09588:YqaJ-like viral recombinase domain	-
121405893	1.09492544629528	0.669732757578499	0.946889170412978	1.35699837158679	0.859209799979768	0.637858239860883	1.06180403549805	0.743280496816227	0.529314660129083	LOC121405893	NC_054758.1	9389098	9449172	-	9237	protein_coding	receptor-type tyrosine-protein phosphatase beta-like && sp|B2RU80|PTPRB_MOUSE Receptor-type tyrosine-protein phosphatase beta OS=Mus musculus OX=10090 GN=Ptprb PE=1 SV=1 && -	-
121409377	0.231798366965288	1.006888262004	1.12479620204535	0.141308102885407	0.694274682327805	1.83205738855565	0.389519716385645	0.830219970350339	0.397114970403861	LOC121409377	NC_054741.1	7544799	7560331	-	1728	protein_coding	cystine/glutamate transporter-like && sp|Q9WTR6|XCT_MOUSE Cystine/glutamate transporter OS=Mus musculus OX=10090 GN=Slc7a11 PE=1 SV=1 && PF13520:Amino acid permease	-
121417101	0	0	0	3.57542362649589	0	0	0	0	0	LOC121417101	NC_054745.1	16804471	16811275	-	774	lncRNA	uncharacterized LOC121417101 && - && -	-
121431773	5.67255725818283	2.85990416687552	2.550175109815	2.71654184439275	1.76478864559069	2.20521141916711	2.51534909248698	1.57138616588564	1.36178267317997	LOC121431773	NC_054757.1	9743056	9768592	+	5543	protein_coding	uncharacterized LOC121431773 && - && -	-
121426207	0.117204850948359	0	0.0258515373696133	0.571600062703108	0.108014779230202	0.0257318960206792	0.0984769670686752	0	0	LOC121426207	NC_054752.1	9669938	9680813	+	6835	protein_coding	cytochrome P450 1A1-like%2C transcript variant X2 && sp|Q92113|CP17A_SQUAC Steroid 17-alpha-hydroxylase/17,20 lyase OS=Squalus acanthias OX=7797 GN=CYP17A1 PE=2 SV=1 && PF00067:Cytochrome P450	-
