# Supplementary material for: BMP signaling regulates dorsal skeletal growth in the sea urchin embryo
Source: Development. 2026 Apr 23;153(16):dev205344. doi: 10.1242/dev.205344 (PMC13200730; doi:10.1242/dev.205344)
Supplement: Table S6. mRNAs impacted differently by axitinib and K02288 treatment. — This table displays mRNAs with significantly altered expression levels following either drug treatment compared to control embryos. Additionally, treatment with one drug resulted in changes to mRNA expression levels that were significantly different from treatment with the other drug. This includes instances where one drug had a more intense effect compared to the other drug, or where two treatments caused opposite changes in mRNA expression levels relative to the base expression level in DMSO treated embryos. See Materials and Methods. [file develop-153-205344-TableS6.xls]

gene_id	Rep1DMSO	Rep1AX	Rep1K88	Rep2DMSO	Rep2AX	Rep2K88	Rep3DMSO	Rep3AX	Rep3K88	gene_name	gene_chr	gene_start	gene_end	gene_strand	gene_length	gene_biotype	gene_description	Family
121417344	23.8923116770958	0.263792948174148	15.0862617874332	11.9630944084881	0.179893035097083	10.2166662323197	25.6415264729293	0.279653042644325	9.26322920436797	LOC121417344	NC_054745.1	30152138	30166981	-	2565	protein_coding	scavenger receptor cysteine-rich domain superfamily protein-like && sp|F7J220|SRCR1_PATPE Scavenger receptor cysteine-rich domain superfamily protein OS=Patiria pectinifera OX=7594 GN=SRCR1 PE=1 SV=1 && PF00530:Scavenger receptor cysteine-rich domain	-
121418279	40.065385234741	6.77064900828587	28.8084998653868	40.9666774730708	3.9421346372442	29.1884802515229	40.5134757618186	4.62201831653177	13.9737266741421	LOC121418279	NC_054746.1	5440883	5472132	-	3769	pseudogene	- && sp|O53532|Y2258_MYCTU Uncharacterized S-adenosylmethionine-dependent methyltransferase Rv2258c OS=Mycobacterium tuberculosis (strain ATCC 25618 / H37Rv) OX=83332 GN=Rv2258c PE=1 SV=1 && PF13847:Methyltransferase domain	-
121429222	234.603180007019	988.080781939236	542.361867993077	270.786239034495	1097.75155630771	426.573070680192	340.159088375221	1019.71004639466	553.153111485375	LOC121429222	NC_054754.1	13303498	13306243	+	878	protein_coding	uncharacterized LOC121429222 && - && -	-
121408446	5.77867627968375	0.279682192049979	2.15863038129228	2.32889200653192	0.237351234862057	1.28635696402686	3.19952337640434	0.131776711026283	2.10960545602103	LOC121408446	NC_054741.1	57015133	57037776	-	6221	protein_coding	uncharacterized LOC121408446 && sp|Q14416|GRM2_HUMAN Metabotropic glutamate receptor 2 OS=Homo sapiens OX=9606 GN=GRM2 PE=1 SV=2 && PF01094:Receptor family ligand binding region|PF00003:7 transmembrane sweet-taste receptor of 3 GCPR	-
121405990	30.090668361495	6.38379349382835	42.2045910499984	23.4728546204101	3.45370866060905	34.5560103580513	26.6187833294237	3.27101054754275	35.3587497918648	LOC121405990	NC_054758.1	7636277	7648265	-	1817	protein_coding	snaclec echicetin subunit beta-like && - && PF00059:Lectin C-type domain	-
121432245	38.9614690465772	6.0161223554509	22.762723595217	44.6022616150569	3.91473765458486	25.9596671413143	31.6618466227365	1.31832267097952	12.0791438146487	LOC121432245	NC_054757.1	19969777	20007926	-	2876	protein_coding	paired box protein Pax-2a-like%2C transcript variant X1 && sp|O57682|PAX2B_XENLA Paired box protein Pax-2-B OS=Xenopus laevis OX=8355 GN=pax2-b PE=2 SV=2 && PF00292:'Paired box' domain	PAX
121410756	5.45374917253277	0.916405413648424	8.58081358437813	6.82178227884191	1.81498736923214	8.43467026452732	8.30149268563824	1.12652973024585	14.8368401045291	LOC121410756	NC_054742.1	31012526	31042057	-	9915	protein_coding	fibrillin-1-like && - && PF07645:Calcium-binding EGF domain|PF12661:Human growth factor-like EGF|PF00008:EGF-like domain|PF01414:Delta serrate ligand	-
121411384	32.4302087363529	5.32844227541137	24.7312484170649	25.2382844223239	1.51026478302435	13.4066835255545	33.708337449878	2.03003952883006	16.7711810756607	LOC121411384	NC_054742.1	54368792	54387288	+	1161	protein_coding	wnt inhibitory factor 1-like && - && PF02019:WIF domain	-
121430638	81.679187648754	216.790728783175	107.947856064766	96.2092809351635	280.083122244857	125.498503573462	83.5133454118958	208.477472678642	114.770585891119	LOC121430638	NC_054756.1	7333553	7344339	+	3917	protein_coding	monocarboxylate transporter 2-like && - && PF07690:Major Facilitator Superfamily	-
121432227	3.81300958315339	0.219087201161343	1.80219551370326	3.50515838163622	0	3.06948508980131	7.19206459887807	0.232259439963312	2.60518941599487	LOC121432227	NC_054757.1	20519715	20535632	+	2206	protein_coding	rhodopsin-like && sp|Q9UHM6|OPN4_HUMAN Melanopsin OS=Homo sapiens OX=9606 GN=OPN4 PE=1 SV=1 && PF00001:7 transmembrane receptor (rhodopsin family)	-
121423124	8.88820124758496	0.507674753951598	1.67043836270143	3.80463161046089	0.290814475855474	1.20084433871715	13.4840222589393	0.75347694788098	2.52284804727159	LOC121423124	NC_054749.1	5824188	5842803	+	1904	protein_coding	uncharacterized LOC121423124 && - && -	-
121410506	975.070366928892	339.046738405712	700.590004655787	1263.03751597211	456.123901086242	1081.69109571571	1265.01839528734	225.6473186947	638.235960160897	LOC121410506	NC_054742.1	22051383	22062420	+	1584	protein_coding	galectin-3-binding protein B-like && - && PF00530:Scavenger receptor cysteine-rich domain	-
121426703	2.03452738090676	22.8918443719615	7.85312257428029	1.55035175737133	10.371090463397	4.18755974527006	0.610512535069746	8.91351269391646	2.72307408276933	LOC121426703	NC_054752.1	33699770	33709836	-	1575	protein_coding	growth/differentiation factor 8-like && sp|Q8HY52|GDF8_LEPCA Growth/differentiation factor 8 OS=Lepus capensis OX=9981 GN=MSTN PE=2 SV=1 && PF00688:TGF-beta propeptide|PF00019:Transforming growth factor beta like domain	-
121427215	138.253691591101	70.2803162187878	194.903229567568	179.866290792545	60.7340237064492	240.380033428967	131.908895207572	58.947234774184	176.34579718611	LOC121427215	NC_054753.1	17199073	17220319	+	3741	protein_coding	mesenchyme-specific cell surface glycoprotein-like && sp|P08472|M130_STRPU Mesenchyme-specific cell surface glycoprotein OS=Strongylocentrotus purpuratus OX=7668 PE=2 SV=2 && -	-
121415121	1.90193531868954	6.01264329675325	3.16725830319531	1.35269295069792	5.3679620408777	2.98557500357217	1.78066156062009	5.15770355206658	2.76962235768847	LOC121415121	NC_054744.1	4972843	5033698	+	4212	protein_coding	platelet-derived growth factor receptor alpha-like%2C transcript variant X2 && sp|G3V9H8|RET_RAT Proto-oncogene tyrosine-protein kinase receptor Ret OS=Rattus norvegicus OX=10116 GN=Ret PE=1 SV=1 && PF07714:Protein tyrosine kinase	-
121415048	110.167657621211	46.9297485594909	59.0490546505986	97.3529706466995	54.9147644069505	72.8324809404323	110.952065476694	38.3945644746308	59.2686476032934	LOC121415048	NC_054744.1	2136578	2149073	-	2346	protein_coding	uncharacterized LOC121415048 && - && -	-
121432057	12.7065684121399	23.9699114016694	15.3871051890833	13.7540277459104	29.7348304717945	19.63716333377	13.8960273312501	32.5074607744297	24.6321614235992	LOC121432057	NC_054757.1	16091367	16119000	-	4823	protein_coding	monocarboxylate transporter 13-like%2C transcript variant X1 && sp|Q6ZSM3|MOT12_HUMAN Monocarboxylate transporter 12 OS=Homo sapiens OX=9606 GN=SLC16A12 PE=1 SV=3 && PF07690:Major Facilitator Superfamily	-
121409326	11.2913087745093	22.3363090262538	15.1067076397039	11.2396910306184	19.4577075010128	13.2030382330016	11.3622380397306	26.4333772633191	15.4620890978749	LOC121409326	NC_054741.1	84241777	84305338	+	6474	protein_coding	LIM/homeobox protein Lhx5-like && sp|P37137|LHX5_XENLA LIM/homeobox protein Lhx5 OS=Xenopus laevis OX=8355 GN=lhx5 PE=1 SV=2 && PF00046:Homeodomain|PF00412:LIM domain	Homeobox
121419050	11.3728105115667	4.09306008020472	21.2817199319128	14.1514160691073	4.83940514579312	27.2250098525914	8.65563305995196	4.02305134258381	16.1162306553132	LOC121419050	NC_054746.1	32821980	32833728	-	3566	protein_coding	glycoprotein hormone beta-5-like%2C transcript variant X2 && sp|Q86YW7|GPHB5_HUMAN Glycoprotein hormone beta-5 OS=Homo sapiens OX=9606 GN=GPHB5 PE=1 SV=1 && PF00007:Cystine-knot domain	-
121423895	148.348147307541	56.4894041435584	88.8157844509823	145.165033209129	80.7582186355435	101.918420416486	157.954520570373	40.8029727052337	91.4260270393532	LOC121423895	NC_054750.1	18256361	18270299	+	1321	protein_coding	phospholipase A2%2C membrane associated-like && sp|P14419|PA21B_SHEEP Phospholipase A2 OS=Ovis aries OX=9940 GN=PLA2G1B PE=1 SV=1 && PF00068:Phospholipase A2	-
121407440	13.2158826213947	5.92402220169346	8.05475197289937	10.6557284962229	3.27589801564382	8.92460965735726	9.88980295167215	4.21270424622291	5.95961616992008	LOC121407440	NC_054741.1	16412119	16465141	-	6592	protein_coding	large neutral amino acids transporter small subunit 1-like && sp|Q01650|LAT1_HUMAN Large neutral amino acids transporter small subunit 1 OS=Homo sapiens OX=9606 GN=SLC7A5 PE=1 SV=2 && PF13520:Amino acid permease	-
121418011	20.2565251175378	7.91870384177428	39.705890910463	20.3018030470422	11.1502396014957	23.6649829448946	18.9230944794501	7.36303880602045	29.5998775926107	LOC121418011	NC_054746.1	36160012	36172008	-	2185	protein_coding	organic solute transporter subunit alpha-like && sp|Q66I08|OSTA_DANRE Organic solute transporter subunit alpha OS=Danio rerio OX=7955 GN=slc51a PE=2 SV=1 && PF03619:Organic solute transporter Ostalpha	-
121427827	8.42421493656705	17.9075419876413	5.76964107498144	10.1141995599939	15.4854861640714	7.79683743047902	10.3133010388568	17.1252837732441	7.25504737766401	LOC121427827	NC_054753.1	7519599	7547604	+	4410	protein_coding	ski oncogene-like && - && -	-
121406020	1597.66945943793	795.000787202511	1049.85102879485	1129.03579305859	631.569827983778	986.383006454143	1171.88432359491	437.938490957766	769.910010453193	LOC121406020	NC_054758.1	13351320	13355517	-	1772	protein_coding	30 kDa spicule matrix protein alpha-like && sp|Q26646|SM30A_STRPU 30 kDa spicule matrix protein alpha OS=Strongylocentrotus purpuratus OX=7668 GN=SM30A PE=2 SV=1 && PF00059:Lectin C-type domain	-
121419197	4.42813348786388	2.71205767917638	10.1846306029664	6.62764737997944	2.30783178237081	11.0493342226522	6.04089027152727	3.5001405520351	8.99885049127433	LOC121419197	NC_054746.1	37719106	37725035	-	3279	protein_coding	flocculation protein FLO11-like && - && -	-
121419338	5.02331461041881	11.2877473582554	111.270060652336	7.02821880140579	11.3838561272373	9.29287004326584	3.08394181469236	9.56469586142336	20.8446170484685	LOC121419338	NC_054746.1	42106267	42110435	-	2432	protein_coding	ADP-ribosylation factor-like && sp|P51824|ARF1_SOLTU ADP-ribosylation factor 1 OS=Solanum tuberosum OX=4113 PE=2 SV=2 && PF00025:ADP-ribosylation factor family	-
121431768	2.27745602340309	5.19832006765962	0	1.79331733128773	3.8916732070256	0.0208336305734829	1.13901592363759	2.93750690697214	0	LOC121431768	NC_054757.1	23845549	23891302	+	4221	lncRNA	uncharacterized LOC121431768%2C transcript variant X3 && - && -	-
121428489	2.83363872825002	5.96263580457888	1.32276731487728	2.43729502206901	3.60629108373316	1.25081324926093	1.6988135146386	4.23454270334788	0.963207444309411	LOC121428489	NC_054754.1	7928115	7947734	-	6679	protein_coding	nuclear receptor subfamily 5 group A member 2-like%2C transcript variant X3 && sp|O00482|NR5A2_HUMAN Nuclear receptor subfamily 5 group A member 2 OS=Homo sapiens OX=9606 GN=NR5A2 PE=1 SV=2 && PF00105:Zinc finger, C4 type (two domains)|PF00104:Ligand-binding domain of nuclear hormone receptor	SF-like
121428663	31.416004993426	48.5810543822864	23.8950581955757	27.5599123604733	39.2809491370188	21.9846886626678	33.2808413547606	49.5374004988196	26.3997094107238	LOC121428663	NC_054754.1	1234725	1266842	+	3860	protein_coding	kynurenine--oxoglutarate transaminase 3-like%2C transcript variant X1 && sp|Q17CS8|KAT_AEDAE Kynurenine aminotransferase OS=Aedes aegypti OX=7159 GN=KAT PE=1 SV=1 && PF00155:Aminotransferase class I and II	-
121415619	391.6209882242	139.873042659606	606.074091877032	564.258595418656	351.546873921211	812.599110163462	363.533137621777	151.267313826132	568.867720851506	LOC121415619	NC_054744.1	18023676	18032592	-	2266	protein_coding	ZP domain-containing protein-like && sp|P27590|UROM_RAT Uromodulin OS=Rattus norvegicus OX=10116 GN=Umod PE=2 SV=1 && PF00100:Zona pellucida-like domain	-
121415821	1.71408583582685	3.2099087626776	0.786387659355353	1.56043620906255	3.12777390396288	0.722536840676518	0.921725532234707	2.5960260196762	0.293655712452017	LOC121415821	NC_054744.1	25993734	26024661	-	2921	protein_coding	sodium- and chloride-dependent betaine transporter-like && sp|P27799|S6A12_CANLF Sodium- and chloride-dependent betaine transporter OS=Canis lupus familiaris OX=9615 GN=SLC6A12 PE=1 SV=2 && PF00209:Sodium:neurotransmitter symporter family	-
121419145	15.7742805918685	9.40109640592253	29.7082042547463	16.9692536505866	11.9832213544779	27.1140702389033	12.2122246813971	8.3229383296196	19.1256157706766	LOC121419145	NC_054746.1	36134792	36153310	-	3866	protein_coding	organic solute transporter subunit alpha-like && - && PF03619:Organic solute transporter Ostalpha	-
121411769	18.6743461465983	22.0286587632457	10.45208561801	13.7091736577644	22.4104604806186	8.8705344043641	12.4535433679233	20.4180054618806	9.1064446637817	LOC121411769	NC_054742.1	68483934	68491753	-	3212	protein_coding	uncharacterized LOC121411769%2C transcript variant X1 && - && -	-
121431988	1.04992812088078	5.19411821657635	0	4.01811349960917	6.24910209075778	0.153671917257617	1.51227875659478	4.07384478242683	0	LOC121431988	NC_054757.1	12693859	12697694	+	2289	protein_coding	nodal homolog && sp|P43021|NODAL_MOUSE Nodal OS=Mus musculus OX=10090 GN=Nodal PE=2 SV=2 && PF00688:TGF-beta propeptide|PF00019:Transforming growth factor beta like domain	-
121425538	17.4937129440517	12.6878581699953	22.4256910759362	16.3516128068077	11.4870994249226	21.4624515897797	16.7851583298088	14.3130959677285	26.2674815553034	LOC121425538	NC_054751.1	19650151	19739720	-	7367	protein_coding	slit homolog 1 protein-like && sp|Q9R1B9|SLIT2_MOUSE Slit homolog 2 protein OS=Mus musculus OX=10090 GN=Slit2 PE=2 SV=2 && PF13855:Leucine rich repeat|PF00054:Laminin G domain|PF00008:EGF-like domain|PF01462:Leucine rich repeat N-terminal domain	-
121413185	1.39774964709961	0.432773674898745	1.48913570015323	0.707396476072116	0.121523738484071	1.7370046349224	0.633103267536772	0.377829894328519	1.89761759889588	LOC121413185	NC_054743.1	612394	616581	-	3797	pseudogene	- && sp|Q9UR07|TF211_SCHPO Transposon Tf2-11 polyprotein OS=Schizosaccharomyces pombe (strain 972 / ATCC 24843) OX=284812 GN=Tf2-11 PE=3 SV=1 && PF17921:Integrase zinc binding domain	-
121422986	142.77627611934	102.998623704128	180.536459180465	136.835394237556	115.149420030838	174.785102411272	128.937593004404	107.281805432174	168.120225979672	LOC121422986	NC_054749.1	29122769	29129969	-	1449	protein_coding	aquaporin-8-like && sp|Q9V5Z7|AQP_DROME Aquaporin OS=Drosophila melanogaster OX=7227 GN=Drip PE=2 SV=2 && PF00230:Major intrinsic protein	-
121413962	3.3623948071207	1.95096147647014	5.73854323891216	2.41940214613636	1.3885101677787	3.565956839963	3.36986116261204	2.46310922999037	6.16963647230014	LOC121413962	NC_054743.1	36529298	36535080	-	5450	protein_coding	metabotropic glutamate receptor 2-like && sp|Q14BI2|GRM2_MOUSE Metabotropic glutamate receptor 2 OS=Mus musculus OX=10090 GN=Grm2 PE=1 SV=2 && PF00003:7 transmembrane sweet-taste receptor of 3 GCPR|PF07562:Nine Cysteines Domain of family 3 GPCR|PF01094:Receptor family ligand binding region	-
