# Supplementary material for: BMP signaling regulates dorsal skeletal growth in the sea urchin embryo
Source: Development. 2026 Apr 23;153(16):dev205344. doi: 10.1242/dev.205344 (PMC13200730; doi:10.1242/dev.205344)
Supplement: Table S7. mRNAs with enriched expression in PMCs. — This table displays mRNAs that were determined to be enriched in PMCs compared to other cell types based on previously published scRNA-seq data (Massri et al., 2021). See Materials and Methods. [file develop-153-205344-TableS7.xlsx]

## Sheet: PMC Genes Log2fc>2
L_var_clean	gene	p_val	avg_log2FC	pct.1	pct.2	p_val_adj	LOC_gene_name	XM_ID
L-var-26913	L-var-26913:Sp-Sm30A	0	9.35073	0.701	0.003	0	LOC121406020	XM_041597022.1
L-var-08274	L-var-08274:none	0	9.22415	0.691	0.003	0	LOC121413488	XR_005969746.1
L-var-23593	L-var-23593:Sp-Nfkbil1L	0	9.08621	0.467	0.002	0	LOC121428740	XM_041625555.1
L-var-26742	L-var-26742:Sp-Clect-14	0	8.8383	0.918	0.019	0	LOC121405990	XM_041596985.1
L-var-08229	L-var-08229:none	0	8.79968	0.444	0.001	0	LOC121413455	XR_005969744.1
L-var-26302	L-var-26302:Sp-Hypp-2485	0	8.77834	0.734	0.009	0	LOC121432131	XM_041629987.1
L-var-11116	L-var-11116:Sp-Hypp2998	0	8.73403	0.799	0.006	0	LOC121416090	XM_041609547.1
L-var-11114	L-var-11114:Sp-Hypp3152	0	8.64775	0.651	0.004	0	LOC121416088	XM_041609545.1
L-var-23641	L-var-23641:Sp-FReD	0	8.60491	0.872	0.011	0	LOC121428545	XM_041625239.1
L-var-18754	L-var-18754:none	0	8.60266	0.375	0.003	0	LOC121423895	XM_041619426.1
L-var-00620	L-var-00620:Sp-Pks2	0	8.58871	0.625	0.004	0	LOC121409238	XM_041601112.1
L-var-05351	L-var-05351:Sp-Mtmmpe	0	8.58759	0.934	0.012	0	LOC121409093	XM_041600909.1
L-var-26903	L-var-26903:Sp-C-lectin/PMC1	0	8.57387	0.293	0.001	0	LOC121406053	XM_041597061.1
L-var-22350	L-var-22350:Sp-Msp130r2	0	8.57309	0.783	0.005	0	LOC121427387	XM_041623754.1
L-var-22051	L-var-22051:Sp-C-lectin	0	8.49646	0.75	0.005	0	LOC121427330	XM_041623672.1
L-var-05352	L-var-05352:Sp-Mtmmpd	0	8.47912	0.503	0.002	0	LOC121409094	XM_041600910.1
L-var-27177	L-var-27177:Sp-Pm27	0	8.40395	0.434	0.001	0	LOC121406034	XM_041597039.1
L-var-23596	L-var-23596:Sp-Nfkbil1L	0	8.39223	0.523	0.003	0	LOC121428740	XM_041625555.1
L-var-11117	L-var-11117:Sp-P16	0	8.38247	0.724	0.021	0	LOC121416091	XM_041609548.1
L-var-11249	L-var-11249:Sp-P16	0	8.36012	0.99	0.109	0	LOC121416200	XM_041609692.1
L-var-05769	L-var-05769:Sp-Ddo-1	0	8.32547	0.711	0.006	0	LOC121410013	XM_041601826.1
L-var-22165	L-var-22165:Sp-Msp130	0	8.15328	0.839	0.011	0	LOC121427215	XM_041623499.1
L-var-11115	L-var-11115:Sp-Hypp2386	0	8.12014	0.895	0.023	0	LOC121416089	XM_041609546.1
L-var-11247	L-var-11247:Sp-Hypp2386	0	8.11444	0.493	0.004	0	LOC121416089	XM_041609546.1
L-var-04716	L-var-04716:Sp-Hypp-1077	0	8.02644	0.477	0.003	0	LOC121408546	XM_041600044.1
L-var-11304	L-var-11304:Sp-Trpm3L	0	7.92855	0.595	0.005	0	LOC121416238	XM_041609744.1
L-var-06687	L-var-06687:Sp-Pres-1	0	7.91568	0.783	0.008	0	LOC121410904	XM_041603285.1
L-var-23572	L-var-23572:Sp-CbpdEL	0	7.90249	0.418	0.003	0	LOC121428428	XM_041625029.1
L-var-27181	L-var-27181:Sp-Sm50	0	7.89484	0.359	0.002	0	LOC121405815	XM_041596773.1
L-var-27180	L-var-27180:Sp-Sm32	0	7.88096	0.612	0.004	0	LOC121405817	XM_041596774.1
L-var-05353	L-var-05353:Sp-Mtmmpb	0	7.83898	0.513	0.006	0	LOC121409095	XM_041600912.1
L-var-02424	L-var-02424:Sp-p58-b	0	7.83792	0.434	0.003	0	LOC121425019	XM_041620955.1
L-var-27179	L-var-27179:Sp-Sm37	0	7.82735	0.678	0.005	0	LOC121406031	XM_041597036.1
L-var-01276	L-var-01276:Sp-Astacin1	0	7.79294	0.401	0.003	0	LOC121414871	XM_041607926.1
L-var-02323	L-var-02323:Sp-Prss12L-2	0	7.79213	0.812	0.012	0	LOC121424209	XM_041619820.1
L-var-26526	L-var-26526:Sp-Clect	0	7.77141	0.5	0.005	0	LOC121406083	XM_041597092.1
L-var-12959	L-var-12959:Sp-B3galt1-14	0	7.72587	0.602	0.005	0	LOC121418149	XM_041611865.1
L-var-26743	L-var-26743:Sp-Sm29	0	7.67358	0.891	0.022	0	LOC121405931	XM_041596924.1
L-var-02428	L-var-02428:Sp-GraspL	0	7.66153	0.536	0.005	0	LOC121425073	XM_041621037.1
L-var-02425	L-var-02425:Sp-p58-a	0	7.52458	0.622	0.006	0	LOC121425028	XM_041620967.1
L-var-00284	L-var-00284:Sp-P19	0	7.49319	0.997	0.15	0	LOC121428634	XM_041625674.1
L-var-16780	L-var-16780:none	0	7.48389	0.464	0.005	0	LOC121421789	XM_041616589.1
L-var-18397	L-var-18397:Sp-Ptpriz	0	7.36536	0.737	0.01	0	LOC121424184	XM_041619793.1
L-var-26520	L-var-26520:none	0	7.36178	0.888	0.035	0	LOC121406128	XM_041597147.1
L-var-07509	L-var-07509:none	0	7.33923	0.513	0.01	0	LOC121411681	XM_041604502.1
L-var-25340	L-var-25340:none	0	7.30988	0.378	0.003	0	LOC121431182	XM_041628691.1
L-var-06752	L-var-06752:Sp-Gabrb3L	0	7.20748	0.474	0.006	0	LOC121410970	XM_041603382.1
L-var-24979	L-var-24979:Sp-Tmem179L3	0	7.1753	0.507	0.005	0	LOC121431017	XM_041628478.1
L-var-22168	L-var-22168:Sp-Msp130r3	0	7.12591	0.543	0.008	0	LOC121427467	XM_041623865.1
L-var-05811	L-var-05811:Sp-Hypp-2620	0	7.07866	0.312	0.003	0	LOC121410060	XR_005969268.1
L-var-05806	L-var-05806:Sp-Tgfbr2	0	7.06817	0.336	0.003	0	LOC121410051	XM_041601891.1
L-var-03050	L-var-03050:none	0	7.06089	0.266	0.002	0	LOC121409370	XM_041601306.1
L-var-13823	L-var-13823:Sp-Hypp-1003	0	7.0114	0.566	0.008	0	LOC121418919	XM_041613124.1
L-var-24868	L-var-24868:none	0	6.99025	0.424	0.006	0	LOC121431226	XM_041628737.1
L-var-00536	L-var-00536:Sp-Tpte	0	6.90287	0.493	0.006	0	LOC121408491	XM_041599976.1
L-var-19668	L-var-19668:Sp-Hypp-3018	0	6.89809	0.609	0.009	0	LOC121425008	XM_041620932.1
L-var-25272	L-var-25272:none	0	6.78681	0.464	0.008	0	LOC121430852	XM_041628277.1
L-var-06190	L-var-06190:Sp-Timp3b	0	6.77766	0.516	0.009	0	LOC121410434	XM_041602523.1
L-var-13778	L-var-13778:Sp-Arfl5	0	6.76961	0.319	0.005	0	LOC121418876	XM_041613063.1
L-var-02789	L-var-02789:Sp-Zmynd8-2	0	6.72311	0.47	0.005	0	LOC121429251	XM_041626236.1
L-var-22166	L-var-22166:Sp-Msp130r1	0	6.72311	0.319	0.004	0	LOC121427374	XM_041623736.1
L-var-21222	L-var-21222:Sp-Galnt1	0	6.71541	0.316	0.006	0	LOC121426879	XM_041623283.1
L-var-16423	L-var-16423:Sp-Alx4	0	6.68719	0.411	0.006	0	LOC121421339	XM_041616026.1
L-var-05514	L-var-05514:Sp-Cnga3	0	6.67812	0.286	0.004	0	LOC121409244	XM_041601116.1
L-var-24843	L-var-24843:Sp-Rt19	0	6.66811	0.599	0.011	0	LOC121430645	XM_041627968.1
L-var-06484	L-var-06484:Sp-Ankrd6L	0	6.59191	0.349	0.006	0	LOC121410714	XM_041602969.1
L-var-06196	L-var-06196:Sp-Timp3	0	6.45153	0.569	0.017	0	LOC121410442	XM_041602533.1
L-var-22604	L-var-22604:none	0	6.44016	0.342	0.005	0	LOC121427833	XM_041624401.1
L-var-26801	L-var-26801:Sp-Pde3bL	0	6.36717	0.474	0.009	0	LOC121405746	XM_041596700.1
L-var-18396	L-var-18396:Sp-Ptpriz	0	6.27885	0.395	0.007	0	LOC121424184	XM_041619793.1
L-var-03351	L-var-03351:Sp-Sdccag3L	0	6.17985	0.401	0.008	0	LOC121407449	XM_041598525.1
L-var-04340	L-var-04340:Sp-VwdeL-1	2.16473e-290	6.1609	0.263	0.004	4.75462e-286	LOC121408254	XM_041599654.1
L-var-26340	L-var-26340:none	0	6.15929	0.289	0.005	0	LOC121432068	XM_041629909.1
L-var-25422	L-var-25422:none	0	6.06799	0.582	0.018	0
L-var-15342	L-var-15342:Sp-Fgfr2-1	0	6.02208	0.595	0.019	0	LOC121420312	XM_041614898.1
L-var-00558	L-var-00558:Sp-Vegfr10	0	6.00863	0.503	0.012	0	LOC121408625	XM_041600161.1
L-var-06873	L-var-06873:none	0	5.98714	0.355	0.007	0	LOC121411084	XM_041603595.1
L-var-03288	L-var-03288:Sp-Hypp-701	0	5.97634	0.582	0.016	0	LOC121407398	XM_041598452.1
L-var-03352	L-var-03352:Sp-Sdccag3L	0	5.96632	0.773	0.033	0	LOC121407449	XM_041598525.1
L-var-04341	L-var-04341:Sp-VwdeL-1	0	5.90222	0.566	0.016	0	LOC121408254	XM_041599653.1
L-var-26859	L-var-26859:Sp-Hmcn1L-4	0	5.89057	0.467	0.011	0	LOC121406185	XM_041597207.1
L-var-25423	L-var-25423:Sp-LamG/Egff3	0	5.87197	0.467	0.011	0	LOC121431448	XM_041629019.1
L-var-19686	L-var-19686:Sp-Fam20c	1.96804e-276	5.79786	0.266	0.005	4.3226e-272	LOC121425685	XM_041621847.1
L-var-25021	L-var-25021:Sp-Cp	0	5.76363	0.424	0.012	0	LOC121430768	XM_041628160.1
L-var-26974	L-var-26974:Sp-SetL	9.41213e-256	5.72739	0.283	0.008	2.06728e-251	LOC121405811	XM_041596768.1
L-var-12383	L-var-12383:Sp-B4galt6-8	0	5.66501	0.438	0.012	0	LOC121417355	XM_041611035.1
L-var-02106	L-var-02106:Sp-Tbr	0	5.65215	0.786	0.037	0	LOC121422001	XM_041616806.1
L-var-23497	L-var-23497:Sp-Hemic1	0	5.45955	0.507	0.02	0	LOC121428859	XM_041625729.1
L-var-06161	L-var-06161:Sp-IrbitL	0	5.45046	0.793	0.066	0	LOC121410401	XM_041602462.1
L-var-07382	L-var-07382:Sp-Megf6-2	2.90954e-233	5.40458	0.253	0.007	6.39051e-229	LOC121411549	XM_041604340.1
L-var-26091	L-var-26091:Sp-Hypp-3119	0	5.39915	0.372	0.011	0	LOC121431809	XM_041629555.1
L-var-01379	L-var-01379:Sp-CspeN4	1.06601e-238	5.30708	0.289	0.01	2.34137e-234	LOC121415561	XM_041608817.1
L-var-07160	L-var-07160:Sp-Fam55cL	0	5.24231	0.569	0.024	0	LOC121411342	XM_041604014.1
L-var-09971	L-var-09971:Sp-Trpm3-4	0	5.21921	0.882	0.075	0	LOC121415040	XM_041608113.1
L-var-07517	L-var-07517:Sp-Hypp-1159	0	5.14503	0.454	0.017	0	LOC121411687	XM_041604513.1
L-var-22126	L-var-22126:Sp-B3galt1-9	0	5.12567	0.586	0.029	0	LOC121427409	XM_041623786.1
L-var-08946	L-var-08946:Sp-Hypp-290	5.15607e-241	5.10002	0.332	0.015	1.13248e-236	LOC121413939	XM_041606958.1
L-var-19995	L-var-19995:Sp-Ablim1	0	5.09048	0.516	0.03	0	LOC121425736	XM_041621911.1
L-var-20115	L-var-20115:Sp-Ccdc149	0	5.07345	0.724	0.059	0	LOC121425321	XM_041621349.1
L-var-06248	L-var-06248:Sp-Mitf	0	5.05494	0.724	0.048	0	LOC121410498	XM_041602640.1
L-var-19670	L-var-19670:Sp-Sh3bp2	6.64933e-189	5.04969	0.296	0.016	1.46046e-184	LOC121425587	XM_041621688.1
L-var-14260	L-var-14260:Sp-Arl11l2	2.50527e-295	5.01832	0.395	0.017	5.50258e-291	LOC121419336	XM_041613757.1
L-var-07316	L-var-07316:none	3.84646e-247	5.01547	0.382	0.021	8.44837e-243	LOC121412088	XM_041604997.1
L-var-10564	L-var-10564:Sp-Map1aph	0	5.01322	0.658	0.046	0	LOC121415652	XM_041608941.1
L-var-25793	L-var-25793:Sp-Adamts14L	0	4.99633	0.628	0.034	0	LOC121432030	XM_041629850.1
L-var-01872	L-var-01872:Sp-Slc4a10	0	4.90786	0.793	0.088	0	LOC121420025	XM_041614569.1
L-var-07585	L-var-07585:Sp-AgrnL	4.83518e-279	4.89159	0.431	0.024	1.062e-274	LOC121411753	XM_041604597.1
L-var-03813	L-var-03813:Sp-Btub3	1.09912e-175	4.86889	0.303	0.019	2.41411e-171	LOC121407628	XM_041598794.1
L-var-01691	L-var-01691:Sp-Slc4a10	3.96395e-301	4.86711	0.921	0.178	8.70642e-297	LOC121418448	XM_041612370.1
L-var-16968	L-var-16968:Sp-Traf7	0	4.85891	0.559	0.04	0	LOC121422243	XM_041617151.1
L-var-19094	L-var-19094:Sp-Hypp-2747	2.90724e-234	4.8405	0.312	0.013	6.38547e-230
L-var-18688	L-var-18688:none	3.11035e-263	4.84018	0.431	0.026	6.83157e-259	LOC121424368	XM_041620029.1
L-var-08681	L-var-08681:Sp-Lrr/Fn3f	1.83335e-210	4.83885	0.303	0.014	4.02677e-206	LOC121413751	XM_041606682.1
L-var-06408	L-var-06408:Sp-Hypp-3048	0	4.78755	0.694	0.044	0	LOC121410649	XM_041602876.1
L-var-05570	L-var-05570:Sp-Dcst2L3	0	4.7343	0.497	0.02	0	LOC121409282	XM_041601182.1
L-var-17260	L-var-17260:Sp-Radil	9.4867e-210	4.64005	0.312	0.016	2.08366e-205	LOC121423295	XR_005971260.1
L-var-06342	L-var-06342:Sp-Ptprg/Z1	2.68344e-240	4.62516	0.842	0.172	5.8939e-236	LOC121410583	XM_041602763.1
L-var-07069	L-var-07069:Sp-Tcp2	3.93959e-238	4.44529	0.438	0.031	8.65292e-234	LOC121411263	XM_041603880.1
L-var-16950	L-var-16950:none	9.97783e-218	4.42729	0.388	0.026	2.19153e-213	LOC121422420	XM_041617454.1
L-var-01584	L-var-01584:Sp-Nbn1	1.12665e-160	4.40554	0.27	0.016	2.47456e-156	LOC121417485	XM_041611276.1
L-var-04695	L-var-04695:Sp-Cenpj	3.20511e-233	4.36827	0.503	0.046	7.03969e-229	LOC121408528	XM_041600015.1
L-var-15435	L-var-15435:Sp-Atp1a3	1.0965e-294	4.36672	0.868	0.146	2.40835e-290	LOC121420375	XM_041614982.1
L-var-13800	L-var-13800:Sp-Nlr99	3.25124e-172	4.35996	0.332	0.025	7.14102e-168	LOC121418899	XR_005970528.1
L-var-13062	L-var-13062:Sp-Stk35L	5.07823e-200	4.35706	0.401	0.032	1.11538e-195	LOC121418234	XM_041611982.1
L-var-17343	L-var-17343:none	3.19283e-153	4.34661	0.28	0.019	7.01274e-149	LOC121422412	XM_041617431.1
L-var-07246	L-var-07246:Sp-Coro2b	1.93237e-150	4.33892	0.299	0.023	4.24426e-146	LOC121411417	XM_041604144.1
L-var-17342	L-var-17342:none	7.97349e-251	4.31851	0.859	0.183	1.7513e-246	LOC121422412	XM_041617438.1
L-var-09390	L-var-09390:Sp-Tiam2	2.28419e-181	4.28741	0.336	0.024	5.01699e-177	LOC121414227	XM_041607337.1
L-var-13508	L-var-13508:Sp-Hypp2100	1.5757e-150	4.28174	0.25	0.015	3.46087e-146	LOC121418067	XM_041611771.1
L-var-06744	L-var-06744:Sp-Reelin3	4.76275e-292	4.27805	0.566	0.045	1.04609e-287	LOC121410965	XM_041603376.1
L-var-06781	L-var-06781:Sp-Hypp-258	0	4.20159	0.757	0.071	0	LOC121410994	XM_041603443.1
L-var-10006	L-var-10006:none	2.05966e-206	4.19975	0.566	0.071	4.52383e-202	LOC121415064	XM_041608146.1
L-var-17309	L-var-17309:Sp-Card11	3.43601e-197	4.19908	0.474	0.049	7.54685e-193	LOC121422413	XM_041617441.1
L-var-10003	L-var-10003:none	4.63616e-155	4.19669	0.303	0.023	1.01829e-150	LOC121415064	XM_041608146.1
L-var-14288	L-var-14288:Sp-Lrrc68	3.4129e-206	4.1946	0.513	0.056	7.49609e-202	LOC121419364	XM_041613792.1
L-var-06367	L-var-06367:none	2.97157e-289	4.18968	0.655	0.066	6.52676e-285	LOC121410609	XM_041602819.1
L-var-19602	L-var-19602:Sp-Nk7	2.08194e-169	4.13515	0.553	0.085	4.57277e-165	LOC121425033	XM_041620973.1
L-var-23103	L-var-23103:Sp-Fam78a	2.1249e-131	4.12353	0.25	0.018	4.66714e-127	LOC121429035	XM_041625932.1
L-var-01028	L-var-01028:Sp-C8orf45L	2.80457e-140	4.11233	0.257	0.017	6.15995e-136	LOC121412645	XM_041605425.1
L-var-18776	L-var-18776:Sp-Plk2	7.22967e-238	4.06871	0.559	0.057	1.58792e-233	LOC121423809	XM_041619304.1
L-var-07089	L-var-07089:Sp-Anpep-1	2.52425e-220	4.06154	0.421	0.031	5.54427e-216	LOC121411282	XM_041603916.1
L-var-26088	L-var-26088:Sp-Ank2h	2.80117e-187	4.0239	0.352	0.025	6.1525e-183	LOC121431809	XM_041629554.1
L-var-03367	L-var-03367:none	1.78998e-157	4.02186	0.638	0.131	3.93151e-153	LOC121407463	XM_041598545.1
L-var-21957	L-var-21957:Sp-Sh2d5	1.63272e-137	4.01217	0.283	0.023	3.58611e-133	LOC121428104	XM_041624690.1
L-var-18632	L-var-18632:Sp-Unk-24	4.2152e-151	3.95556	0.329	0.028	9.25826e-147	LOC121424101	XM_041619699.1
L-var-02152	L-var-02152:none	4.2755e-151	3.93461	0.296	0.022	9.3907e-147	LOC121422431	XM_041617488.1
L-var-23148	L-var-23148:Sp-Map2k7	1.35733e-193	3.92629	0.602	0.088	2.98125e-189	LOC121429274	XM_041626265.1
L-var-06331	L-var-06331:Sp-Fgd4	2.48819e-167	3.92521	0.352	0.029	5.46507e-163	LOC121410570	XM_041602747.1
L-var-26053	L-var-26053:none	1.48693e-185	3.90675	0.543	0.072	3.26589e-181	LOC121431675	XM_041629325.1
L-var-07424	L-var-07424:Sp-Fln	3.83242e-218	3.84658	0.78	0.15	8.41752e-214	LOC121411587	XM_041604384.1
L-var-16151	L-var-16151:Sp-Casc1	7.61029e-157	3.84208	0.819	0.274	1.67153e-152	LOC121422099	XM_041616915.1
L-var-06330	L-var-06330:none	1.58166e-141	3.83566	0.316	0.028	3.47396e-137	LOC121410570	XM_041602742.1
L-var-13492	L-var-13492:none	6.88685e-135	3.83345	0.312	0.029	1.51263e-130	LOC121417975	XM_041611682.1
L-var-11564	L-var-11564:Sp-Thsd7L1	5.93333e-131	3.82173	0.316	0.031	1.3032e-126	LOC121416859	XM_041610380.1
L-var-18631	L-var-18631:Sp-Adam/Ts	2.34536e-126	3.81418	0.257	0.02	5.15135e-122	LOC121424226	XM_041619834.1
L-var-02389	L-var-02389:Sp-Exoc3L	6.80428e-161	3.81282	0.388	0.038	1.49449e-156	LOC121424784	XM_041620587.1
L-var-12870	L-var-12870:Sp-Zf(cchc)26-2	9.49632e-41	3.7973	0.27	0.07	2.08577e-36	LOC121417534	XM_041611259.1
L-var-13759	L-var-13759:Sp-Napa	7.9308e-111	3.78623	0.25	0.022	1.74192e-106	LOC121418865	XM_041613049.1
L-var-19168	L-var-19168:none	3.89545e-141	3.76232	0.339	0.033	8.55596e-137	LOC121423702	XM_041619132.1
L-var-13639	L-var-13639:Sp-Adap1L	6.67649e-173	3.74178	0.365	0.03	1.46642e-168	LOC121418758	XM_041612845.1
L-var-12874	L-var-12874:Sp-Kif21A	1.2927e-180	3.70444	0.461	0.05	2.83929e-176	LOC121417538	XR_005970379.1
L-var-20334	L-var-20334:Sp-Prom1	2.11982e-141	3.69816	0.336	0.032	4.65598e-137	LOC121424710	XM_041620458.1
L-var-13948	L-var-13948:Sp-Cfln	1.38133e-127	3.67978	0.276	0.023	3.03396e-123	LOC121419033	XM_041613310.1
L-var-17344	L-var-17344:Sp-Hypp-2260	2.60374e-220	3.67591	0.684	0.104	5.71884e-216	LOC121422412	XM_041617434.1
L-var-18330	L-var-18330:Sp-Hsp40B	1.66354e-179	3.65939	0.562	0.08	3.65379e-175	LOC121423762	XM_041619249.1
L-var-02558	L-var-02558:Sp-Gelslnph	2.25412e-237	3.65452	0.852	0.173	4.95094e-233	LOC121426551	XM_041622913.1
L-var-14158	L-var-14158:Sp-Spast	8.13292e-122	3.65418	0.296	0.029	1.78631e-117	LOC121419232	XM_041613602.1
L-var-21956	L-var-21956:Sp-Hypp-2414	1.34438e-195	3.63997	0.53	0.062	2.95279e-191	LOC121427666	XM_041624180.1
L-var-05039	L-var-05039:Sp-Plxdc2-1	8.00286e-155	3.60964	0.378	0.038	1.75775e-150	LOC121408805	XM_041600457.1
L-var-01219	L-var-01219:Sp-Npnt	1.06185e-186	3.60006	0.539	0.069	2.33225e-182	LOC121414266	XM_041607385.1
L-var-17978	L-var-17978:none	2.51134e-160	3.5905	0.401	0.041	5.51591e-156	LOC121422192	XM_041617086.1
L-var-06184	L-var-06184:Sp-ActinL7	2.87736e-153	3.58238	0.395	0.042	6.31984e-149	LOC121410429	XM_041602517.1
L-var-01585	L-var-01585:Sp-Hypp-869	2.27513e-132	3.52967	0.375	0.044	4.99709e-128	LOC121417485	XM_041611215.1
L-var-17980	L-var-17980:Sp-A2bp1	3.84056e-164	3.51256	0.421	0.045	8.4354e-160	LOC121422192	XM_041617086.1
L-var-17421	L-var-17421:Sp-Ankrd54	9.73475e-165	3.4944	0.697	0.153	2.13814e-160	LOC121422620	XM_041617778.1
L-var-05573	L-var-05573:none	5.69136e-241	3.48801	0.464	0.034	1.25005e-236	LOC121409284	XM_041601185.1
L-var-09207	L-var-09207:none	2.2648e-111	3.48342	0.303	0.034	4.97441e-107	LOC121414121	XM_041607186.1
L-var-11561	L-var-11561:Sp-Siah	8.57685e-130	3.47998	0.398	0.052	1.88382e-125	LOC121416856	XM_041610373.1
L-var-04252	L-var-04252:Sp-Ppap2b	2.40612e-117	3.46076	0.306	0.032	5.28479e-113	LOC121408182	XM_041599545.1
L-var-02944	L-var-02944:Sp-Rab31	3.35243e-180	3.44774	0.615	0.099	7.36327e-176	LOC121407100	XM_041598030.1
L-var-06790	L-var-06790:Sp-Lrig1	7.72929e-194	3.42398	0.806	0.184	1.69766e-189	LOC121411004	XM_041603461.1
L-var-12888	L-var-12888:Sp-Kif21	7.75371e-153	3.40218	0.47	0.062	1.70303e-148	LOC121417551	XR_005970384.1
L-var-20274	L-var-20274:Sp-Cnnm2	2.69137e-161	3.39722	0.477	0.061	5.91134e-157	LOC121425519	XM_041621596.1
L-var-07479	L-var-07479:Sp-Hypp-2495	1.82862e-153	3.39136	0.628	0.126	4.01639e-149	LOC121411647	XM_041604464.1
L-var-00889	L-var-00889:Sp-Tbc1d4L-1	1.29458e-94	3.32852	0.27	0.031	2.84341e-90	LOC121411116	XM_041603666.1
L-var-07484	L-var-07484:Sp-Cntrn	3.98935e-159	3.32463	0.635	0.122	8.7622e-155	LOC121411652	XM_041604473.1
L-var-23085	L-var-23085:Sp-Tlr034	2.22126e-133	3.32138	0.438	0.062	4.87878e-129	LOC121428836	XM_041625703.1
L-var-17522	L-var-17522:Sp-Irsp53	1.01193e-170	3.31453	0.599	0.096	2.22261e-166	LOC121422198	XM_041617096.1
L-var-18432	L-var-18432:Sp-Tagln2	1.11354e-147	3.30599	0.539	0.088	2.44577e-143	LOC121423883	XM_041619403.1
L-var-11589	L-var-11589:Sp-Hypp-2994	1.22233e-143	3.30286	0.398	0.046	2.68472e-139	LOC121416879	XM_041610405.1
L-var-02384	L-var-02384:Sp-Snx17	4.20619e-110	3.27488	0.385	0.057	9.23848e-106	LOC121424725	XM_041620481.1
L-var-09843	L-var-09843:none	3.32042e-192	3.27314	0.414	0.035	7.29297e-188	LOC121414522	XM_041607730.1
L-var-20459	L-var-20459:Sp-Hypp-1984	4.98486e-207	3.26296	0.559	0.065	1.09487e-202	LOC121426187	XM_041622390.1
L-var-19020	L-var-19020:Sp-ElavL	1.27996e-286	3.24265	0.891	0.137	2.81129e-282	LOC121423825	XM_041619328.1
L-var-05591	L-var-05591:Sp-Txndc14	3.01206e-131	3.23062	0.595	0.13	6.6157e-127	LOC121409297	XM_041601214.1
L-var-25696	L-var-25696:Sp-Hypp-713	1.97091e-98	3.21702	0.342	0.05	4.32891e-94	LOC121430477	XM_041627746.1
L-var-03552	L-var-03552:Sp-Ndrg1L	9.37998e-139	3.21529	0.625	0.136	2.06022e-134	LOC121407617	XM_041598782.1
L-var-26096	L-var-26096:Sp-Ccdc6	4.32997e-138	3.20213	0.513	0.086	9.51034e-134	LOC121431598	XM_041629158.1
L-var-06140	L-var-06140:Sp-Lisp1	2.71778e-174	3.17254	0.822	0.229	5.96933e-170	LOC121410380	XM_041602425.1
L-var-23662	L-var-23662:Sp-Hypp-112	1.33316e-144	3.16709	0.605	0.119	2.92816e-140	LOC121429194	XM_041626141.1
L-var-24301	L-var-24301:Sp-Colp3a	5.06371e-189	3.14002	0.862	0.22	1.11219e-184	LOC121429627	XM_041626764.1
L-var-23339	L-var-23339:Sp-Fkbp15	1.13045e-104	3.13843	0.405	0.067	2.48292e-100	LOC121429071	XM_041625976.1
L-var-07208	L-var-07208:Sp-Hypp-2404	4.67101e-115	3.13547	0.414	0.063	1.02594e-110	LOC121411390	XM_041604091.1
L-var-25974	L-var-25974:Sp-Rassf2	5.83872e-102	3.12	0.411	0.071	1.28242e-97	LOC121431632	XM_041629228.1
L-var-14315	L-var-14315:Sp-Rin2L	1.65478e-69	3.10321	0.266	0.042	3.63456e-65	LOC121419384	XM_041613838.1
L-var-17979	L-var-17979:Sp-A2bp1	1.23386e-141	3.08224	0.497	0.074	2.71006e-137	LOC121422192	XM_041617087.1
L-var-06548	L-var-06548:Sp-Sim-wsk-ald-syn-ph	1.42257e-158	3.07767	0.691	0.148	3.12453e-154	LOC121410776	XM_041603080.1
L-var-06784	L-var-06784:Sp-Unk-21	1.59161e-85	3.06047	0.401	0.079	3.49582e-81	LOC121410998	XM_041603452.1
L-var-17188	L-var-17188:Sp-Tirc7	1.23465e-74	3.04081	0.263	0.038	2.71178e-70	LOC121422331	XM_041617299.1
L-var-02796	L-var-02796:Sp-Trak1L	6.41972e-98	3.03639	0.556	0.141	1.41003e-93	LOC121429337	XM_041626357.1
L-var-18991	L-var-18991:Sp-Rnf11	4.59792e-88	3.01961	0.316	0.047	1.00989e-83	LOC121423644	XM_041619059.1
L-var-24511	L-var-24511:Sp-Rhogef4	1.2696e-73	3.01483	0.276	0.043	2.78856e-69	LOC121429428	XM_041626413.1
L-var-06336	L-var-06336:none	1.31092e-185	3.00844	0.385	0.031	2.8793e-181	LOC121410576	XM_041602752.1
L-var-24322	L-var-24322:Sp-Atp11	5.59002e-173	2.99389	1	0.952	1.22779e-168	LOC121430258	XM_041627535.1
L-var-18349	L-var-18349:Sp-Pgm1	5.74003e-99	2.96438	0.47	0.096	1.26074e-94	LOC121423662	XM_041619082.1
L-var-05083	L-var-05083:Sp-C17orf85L	7.64187e-55	2.95702	0.332	0.081	1.67846e-50	LOC121408851	XM_041600525.1
L-var-17062	L-var-17062:Sp-Unk-33	1.18023e-69	2.95296	0.293	0.05	2.59226e-65	LOC121422333	XM_041617310.1
L-var-03931	L-var-03931:Sp-Vps9d1	1.41764e-71	2.94793	0.286	0.047	3.11371e-67	LOC121407925	XM_041599171.1
L-var-04448	L-var-04448:Sp-CebpaL	3.97653e-86	2.94531	0.372	0.067	8.73405e-82	LOC121408340	XM_041599772.1
L-var-10510	L-var-10510:Sp-Homer2	4.13077e-121	2.9362	0.605	0.143	9.07283e-117	LOC121415609	XM_041608890.1
L-var-03934	L-var-03934:Sp-Hypp-2383	8.20166e-152	2.93416	0.753	0.195	1.80141e-147	LOC121407927	XM_041599176.1
L-var-19779	L-var-19779:Sp-Exoc6	1.63881e-120	2.91036	0.556	0.115	3.59947e-116	LOC121424885	XM_041620736.1
L-var-07745	L-var-07745:Sp-Hypp-2173	2.64524e-98	2.90954	0.582	0.15	5.81e-94	LOC121411899	XM_041604788.1
L-var-02045	L-var-02045:Sp-Hypp-2681	9.38558e-64	2.89751	0.286	0.052	2.06145e-59	LOC121421484	XM_041616222.1
L-var-02009	L-var-02009:Sp-Hypp-1814	2.13097e-70	2.89279	0.306	0.055	4.68047e-66	LOC121421233	XM_041615899.1
L-var-07074	L-var-07074:Sp-Idh2	1.58983e-153	2.86073	0.839	0.276	3.49191e-149	LOC121411271	XM_041603896.1
L-var-09328	L-var-09328:Sp-Itsn2	9.08752e-81	2.86014	0.352	0.064	1.99598e-76	LOC121414186	XM_041607260.1
L-var-05791	L-var-05791:Sp-PstpipL2	3.95094e-112	2.85753	0.582	0.135	8.67784e-108	LOC121410036	XM_041601855.1
L-var-06224	L-var-06224:Sp-PlexA4-2	3.30376e-98	2.84523	0.385	0.062	7.25639e-94	LOC121410471	XM_041602592.1
L-var-05866	L-var-05866:Sp-Iqsec1	6.63197e-73	2.84145	0.312	0.055	1.45665e-68	LOC121410118	XM_041602000.1
L-var-22729	L-var-22729:Sp-Ralgps1	5.52292e-64	2.84102	0.263	0.044	1.21305e-59	LOC121428331	XM_041624904.1
L-var-17266	L-var-17266:Sp-Adap1	8.25739e-132	2.82298	0.648	0.15	1.81365e-127	LOC121422773	XM_041617958.1
L-var-10459	L-var-10459:Sp-Mtmr12L	1.02755e-68	2.81541	0.312	0.058	2.25691e-64	LOC121415560	XM_041608815.1
L-var-26865	L-var-26865:Sp-Dgki	6.03381e-83	2.81483	0.362	0.065	1.32527e-78	LOC121405819	XM_041596782.1
L-var-22477	L-var-22477:Sp-MmeL	6.94367e-56	2.7878	0.253	0.046	1.52511e-51	LOC121427596	XM_041624069.1
L-var-00301	L-var-00301:Sp-Fgf	3.20047e-91	2.7816	0.507	0.118	7.0295e-87	LOC121429921	XM_041627221.1
L-var-23325	L-var-23325:none	7.5797e-146	2.77789	0.438	0.053	1.66481e-141	LOC121428690	XM_041625495.1
L-var-14045	L-var-14045:Sp-Ppp1cb	1.26535e-148	2.75809	0.928	0.463	2.77921e-144	LOC121419133	XM_041613453.1
L-var-24050	L-var-24050:Sp-Pak1	1.72806e-125	2.74544	0.566	0.112	3.79552e-121	LOC121429698	XM_041626866.1
L-var-22413	L-var-22413:Sp-Copb2L	2.49302e-104	2.73105	0.671	0.207	5.47566e-100	LOC121428011	XM_041624591.1
L-var-01569	L-var-01569:Sp-Krit1	1.68092e-71	2.72551	0.444	0.114	3.69196e-67	LOC121417354	XM_041611037.1
L-var-06106	L-var-06106:Sp-Fn3/Ig-2	6.76122e-54	2.71081	0.296	0.065	1.48504e-49	LOC121410349	XM_041602375.1
L-var-24302	L-var-24302:Sp-Colp4a-1	2.90163e-137	2.7017	0.701	0.169	6.37313e-133	LOC121429798	XM_041627031.1
L-var-06225	L-var-06225:Sp-PlexA4-2	1.30947e-113	2.68321	0.562	0.123	2.87613e-109	LOC121410472	XM_041602593.1
L-var-18027	L-var-18027:Sp-Dmc1	5.5244e-65	2.68091	0.27	0.045	1.21338e-60	LOC121423155	XM_041618458.1
L-var-14008	L-var-14008:Sp-Msk-1	3.27852e-54	2.66956	0.273	0.055	7.20093e-50	LOC121419097	XM_041613408.1
L-var-05868	L-var-05868:Sp-Wash1-1	1.84322e-84	2.66824	0.5	0.126	4.04845e-80	LOC121410119	XM_041602003.1
L-var-14306	L-var-14306:Sp-Psen	1.40564e-89	2.66331	0.539	0.143	3.08734e-85	LOC121419380	XM_041613820.1
L-var-01642	L-var-01642:Sp-Asph	6.5585e-82	2.65854	0.526	0.147	1.44051e-77	LOC121431135	XM_041628644.1
L-var-25210	L-var-25210:Sp-Sgk	4.8651e-103	2.64414	0.53	0.117	1.06857e-98	LOC121430776	XM_041628168.1
L-var-10468	L-var-10468:Sp-Snx27	5.3706e-79	2.62827	0.431	0.097	1.1796e-74	LOC121414909	XM_041607956.1
L-var-26847	L-var-26847:Sp-Dusp8/16	7.13447e-47	2.61053	0.365	0.108	1.56701e-42	LOC121406364	XM_041597400.1
L-var-18916	L-var-18916:Sp-GadD45	3.54435e-55	2.61031	0.408	0.116	7.78482e-51	LOC121424216	XM_041619824.1
L-var-24303	L-var-24303:Sp-Colp4a-2	1.60465e-125	2.60751	0.678	0.167	3.52446e-121	LOC121429798	XM_041627031.1
L-var-17100	L-var-17100:Sp-Snx8	1.03226e-63	2.60535	0.306	0.059	2.26725e-59	LOC121422266	XM_041617183.1
L-var-04808	L-var-04808:Sp-Tbc1d10b	9.80882e-113	2.59724	0.737	0.248	2.15441e-108	LOC121408605	XM_041600130.1
L-var-08049	L-var-08049:Sp-PicalmL	3.02914e-70	2.58745	0.339	0.065	6.6532e-66	LOC121413317	XM_041606100.1
L-var-06743	L-var-06743:Sp-Arf1l1	1.75653e-71	2.57952	0.339	0.065	3.85804e-67	LOC121410964	XM_041603375.1
L-var-23767	L-var-23767:Sp-FarpL-1	2.88178e-76	2.5576	0.434	0.1	6.32954e-72	LOC121429837	XM_041627082.1
L-var-26268	L-var-26268:Sp-Ewamph	4.96484e-113	2.54092	0.628	0.155	1.09048e-108	LOC121431611	XM_041629178.1
L-var-07945	L-var-07945:Sp-Usp45L	2.46352e-50	2.53562	0.28	0.061	5.41087e-46	LOC121413252	XM_041606005.1
L-var-14314	L-var-14314:Sp-77kDamaps	1.54627e-144	2.52747	0.845	0.263	3.39624e-140	LOC446198	XM_041613833.1
L-var-13643	L-var-13643:Sp-Fra2	1.04161e-113	2.52597	0.789	0.295	2.2878e-109	LOC121418762	XM_041612859.1
L-var-14256	L-var-14256:Sp-My10f-1	4.78969e-106	2.52402	0.497	0.097	1.05201e-101	LOC121419333	XM_041613748.1
L-var-19687	L-var-19687:Sp-Cpeb2	1.95257e-68	2.51428	0.382	0.085	4.28862e-64	LOC121425103	XM_041621080.1
L-var-13522	L-var-13522:Sp-Actinin	8.35628e-45	2.49963	0.26	0.058	1.83537e-40	LOC121418647	XM_041612625.1
L-var-06130	L-var-06130:Sp-Cdc42se2	2.5788e-123	2.48592	0.694	0.18	5.66408e-119	LOC121410373	XM_041602413.1
L-var-18395	L-var-18395:Sp-Ssx2ip	1.56995e-71	2.46917	0.405	0.091	3.44825e-67	LOC121423773	XM_041619260.1
L-var-24857	L-var-24857:Sp-Rab8	2.10881e-50	2.46421	0.299	0.068	4.63179e-46	LOC121430885	XM_041628310.1
L-var-08168	L-var-08168:Sp-PicalmL	1.86096e-82	2.46234	0.503	0.127	4.0874e-78	LOC121413410	XM_041606220.1
L-var-14002	L-var-14002:Sp-Exoc5	2.80441e-71	2.45886	0.405	0.092	6.1596e-67	LOC121419089	XM_041613392.1
L-var-25709	L-var-25709:Sp-Xyli	2.66158e-62	2.44717	0.332	0.07	5.8459e-58	LOC121431111	XM_041628610.1
L-var-00456	L-var-00456:Sp-Mospd2	9.76862e-64	2.43466	0.368	0.084	2.14558e-59	LOC121407611	XM_041598771.1
L-var-00627	L-var-00627:Sp-Atp8a1-1	5.16369e-58	2.43459	0.391	0.105	1.13415e-53	LOC121409286	XM_041601220.1
L-var-18518	L-var-18518:Sp-Ssx2ip	4.74704e-67	2.41113	0.368	0.079	1.04264e-62	LOC121423717	XM_041619148.1
L-var-18763	L-var-18763:none	6.95482e-203	2.39461	0.467	0.041	1.52756e-198	LOC121423458	XM_041618799.1
L-var-06699	L-var-06699:Sp-Grip1	2.66696e-56	2.37822	0.349	0.084	5.8577e-52	LOC121410917	XM_041603305.1
L-var-22791	L-var-22791:Sp-6Afcol	7.43848e-254	2.35723	0.674	0.076	1.63379e-249	LOC121429185	XM_041626128.1
L-var-19054	L-var-19054:Sp-St6L	4.79473e-51	2.34763	0.355	0.094	1.05311e-46	LOC121423990	XM_041619551.1
L-var-02672	L-var-02672:Sp-Fdft1	6.63323e-46	2.33741	0.319	0.083	1.45692e-41	LOC121428167	XM_041624769.1
L-var-06800	L-var-06800:Sp-Pmca	1.08361e-48	2.33722	0.273	0.059	2.38004e-44	LOC121411017	XM_041603474.1
L-var-12367	L-var-12367:Sp-Smarcd1L	1.77015e-43	2.33402	0.257	0.057	3.88795e-39	LOC121417345	XM_041611024.1
L-var-00245	L-var-00245:Sp-Hypp-912	1.69701e-92	2.31184	0.743	0.301	3.72732e-88	LOC121424392	XM_041620101.1
L-var-17625	L-var-17625:Sp-Gcnt2-3	2.84156e-53	2.29763	0.408	0.118	6.24119e-49	LOC121422393	XM_041617401.1
L-var-04752	L-var-04752:none	3.47632e-67	2.28648	0.474	0.133	7.63539e-63	LOC121408577	XM_041600090.1
L-var-14400	L-var-14400:Sp-Ets1/2	4.01043e-48	2.28562	0.273	0.059	8.80852e-44	LOC121419770	XM_041614223.1
L-var-01508	L-var-01508:Sp-RalA	4.84261e-87	2.2759	0.704	0.268	1.06363e-82	LOC121416754	XM_041610214.1
L-var-17355	L-var-17355:none	5.80006e-75	2.26562	0.454	0.108	1.27392e-70	LOC121422493	XM_041617581.1
L-var-10619	L-var-10619:Sp-Rit1	1.79534e-41	2.26375	0.263	0.062	3.94329e-37	LOC121415707	XM_041609018.1
L-var-21431	L-var-21431:Sp-Ankrd28	5.46175e-51	2.24666	0.349	0.09	1.19962e-46	LOC121425903	XM_041622006.1
L-var-02232	L-var-02232:Sp-Alk1/2	7.38549e-64	2.24647	0.441	0.118	1.62215e-59	LOC121423221	XM_041618543.1
L-var-07104	L-var-07104:Sp-Hypp-616	4.46852e-75	2.23684	0.546	0.16	9.81466e-71	LOC121411297	XM_041603951.1
L-var-26236	L-var-26236:none	1.67032e-41	2.23097	0.273	0.067	3.66869e-37	LOC121431737	XM_041629426.1
L-var-03286	L-var-03286:Sp-Hypp-86	2.01659e-79	2.2302	0.355	0.063	4.42924e-75	LOC121407396	XM_041598451.1
L-var-13536	L-var-13536:Sp-Syne1L	1.16478e-78	2.22999	0.507	0.13	2.55833e-74	LOC121418655	XM_041612638.1
L-var-06616	L-var-06616:Sp-Clasp2	4.61707e-62	2.22865	0.493	0.152	1.01409e-57	LOC121410850	XM_041603185.1
L-var-13840	L-var-13840:Sp-Cep170L	4.63986e-43	2.20685	0.336	0.096	1.0191e-38	LOC121418931	XM_041613147.1
L-var-22261	L-var-22261:Sp-Hypp-2954	5.4568e-58	2.20361	0.49	0.159	1.19853e-53	LOC121427221	XM_041623509.1
L-var-14556	L-var-14556:Sp-Erg	9.29329e-137	2.17627	0.408	0.048	2.04118e-132	LOC121419884	XM_041614352.1
L-var-16333	L-var-16333:Sp-Calu	6.07809e-96	2.1729	0.74	0.256	1.33499e-91	LOC121421134	XM_041615790.1
L-var-05084	L-var-05084:Sp-C17orf85L	4.06455e-33	2.16608	0.372	0.139	8.92739e-29	LOC121408851	XM_041600525.1
L-var-02331	L-var-02331:none	4.36439e-87	2.16385	0.674	0.224	9.58595e-83	LOC121424258	XM_041619880.1
L-var-20462	L-var-20462:Sp-Khc	7.88001e-68	2.16162	0.592	0.214	1.73076e-63	LOC121425891	XM_041621981.1
L-var-23174	L-var-23174:Sp-Rapgef1	1.98823e-52	2.16159	0.362	0.093	4.36695e-48	LOC121429166	XM_041626102.1
L-var-13209	L-var-13209:Sp-Daple	2.0546e-63	2.15776	0.533	0.175	4.51273e-59	LOC121418367	XM_041612195.1
L-var-13087	L-var-13087:Sp-Ehbp1L	1.92919e-50	2.15696	0.395	0.115	4.23727e-46	LOC121418260	XM_041612023.1
L-var-05572	L-var-05572:Sp-SmtnL-2	1.80685e-15	2.14902	0.457	0.277	3.96857e-11	LOC121409284	XM_041601187.1
L-var-21403	L-var-21403:Sp-Hecw1L	2.16125e-30	2.13547	0.253	0.074	4.74697e-26	LOC121426035	XM_041622167.1
L-var-02450	L-var-02450:Sp-Mlcka	2.2984e-39	2.13498	0.388	0.133	5.04822e-35	LOC121425215	XM_041621234.1
L-var-08169	L-var-08169:none	1.82129e-49	2.1278	0.5	0.186	4.00028e-45	LOC121413410	XM_041606220.1
L-var-13802	L-var-13802:none	9.01505e-38	2.11374	0.263	0.067	1.98007e-33	LOC121418900	XM_041613092.1
L-var-24089	L-var-24089:Sp-Nck	4.59189e-37	2.08675	0.276	0.074	1.00856e-32	LOC121430345	XM_041627622.1
L-var-01434	L-var-01434:Sp-Z64	2.50867e-24	2.08489	0.257	0.088	5.51004e-20	LOC121415989	XM_041609413.1
L-var-07545	L-var-07545:Sp-Slc26a5	7.3552e-31	2.08053	0.26	0.076	1.6155e-26	LOC121411716	XM_041604548.1
L-var-18227	L-var-18227:Sp-Eps15l1l	4.56445e-55	2.06395	0.444	0.132	1.00254e-50	LOC121424591	XM_041620340.1
L-var-13770	L-var-13770:none	3.32966e-43	2.04607	0.401	0.132	7.31326e-39	LOC121418871	XM_041613056.1
L-var-12394	L-var-12394:Sp-Smarcd1L	4.54658e-32	2.03732	0.263	0.076	9.9861e-28	LOC121417362	XM_041611046.1
L-var-27063	L-var-27063:Sp-Gal3st	8.10972e-44	2.0367	0.355	0.104	1.78122e-39	LOC121406161	XM_041597180.1
L-var-14022	L-var-14022:Sp-Dlg1L	1.42086e-67	2.02318	0.586	0.202	3.12078e-63	LOC121419108	XM_041613423.1
L-var-20633	L-var-20633:Sp-BetaGi	3.09859e-46	2.014	0.388	0.117	6.80574e-42	LOC121426396	XM_041622684.1
L-var-14040	L-var-14040:Sp-AktL1	1.57666e-49	2.01384	0.441	0.143	3.46298e-45	LOC121419129	XM_041613450.1
