# Supplementary material for: BMP signaling regulates dorsal skeletal growth in the sea urchin embryo
Source: Development. 2026 Apr 23;153(16):dev205344. doi: 10.1242/dev.205344 (PMC13200730; doi:10.1242/dev.205344)
Supplement: Table S8. Manually curated mRNAs with known PMC enrichment. — This table contains all mRNAs that were known to be strongly expressed in PMCs or relevant to skeletogenesis based on previous data (see Materials and Methods) which were compared to our RNA-seq data to determine if the expression of these mRNAs was impacted by axitinib or K02288 treatment. [file develop-153-205344-TableS8.xlsx]

## Sheet: Affected other GOIs
TF Gene Name	LV_LOC_ID	Drug Match Type		VEGF Pathway Gene Name	LV_LOC_ID	Drug Match Type		BMP Pathway Gene Name	LV_LOC_ID	Drug Match Type		Nodal Pathway Gene Name	LV_LOC_ID	Drug Match Type		Other PMC enriched Gene Name	LV_LOC_ID	Drug Match Type
Ets1-2	LOC121419770	Axitinib down		flt1 (Sp-VEGFR10)	LOC121408625	Axitinib down		Bmp2/4	LOC446159	Axitinib down		Nodal	LOC121431988	K02288 down/Axitinib up		Lrr15L	LOC121410563	K02288/Axitinib down
MyoD	LOC121405904	Axitinib down						Bmper (Sp-BmperL)	LOC121424882	Axitinib down		Lefty	LOC121418144	K02288 down		uncharacterized	LOC121411544	K02288/Axitinib down
Prox1	LOC121418266	Axitinib down						BMP5/8	LOC121431669	unaffected		Chordin	LOC121427607	Axitinib down		uncharacterized	LOC121415626	K02288/Axitinib down
MyoR2	LOC121430479	Axitinib down						Alk1/2	LOC121423221	unaffected		Alk4/5/7	LOC121428697	unaffected		uncharacterized	LOC121427517	K02288/Axitinib down
Alx1	LOC447794	Axitinib up						Alk3/6	LOC121431952	unaffected		Cripto	LOC121423938	K02288 up		uncharacterized	LOC121431115	K02288/Axitinib down
Erg	LOC121419884	Axitinib up						Smad1/5/8	LOC121408094	unaffected		ACVRII	LOC121410552	not affected		Rhogap24I2	LOC121432263	K02288/Axitinib down
SmadIP	LOC121411537	K02288 down						BMPR2	LOC121411232	unaffected						uncharacterized	LOC121432130	K02288/Axitinib down
Hhex	LOC121424894	K02288/Axitinib down														coronin7	LOC121407526	K02288 down
Mitf	LOC121410498	unaffected						Hox1/Hox7	LOC121410693	K02288 down						Otop2L	LOC121426418	K02288 down
E78	LOC121421023	unaffected						Hox9	LOC121410695	K02288 down						Mmp16	LOC121409096	K02288 down
ElfA/B	LOC12131873	unaffected														uncharacterized	LOC121411291	K02288 down
erf	LOC12149942	unaffected														uncharacterized	LOC121418355	K02288 down
Jun	LOC121423647	unaffected														Exoc4	LOC121425692	K02288 down
Mef2	LOC121415207	unaffected														Ptpn6_11	LOC121427246	K02288 down
Nfe2	LOC121424654	unaffected														Klhl29-2	LOC121430801	K02288 down
Pitx1	LOC121405583	unaffected														uncharacterized	LOC121432123	K02288 down
Nr1m3	LOC121409217	unaffected														Sm30F	LOC121406359	K02288 down
Rel	LOC121418320	unaffected														Mamdc4-3	LOC121418011	K02288 up/Axitinib down
Smad2/3	LOC121411930	unaffected														activin/inhibin-like, Sp-MstnB	LOC121426703	K02288/Axitinib up
Tbx2/3	LOC446194	unaffected
Tbr	LOC121422001	unaffected
Usf	LOC121420461	unaffected
Xbp1	LOC121406953	unaffected
Thrb	LOC121425320	unaffected
Six3	LOC121418890	unaffected
Sox6L	LOC121422139	unaffected
Klf2/4	LOC121423744	unaffected
Curated TFs
Gata3	LOC121411816	K02288 down
Scl	LOC121423567	unaffected
