# Supplementary material for: BMP signaling regulates dorsal skeletal growth in the sea urchin embryo
Source: Development. 2026 Apr 23;153(16):dev205344. doi: 10.1242/dev.205344 (PMC13200730; doi:10.1242/dev.205344)
Supplement: Table S9. Comparison of scRNA-seq PMC-enriched mRNA list and drug-affected mRNAs. — This table summarizes the genes identified as PMC enriched in the scRNA-seq that were also identified as affected by either drug in the total RNA-seq experiment performed in this study. [file develop-153-205344-TableS9.xlsx]

## Sheet: Drug Affected log2fc>2
LOC_gene_name_Wray_Only	description	Match type	gene symbol	p_val (Greg Wray SC data)	avg_log2FC (Greg Wray SC data)
LOC121416090	glycine-rich protein DOT1-like && - && -	Axitinib down	Sp-LOC100891313 (Sp-Hypp-2998, Sp-Hyp-2999)	0	8.73403
LOC121428545	ficolin-3-like && sp|O75636|FCN3_HUMAN Ficolin-3 OS=Homo sapiens OX=9606 GN=FCN3 PE=1 SV=2 && PF00147:Fibrinogen beta and gamma chains, C-terminal globular domain	Axitinib down	angpt1l (Sp-FReD)	0	8.60491
LOC121409093	macrophage metalloelastase-like && sp|P34960|MMP12_MOUSE Macrophage metalloelastase OS=Mus musculus OX=10090 GN=Mmp12 PE=1 SV=3 && PF01471:Putative peptidoglycan binding domain|PF00413:Matrixin|PF00045:Hemopexin	Axitinib down	Sp-LOC586753 (Sp-Mtmmpe)	0	8.58759
LOC121406053	translation initiation factor IF-2-like && - && -	Axitinib down	Sp-LOC577685 (Sp-Clectin/PMC1)	0	8.57387
LOC121409094	stromelysin-1-like && sp|Q10739|MMP14_RAT Matrix metalloproteinase-14 OS=Rattus norvegicus OX=10116 GN=Mmp14 PE=2 SV=2 && PF00045:Hemopexin|PF00413:Matrixin|PF01471:Putative peptidoglycan binding domain	Axitinib down	Sp-LOC586737	0	8.47912
LOC121416200	glycine-rich cell wall structural protein 1.0-like && - && -	Axitinib down	p16 (Sp-P16)	0	8.36012
LOC121424209	uncharacterized LOC121424209 && sp|Q7Z408|CSMD2_HUMAN CUB and sushi domain-containing protein 2 OS=Homo sapiens OX=9606 GN=CSMD2 PE=1 SV=2 && PF00530:Scavenger receptor cysteine-rich domain|PF01822:WSC domain|PF00084:Sushi repeat (SCR repeat)	Axitinib down	Sp-LOC756768 (Sp-Prss12L_2)	0	7.79213
LOC121425028	IgGFc-binding protein-like%2C transcript variant X1 && sp|Q9Y6R7|FCGBP_HUMAN IgGFc-binding protein OS=Homo sapiens OX=9606 GN=FCGBP PE=1 SV=3 && PF17517:IgGFc binding protein	Axitinib down	p58a (Sp-p58-a)	0	7.52458
LOC121428634	uncharacterized LOC121428634%2C transcript variant X5 && - && -	Axitinib down	SpP19L (Sp-P19)	0	7.49319
LOC121411681	uncharacterized LOC121411681 && - && -	Axitinib down	Sp-LOC115919110	0	7.33923
LOC121410970	gamma-aminobutyric acid receptor subunit gamma-2-like%2C transcript variant X1 && sp|O93430|GLRA1_DANRE Glycine receptor subunit alphaZ1 OS=Danio rerio OX=7955 GN=glra1 PE=1 SV=1 && PF02931:Neurotransmitter-gated ion-channel ligand binding domain	Axitinib down	Sp-LOC762549 (Sp-Gabrb3L)	0	7.20748
LOC121431017	transmembrane protein 179B-like && - && -	Axitinib down	Sp-LOC594470 (Sp-Tmem179L3)	0	7.1753
LOC121425008	mucin-5AC-like%2C transcript variant X2 && - && -	Axitinib down	Sp-LOC115918623 (Sp-Hypp_3018)	0	6.89809
LOC121410434	metalloproteinase inhibitor 3-like%2C transcript variant X2 && - && PF00965:Tissue inhibitor of metalloproteinase	Axitinib down	Sp-LOC115919351 (Sp-Timp3b)	0	6.77766
LOC121430645	tyrosine-protein kinase SRK2-like%2C transcript variant X3 && sp|Q6EWH2|FYNA_DANRE Tyrosine-protein kinase fyna OS=Danio rerio OX=7955 GN=fyna PE=1 SV=2 && PF00017:SH2 domain|PF07714:Protein tyrosine kinase|PF00018:SH3 domain	Axitinib down	hck (Sp-Sfk3)	0	6.66811
LOC121432068	neurofilament heavy polypeptide-like%2C transcript variant X2 && - && -	Axitinib down	Sp-LOC756397 (Sp-Hypp_3092)	0	6.15929
LOC121420312	ephrin type-B receptor 3-like%2C transcript variant X1 && sp|Q9VBW3|CAD96_DROME Tyrosine kinase receptor Cad96Ca OS=Drosophila melanogaster OX=7227 GN=Cad96Ca PE=2 SV=2 && PF13927:Immunoglobulin domain|PF07714:Protein tyrosine kinase	Axitinib down	fgfr2l (Sp-Fgfr2)	0	6.02208
LOC121408625	vascular endothelial growth factor receptor 2-like && sp|P17948|VGFR1_HUMAN Vascular endothelial growth factor receptor 1 OS=Homo sapiens OX=9606 GN=FLT1 PE=1 SV=2 && PF13927:Immunoglobulin domain|PF07679:Immunoglobulin I-set domain|PF07714:Protein tyrosine kinase	Axitinib down	flt1 (Sp-VEGFR10)	0	6.00863
LOC121431448	neurexin-4-like%2C transcript variant X1 && sp|Q94887|NRX4_DROME Neurexin-4 OS=Drosophila melanogaster OX=7227 GN=Nrx-IV PE=1 SV=2 && PF00008:EGF-like domain|PF02210:Laminin G domain	Axitinib down	Sp-LOC576560 (Sp-LamG/Egff2)	0	5.87197
LOC121405811	uncharacterized LOC121405811%2C transcript variant X1 && - && -	Axitinib down	Sp-LOC100893902 (Sp-SetL?)	9.41213e-256	5.72739
LOC121409284	myb-like protein X%2C transcript variant X2 && sp|Q921U8|SMTN_MOUSE Smoothelin OS=Mus musculus OX=10090 GN=Smtn PE=1 SV=2 && PF00307:Calponin homology (CH) domain	Axitinib down	Sp-LOC590168 (Sp-SmtnL_2)	5.69136e-241	3.48801
LOC121409286	probable phospholipid-transporting ATPase IA%2C transcript variant X1 && sp|Q9Y2Q0|AT8A1_HUMAN Phospholipid-transporting ATPase IA OS=Homo sapiens OX=9606 GN=ATP8A1 PE=1 SV=1 && PF16209:Phospholipid-translocating ATPase N-terminal|PF13246:Cation transport ATPase (P-type)|PF00122:E1-E2 ATPase|PF16212:Phospholipid-translocating P-type ATPase C-terminal	Axitinib down	Sp-LOC764069 (Sp-ATP8a1)	5.16369e-58	2.43459
LOC121419770	protein C-ets-1-like && sp|P15036|ETS2_HUMAN Protein C-ets-2 OS=Homo sapiens OX=9606 GN=ETS2 PE=1 SV=1 && PF02198:Sterile alpha motif (SAM)/Pointed domain|PF00178:Ets-domain	Axitinib down	ets1 (Sp-Ets1/2)	4.01043e-48	2.28562
LOC121431737	uncharacterized LOC121431737%2C transcript variant X2 && sp|Q8N2G6|ZCH24_HUMAN Zinc finger CCHC domain-containing protein 24 OS=Homo sapiens OX=9606 GN=ZCCHC24 PE=1 SV=1 && -	Axitinib down	zcchc24 (Sp-Tbc1d30L)	1.67032e-41	2.23097
LOC121407463	uncharacterized LOC121407463%2C transcript variant X2 && - && -	Axitinib up	Sp-LOC115920186	1.78998e-157	4.02186
LOC121419884	transcriptional regulator Erg-like%2C transcript variant X5 && sp|P11308|ERG_HUMAN Transcriptional regulator ERG OS=Homo sapiens OX=9606 GN=ERG PE=1 SV=3 && PF02198:Sterile alpha motif (SAM)/Pointed domain	Axitinib up	erg (Sp-Erg)	9.29329e-137	2.17627
LOC121413455	uncharacterized LOC121413455 && - && -	K02288 down	uncharacterized	0	8.79968
LOC121416238	transient receptor potential cation channel subfamily M member 3-like%2C transcript variant X1 && sp|Q9HCF6|TRPM3_HUMAN Transient receptor potential cation channel subfamily M member 3 OS=Homo sapiens OX=9606 GN=TRPM3 PE=2 SV=4 && PF00520:Ion transport protein|PF18139:SLOG in TRPM	K02288 down	Sp-Trpm	0	7.92855
LOC121409095	matrix metalloproteinase-24-like && sp|Q10739|MMP14_RAT Matrix metalloproteinase-14 OS=Rattus norvegicus OX=10116 GN=Mmp14 PE=2 SV=2 && PF00045:Hemopexin|PF00413:Matrixin	K02288 down	MMP24	0	7.83898
LOC121418149	beta-1%2C3-galactosyltransferase 1-like%2C transcript variant X1 && sp|Q7JK24|B3GT1_GORGO Beta-1,3-galactosyltransferase 1 OS=Gorilla gorilla gorilla OX=9595 GN=B3GALT1 PE=3 SV=1 && PF01762:Galactosyltransferase	K02288 down	Sp-LOC105439232 (Sp-B3galt1_14)	0	7.72587
LOC121405931	collectin-12-like && - && -	K02288 down	Sm29	0	7.67358
LOC121418899	uncharacterized LOC121418899%2C transcript variant X2 && - && -	K02288 up	Sp-LOC754534 (Sp-Wnk, Sp-Pppl_283)	3.25124e-172	4.35996
LOC121411004	leucine-rich repeats and immunoglobulin-like domains protein 3 && sp|Q96JA1|LRIG1_HUMAN Leucine-rich repeats and immunoglobulin-like domains protein 1 OS=Homo sapiens OX=9606 GN=LRIG1 PE=1 SV=2 && PF07679:Immunoglobulin I-set domain|PF13927:Immunoglobulin domain|PF13855:Leucine rich repeat	K02288 up	Sp-LOC580332 (Sp-Lrig1, Sp-Lrr/Igr_6)	7.72929e-194	3.42398
LOC121405990	snaclec echicetin subunit beta-like && - && PF00059:Lectin C-type domain	K02288 up/Axitinib down	Sp-LOC576354 (Sp-Clect_14)	0	8.8383
LOC121427215	mesenchyme-specific cell surface glycoprotein-like && sp|P08472|M130_STRPU Mesenchyme-specific cell surface glycoprotein OS=Strongylocentrotus purpuratus OX=7668 PE=2 SV=2 && -	K02288 up/Axitinib down	Sp-LOC115924597 (Sp-Msp130)	0	8.15328
LOC121406020	30 kDa spicule matrix protein alpha-like && sp|Q26646|SM30A_STRPU 30 kDa spicule matrix protein alpha OS=Strongylocentrotus purpuratus OX=7668 GN=SM30A PE=2 SV=1 && PF00059:Lectin C-type domain	K02288/Axitinib down	Sm30a (Sp-Sm30A)	0	9.35073
LOC121413488	uncharacterized LOC121413488 && - && -	K02288/Axitinib down	uncharacterized	0	9.22415
LOC121423895	phospholipase A2%2C membrane associated-like && sp|P14419|PA21B_SHEEP Phospholipase A2 OS=Ovis aries OX=9940 GN=PLA2G1B PE=1 SV=1 && PF00068:Phospholipase A2	K02288/Axitinib down	Sp-LOC115918498 (Sp-Pla2g1b_8)	0	8.60266
LOC121427330	echinoidin-like%2C transcript variant X1 && sp|P06027|LECE_HELCR Echinoidin OS=Heliocidaris crassispina OX=1043166 PE=1 SV=1 && PF00059:Lectin C-type domain	K02288/Axitinib down	clec19a (Sp-Clectin)	0	8.49646
LOC121410904	pendrin-like && sp|O43511|S26A4_HUMAN Pendrin OS=Homo sapiens OX=9606 GN=SLC26A4 PE=1 SV=1 && PF00916:Sulfate permease family|PF01740:STAS domain	K02288/Axitinib down	Sp-LOC587674 (Prestin?) (Sp-Pres1)	0	7.91568
LOC121425019	uncharacterized LOC121425019 && - && PF17517:IgGFc binding protein	K02288/Axitinib down	p58b	0	7.83792
LOC121406083	30 kDa spicule matrix protein-like && - && PF00059:Lectin C-type domain	K02288/Axitinib down	Clect (Sp-Clect)	0	7.77141
LOC121427467	mesenchyme-specific cell surface glycoprotein-like%2C transcript variant X1 && sp|P08472|M130_STRPU Mesenchyme-specific cell surface glycoprotein OS=Strongylocentrotus purpuratus OX=7668 PE=2 SV=2 && -	K02288/Axitinib down	Msp130rel3	0	7.12591
LOC121410060	uncharacterized LOC121410060%2C transcript variant X1 && - && PF07546:EMI domain	K02288/Axitinib down	Hypp2620	0	7.07866
LOC121427374	mesenchyme-specific cell surface glycoprotein-like && sp|P08472|M130_STRPU Mesenchyme-specific cell surface glycoprotein OS=Strongylocentrotus purpuratus OX=7668 PE=2 SV=2 && -	K02288/Axitinib down	Msp130rel1	0	6.72311
LOC121422431	heparan sulfate glucosamine 3-O-sulfotransferase 1-like%2C transcript variant X2 && sp|Q9Y661|HS3S4_HUMAN Heparan sulfate glucosamine 3-O-sulfotransferase 4 OS=Homo sapiens OX=9606 GN=HS3ST4 PE=2 SV=3 && PF00685:Sulfotransferase domain	K02288/Axitinib down	Sp-LOC764585 (heparan sulfate glucosamine 3-O-sulfotransferase	4.2755e-151	3.93461
LOC121424710	prominin-1-A-like && sp|O54990|PROM1_MOUSE Prominin-1 OS=Mus musculus OX=10090 GN=Prom1 PE=1 SV=1 && PF05478:Prominin	K02288/Axitinib down	prom1	2.11982e-141	3.69816
LOC121407396	uncharacterized LOC121407396 && sp|Q54KD0|Y7407_DICDI TPR repeat-containing protein DDB_G0287407 OS=Dictyostelium discoideum OX=44689 GN=DDB_G0287407 PE=4 SV=1 && PF04300:F-box associated region|PF05729:NACHT domain|PF13271:Domain of unknown function (DUF4062)	K02288/Axitinib down	Hypp86	2.01659e-79	2.2302
48/321
