# Supplementary material for: BMP signaling regulates dorsal skeletal growth in the sea urchin embryo
Source: Development. 2026 Apr 23;153(16):dev205344. doi: 10.1242/dev.205344 (PMC13200730; doi:10.1242/dev.205344)
Supplement: Table S10. PMC-enriched mRNAs affected by axitinib and/or K02288. — This table summarizes the findings of comparing known PMC enriched mRNAs to mRNAs identified in the total RNA-seq experiment performed in this study. Enriched mRNAs that were affected by axitinib and/or K02288 are listed with relevant data from the total RNA-seq as well as the impact of drug treatment on mRNA expression. mRNAs are divided into those affected only by K02288, only by axitinib, or affected by both drug treatments relative to DMSO treated embryos. [file develop-153-205344-TableS10.xlsx]

## Sheet: K02288_only
gene_id	Rep1K88	Rep2K88	Rep3K88	Rep1DMSO	Rep2DMSO	Rep3DMSO	K02288	Control	log2FoldChange	pvalue	padj	gene_name	Match Type	Gene Symbol	gene_chr	gene_start	gene_end	gene_strand	gene_length	gene_biotype	gene_description	Family	Rep1K88_count	Rep2K88_count	Rep3K88_count	Rep1DMSO_count	Rep2DMSO_count	Rep3DMSO_count	Rep1K88_fpkm	Rep2K88_fpkm	Rep3K88_fpkm	Rep1DMSO_fpkm	Rep2DMSO_fpkm	Rep3DMSO_fpkm
121413455	87.6998	167.144	103.243	142.634	258.089	207.417	119.362	202.713	-0.765603	0.0382793	0.999928	LOC121413455	K02288 down	uncharacterized	NC_054743.1	14279499	14285121	+	2562	lncRNA	uncharacterized LOC121413455 && - && -	-	90	172	109	129	287	195	3.10355	5.90377	3.64937	5.04202	9.11785	7.31864
121416238	73.0832	67.0518	108.927	149.268	135.789	155.297	83.0205	146.784	-0.820939	0.00998661	0.999928	LOC121416238	K02288 down	Sp-Trpm	NC_054744.1	43597772	43627894	+	5452	protein_coding	transient receptor potential cation channel subfamily M member 3-like%2C transcript variant X1 && sp|Q9HCF6|TRPM3_HUMAN Transient receptor potential cation channel subfamily M member 3 OS=Homo sapiens OX=9606 GN=TRPM3 PE=2 SV=4 && PF00520:Ion transport protein|PF18139:SLOG in TRPM	-	75	69	115	135	151	146	1.21535	1.11294	1.80931	2.47955	2.25429	2.57497
121408415	44.8244	53.4471	15.155	112.78	144.782	91.476	37.8088	116.346	-1.62367	0.00112665	0.387676	LOC121408415	K02288 down	MMP24	NC_054741.1	55894632	55913245	+	3191	protein_coding	deleted in malignant brain tumors 1 protein-like && sp|Q9UGM3|DMBT1_HUMAN Deleted in malignant brain tumors 1 protein OS=Homo sapiens OX=9606 GN=DMBT1 PE=1 SV=2 && PF00530:Scavenger receptor cysteine-rich domain	-	46	55	16	102	161	86	1.27358	1.51571	0.430094	3.20087	4.10666	2.59147
121415813	42.8755	57.3342	92.8244	148.162	124.099	171.252	64.3447	147.837	-1.19846	0.00171484	0.481894	LOC121415813	K02288 down	Sp-LOC105439232 (Sp-B3galt1_14)	NC_054744.1	25610740	25652268	-	2645	protein_coding	uncharacterized LOC121415813 && - && -	-	44	59	98	134	138	161	1.46968	1.96158	3.17812	5.0731	4.24662	5.85296
121405931	3298.49	3282.62	2774.31	6167.52	3951.37	5088.62	3118.47	5069.17	-0.700797	0.00132054	0.418213	LOC121405931	K02288 down	Sm29	NC_054758.1	7653342	7665211	-	1822	protein_coding	collectin-12-like && - && -	-	3385	3378	2929	5578	4394	4784	164.137	163.039	137.893	306.566	196.291	252.475
121411537	706.471	929.008	584.415	1428.55	1292.24	837.112	739.964	1185.97	-0.680639	0.0154819	0.999928	LOC121411537	K02288 down	zinc finger E-box-binding homeobox 2-like	NC_054742.1	60075463	60106639	+	7522	protein_coding	zinc finger E-box-binding homeobox 2-like%2C transcript variant X1 && sp|O60315|ZEB2_HUMAN Zinc finger E-box-binding homeobox 2 OS=Homo sapiens OX=9606 GN=ZEB2 PE=1 SV=1 && PF00046:Homeodomain	zf-C2H2	725	956	617	1292	1437	787	8.51529	11.1765	7.03594	17.1998	15.5494	10.0604
121407526	652.876	611.24	573.049	815.997	795.849	749.891	612.388	787.246	-0.362441	0.0327572	0.999928	LOC121407526	K02288 down	Sp-coronin7	NC_054740.1	17130371	17157811	+	5776	protein_coding	coronin-7-like%2C transcript variant X2 && sp|Q9D2V7|CORO7_MOUSE Coronin-7 OS=Mus musculus OX=10090 GN=Coro7 PE=1 SV=2 && PF00400:WD domain, G-beta repeat|PF08953:Domain of unknown function (DUF1899)|PF16300:Type of WD40 repeat	-	670	629	605	738	885	705	10.2481	9.57643	8.98459	12.7945	12.4711	11.7365
121426418	137.396	145.765	99.4547	295.218	182.551	193.589	127.539	223.786	-0.81015	0.0107619	0.999928	LOC121426418	K02288 down	Sp-Otop2L	NC_054740.1	86652992	86686622	+	3659	protein_coding	proton channel OTOP2-like%2C transcript variant X1 && sp|Q80UF9|OTOP3_MOUSE Proton channel OTOP3 OS=Mus musculus OX=10090 GN=Otop3 PE=2 SV=2 && PF03189:Otopetrin	-	141	150	105	267	203	182	3.40449	3.60503	2.46148	7.30707	4.51568	4.78282
121409096	171.502	149.652	187.543	329.495	267.981	196.78	169.566	264.752	-0.642415	0.0239694	0.999928	LOC121409096	K02288 down	Sp-Mmp16	NC_054741.1	76784069	76803331	-	4663	protein_coding	collagenase 3-like && sp|O55123|MMP10_MOUSE Stromelysin-2 OS=Mus musculus OX=10090 GN=Mmp10 PE=2 SV=1 && PF00413:Matrixin|PF00045:Hemopexin	-	176	154	198	298	298	185	3.33459	2.90426	3.64225	6.39948	5.20164	3.81489
121411291	50.671	68.0236	34.0988	113.886	117.804	68.0752	50.9311	99.9215	-0.973736	0.0216594	0.999928	LOC121411291	K02288 down	uncharacterized	NC_054742.1	51127093	51144748	-	3324	protein_coding	uncharacterized LOC121411291%2C transcript variant X1 && - && -	-	52	70	36	103	131	64	1.38209	1.8519	0.928991	3.10292	3.20774	1.85137
121418355	0	0	0.947188	13.2682	10.7912	2.12735	0.315729	8.72892	-4.65968	0.0100166	0.999928	LOC121418355	K02288 down	uncharacterized	NC_054746.1	8244869	8249898	+	4418	protein_coding	uncharacterized LOC121418355 && - && -	-	0	0	1	12	12	2	0	0	0.0194153	0.271988	0.221078	0.0435291
121425692	238.738	208.93	217.853	356.031	323.735	292.511	221.84	324.092	-0.546731	0.0111366	0.999928	LOC121425692	K02288 down	Sp-Exoc4	NC_054751.1	25981608	26054046	+	4993	protein_coding	exocyst complex component 4-like%2C transcript variant X1 && sp|Q62824|EXOC4_RAT Exocyst complex component 4 OS=Rattus norvegicus OX=10116 GN=Exoc4 PE=1 SV=1 && -	-	245	215	230	322	360	275	4.3351	3.78667	3.95127	6.45786	5.86855	5.29598
121427246	121.805	107.866	151.55	335.023	142.983	204.226	127.074	227.411	-0.837707	0.0244272	0.999928	LOC121427246	K02288 down	Sp-Ptpn6_11	NC_054753.1	31697421	31758015	-	3901	protein_coding	tyrosine-protein phosphatase non-receptor type 11-like && sp|Q90687|PTN11_CHICK Tyrosine-protein phosphatase non-receptor type 11 OS=Gallus gallus OX=9031 GN=PTPN11 PE=2 SV=1 && PF00102:Protein-tyrosine phosphatase|PF00017:SH2 domain	-	125	111	160	303	159	192	2.83093	2.50223	3.51815	7.77787	3.3175	4.73261
121430801	73.0832	83.5718	76.7222	103.935	149.278	107.431	77.7924	120.215	-0.630534	0.0459186	0.999928	LOC121430801	K02288 down	Sp-Klhl29-2	NC_054756.1	13558562	13593654	+	3630	protein_coding	kelch-like protein 38%2C transcript variant X1 && sp|Q5R7B8|KLH20_PONAB Kelch-like protein 20 OS=Pongo abelii OX=9601 GN=KLHL20 PE=2 SV=3 && PF07707:BTB And C-terminal Kelch|PF00651:BTB/POZ domain|PF01344:Kelch motif	ZBTB	75	86	81	94	166	101	1.82536	2.0834	1.91403	2.59308	3.72213	2.67541
121432123	51.6454	37.8988	43.5706	148.162	108.811	79.7756	44.3716	112.25	-1.33831	0.000550008	0.274344	LOC121432123	K02288 down	uncharacterized	NC_054757.1	14252957	14265029	-	3421	protein_coding	formin-like protein 14 && - && -	-	53	39	46	134	121	75	1.36873	1.00252	1.15339	3.92235	2.87887	2.10806
121406359	398.547	101.064	99.4547	827.054	504.488	558.429	199.688	629.99	-1.65758	0.00112697	0.387676	LOC121406359	K02288 down	Sp-Sm30F	NC_054758.1	13321586	13326420	-	1898	protein_coding	30 kDa spicule matrix protein alpha-like && sp|P28163|SM30_STRPU 30 kDa spicule matrix protein OS=Strongylocentrotus purpuratus OX=7668 GN=SM30 PE=2 SV=1 && -	-	409	104	105	748	561	525	19.038	4.81856	4.74529	39.4639	24.0578	26.5973
121411816	182.221	190.466	203.645	382.568	330.03	251.027	192.111	321.208	-0.741373	0.0034003	0.729493	LOC121411816	K02288 down	Gata3 (Sp-GataC)	NC_054742.1	69996104	70059943	-	4753	protein_coding	GATA-binding factor 2-like && sp|P23824|GATA2_CHICK GATA-binding factor 2 OS=Gallus gallus OX=9031 GN=GATA2 PE=2 SV=1 && PF00320:GATA zinc finger	zf-GATA	187	196	215	346	367	236	3.47591	3.62634	3.88008	7.28958	6.28475	4.77441
121418899	62.3643	72.8824	47.3594	17.691	40.4669	13.8278	60.8687	23.9952	1.33193	0.0151215	0.999928	LOC121418899	K02288 up	Sp-LOC754534 (Sp-Wnk, Sp-Pppl_283)	NC_054746.1	28323763	28332351	-	7322	lncRNA	uncharacterized LOC121418899%2C transcript variant X2 && - && -	-	64	75	50	16	45	13	0.772227	0.900766	0.585747	0.218819	0.500233	0.170722
121411004	4052.71	3442.96	3658.99	2878.1	2855.17	2835.76	3718.22	2856.34	0.380442	0.0117859	0.999928	LOC121411004	K02288 up	Sp-LOC580332 (Sp-Lrig1, Sp-Lrr/Igr_6)	NC_054742.1	40174032	40251526	+	10324	protein_coding	leucine-rich repeats and immunoglobulin-like domains protein 3 && sp|Q96JA1|LRIG1_HUMAN Leucine-rich repeats and immunoglobulin-like domains protein 1 OS=Homo sapiens OX=9606 GN=LRIG1 PE=1 SV=2 && PF07679:Immunoglobulin I-set domain|PF13927:Immunoglobulin domain|PF13855:Leucine rich repeat	-	4159	3543	3863	2603	3175	2666	35.5906	30.1789	32.0957	25.2476	25.0314	24.8306

## Sheet: Axitinib_Only
gene_id	Rep1AX	Rep2AX	Rep3AX	Rep1DMSO	Rep2DMSO	Rep3DMSO	Axitinib	Control	log2FoldChange	pvalue	padj	gene_name	Match Type	Gene Symbol	gene_chr	gene_start	gene_end	gene_strand	gene_length	gene_biotype	gene_description	Family	Rep1AX_count	Rep2AX_count	Rep3AX_count	Rep1DMSO_count	Rep2DMSO_count	Rep3DMSO_count	Rep1AX_fpkm	Rep2AX_fpkm	Rep3AX_fpkm	Rep1DMSO_fpkm	Rep2DMSO_fpkm	Rep3DMSO_fpkm
121416090	218.164	245.483	192.885	333.193	343.057	374.953	218.844	350.401	-0.678305	0.00185981	0.131427	LOC121416090	Axitinib down	Sp-LOC100891313 (Sp-Hypp-2998, Sp-Hyp-2999)	NC_054744.1	38324707	38331215	+	2607	protein_coding	glycine-rich protein DOT1-like && - && -	-	216	253	180	317	403	373	8.00876	8.95594	7.07523	12.1762	12.5821	13.7576
121428545	371.687	385.205	261.466	1045.83	966.178	1109.78	339.453	1040.59	-1.61521	2.14409e-13	1.59031e-10	LOC121428545	Axitinib down	angpt1l (Sp-FReD)	NC_054754.1	30909179	30919958	-	1338	protein_coding	ficolin-3-like && sp|O75636|FCN3_HUMAN Ficolin-3 OS=Homo sapiens OX=9606 GN=FCN3 PE=1 SV=2 && PF00147:Fibrinogen beta and gamma chains, C-terminal globular domain	-	368	397	244	995	1135	1104	26.5855	27.3821	18.6871	74.4665	69.0445	79.3393
121409093	585.811	405.581	463.995	835.61	729.528	801.172	485.129	788.77	-0.701083	0.00105249	0.0905719	LOC121409093	Axitinib down	Sp-LOC586753 (Sp-Mtmmpe)	NC_054741.1	76669126	76688382	-	4064	protein_coding	macrophage metalloelastase-like && sp|P34960|MMP12_MOUSE Macrophage metalloelastase OS=Mus musculus OX=10090 GN=Mmp12 PE=1 SV=3 && PF01471:Putative peptidoglycan binding domain|PF00413:Matrixin|PF00045:Hemopexin	-	580	418	433	795	857	797	13.7952	9.49192	10.918	19.5888	17.1639	18.8573
121406053	78.7815	60.1579	66.4381	141.896	133.648	130.681	68.4592	135.408	-0.98407	0.000881766	0.0798511	LOC121406053	Axitinib down	Sp-LOC577685 (Sp-Clectin/PMC1)	NC_054758.1	13130685	13137931	-	2823	protein_coding	translation initiation factor IF-2-like && - && -	-	78	62	62	135	157	130	2.67077	2.02681	2.25056	4.78869	4.52666	4.428
121409094	488.849	594.787	501.501	1059.49	984.905	1109.78	528.379	1051.39	-0.992151	4.52273e-08	1.46889e-05	LOC121409094	Axitinib down	Sp-LOC576737 (Sp-Dis3l2_1)	NC_054741.1	76692977	76715020	-	3620	protein_coding	stromelysin-1-like && sp|Q10739|MMP14_RAT Matrix metalloproteinase-14 OS=Rattus norvegicus OX=10116 GN=Mmp14 PE=2 SV=2 && PF00045:Hemopexin|PF00413:Matrixin|PF01471:Putative peptidoglycan binding domain	-	484	613	468	1008	1157	1104	12.9238	15.6273	13.2479	27.8834	26.0144	29.3248
121416200	637.322	566.648	497.214	1057.39	1342.43	899.686	567.062	1099.84	-0.95597	2.32615e-05	0.00416461	LOC121416200	Axitinib down	p16 (Sp-P16)	NC_054744.1	42168675	42173135	+	1769	protein_coding	glycine-rich cell wall structural protein 1.0-like && - && -	-	631	584	464	1006	1577	895	34.479	30.4661	26.8781	56.9461	72.5594	48.6486
121424209	295.936	281.384	217.531	491.906	348.165	372.942	264.95	404.338	-0.608476	0.01535	0.56307	LOC121424209	Axitinib down	Sp-LOC756768 (Sp-Prss12L_2)	NC_054740.1	78736231	78758302	+	3756	protein_coding	uncharacterized LOC121424209 && sp|Q7Z408|CSMD2_HUMAN CUB and sushi domain-containing protein 2 OS=Homo sapiens OX=9606 GN=CSMD2 PE=1 SV=2 && PF00530:Scavenger receptor cysteine-rich domain|PF01822:WSC domain|PF00084:Sushi repeat (SCR repeat)	-	293	290	203	468	409	371	7.5404	7.12532	5.53834	12.4771	8.86313	9.49781
121425028	2144.27	2279.21	2233.18	3023.96	3005.79	3019.73	2218.89	3016.49	-0.443019	0.00143339	0.110527	LOC121425028	Axitinib down	p58a (Sp-p58-a)	NC_054740.1	81927927	81959513	-	2531	protein_coding	IgGFc-binding protein-like%2C transcript variant X1 && sp|Q9Y6R7|FCGBP_HUMAN IgGFc-binding protein OS=Homo sapiens OX=9606 GN=FCGBP PE=1 SV=3 && PF17517:IgGFc binding protein	-	2123	2349	2084	2877	3531	3004	81.0794	85.6491	84.3751	113.826	113.552	114.126
121428634	10370.9	14572.8	10913	17439.6	16498.2	19174.9	11952.2	17704.2	-0.566785	0.0035099	0.21027	LOC121428634	Axitinib down	SpP19L (Sp-P19)	NC_054740.1	11128987	11143482	+	2807	protein_coding	uncharacterized LOC121428634%2C transcript variant X5 && - && -	-	10268	15019	10184	16592	19381	19075	353.587	493.776	371.779	591.903	561.983	653.427
121411681	130.293	99.9397	79.2971	932.31	446.059	605.152	103.176	661.174	-2.67856	1.59213e-15	1.65327e-12	LOC121411681	Axitinib down	Sp-LOC115919110	NC_054742.1	65123485	65126257	+	711	protein_coding	uncharacterized LOC121411681 && - && -	-	129	103	74	887	524	602	17.5377	13.369	10.6652	124.925	59.9862	81.4146
121410970	62.6212	80.5339	70.7245	136.641	114.92	129.675	71.2932	127.079	-0.832204	0.00563489	0.288714	LOC121410970	Axitinib down	Sp-LOC762549 (Sp-Gabrb3L)	NC_054742.1	38714866	38738247	+	2942	protein_coding	gamma-aminobutyric acid receptor subunit gamma-2-like%2C transcript variant X1 && sp|O93430|GLRA1_DANRE Glycine receptor subunit alphaZ1 OS=Danio rerio OX=7955 GN=glra1 PE=1 SV=1 && PF02931:Neurotransmitter-gated ion-channel ligand binding domain	-	62	83	66	130	135	129	2.03705	2.60356	2.29885	4.42481	3.73491	4.21621
121431017	288.866	303.7	259.323	401.513	370.297	401.089	283.963	390.966	-0.460454	0.0204484	0.648543	LOC121431017	Axitinib down	Sp-LOC594470 (Sp-Tmem179L3)	NC_054756.1	7563265	7588368	+	1911	protein_coding	transmembrane protein 179B-like && - && -	-	286	313	242	382	435	399	14.4663	15.1153	12.9767	20.0169	18.5276	20.0765
121425008	287.856	331.839	206.815	415.177	637.592	513.675	275.503	522.148	-0.922399	0.000810009	0.0778338	LOC121425008	Axitinib down	Sp-LOC115918623 (Sp-Hypp_3018)	NC_054751.1	11166367	11178015	+	4547	protein_coding	mucin-5AC-like%2C transcript variant X2 && - && -	-	285	342	193	395	749	511	6.0586	6.94117	4.34952	8.69894	13.4075	10.8062
121410434	85.8517	128.078	73.9392	135.59	136.201	197.026	95.9563	156.272	-0.701544	0.042162	0.949054	LOC121410434	Axitinib down	Sp-LOC115919351 (Sp-Timp3b)	NC_054742.1	19786242	19802455	+	1991	protein_coding	metalloproteinase inhibitor 3-like%2C transcript variant X2 && - && PF00965:Tissue inhibitor of metalloproteinase	-	85	132	69	129	160	196	4.12667	6.11835	3.55129	6.48803	6.54091	9.46586
121430645	595.912	604.49	559.366	945.974	779.752	904.712	586.589	876.813	-0.579272	0.00116159	0.0972741	LOC121430645	Axitinib down	hck (Sp-Sfk3)	NC_054756.1	3303349	3347798	+	5132	protein_coding	tyrosine-protein kinase SRK2-like%2C transcript variant X3 && sp|Q6EWH2|FYNA_DANRE Tyrosine-protein kinase fyna OS=Danio rerio OX=7955 GN=fyna PE=1 SV=2 && PF00017:SH2 domain|PF07714:Protein tyrosine kinase|PF00018:SH3 domain	-	590	623	522	900	916	900	11.1127	11.203	10.423	17.561	14.5278	16.8629
121432068	80.8016	61.1282	65.3665	111.415	98.7459	131.686	69.0988	113.949	-0.720607	0.0251119	0.717694	LOC121432068	Axitinib down	Sp-LOC756397 (Sp-Hypp_3092)	NC_054757.1	18825493	18954850	+	9599	protein_coding	neurofilament heavy polypeptide-like%2C transcript variant X2 && - && -	-	80	63	61	106	116	131	0.805595	0.605684	0.651197	1.10579	0.983607	1.31226
121420312	319.166	234.81	302.186	495.06	413.711	475.476	285.387	461.416	-0.693065	0.00194177	0.136047	LOC121420312	Axitinib down	fgfr2l (Sp-Fgfr2)	NC_054747.1	29741134	29784625	+	4915	protein_coding	ephrin type-B receptor 3-like%2C transcript variant X1 && sp|Q9VBW3|CAD96_DROME Tyrosine kinase receptor Cad96Ca OS=Drosophila melanogaster OX=7227 GN=Cad96Ca PE=2 SV=2 && PF13927:Immunoglobulin domain|PF07714:Protein tyrosine kinase	-	316	242	282	471	486	473	6.21464	4.54385	5.87942	9.59603	8.04827	9.25364
121408625	334.316	263.918	296.828	591.759	632.485	726.785	298.354	650.343	-1.12439	5.66921e-08	1.73144e-05	LOC121408625	Axitinib down	flt1 (Sp-VEGFR10)	NC_054740.1	20230039	20283425	-	6142	protein_coding	vascular endothelial growth factor receptor 2-like && sp|P17948|VGFR1_HUMAN Vascular endothelial growth factor receptor 1 OS=Homo sapiens OX=9606 GN=FLT1 PE=1 SV=2 && PF13927:Immunoglobulin domain|PF07679:Immunoglobulin I-set domain|PF07714:Protein tyrosine kinase	-	331	272	277	563	743	723	5.2092	4.08687	4.62146	9.17894	9.8462	11.3189
121431448	420.168	324.076	397.557	611.73	799.331	636.314	380.601	682.458	-0.843421	0.000117829	0.0158216	LOC121431448	Axitinib down	Sp-LOC576560 (Sp-LamG/Egff2)	NC_054756.1	21326047	21370478	+	9218	protein_coding	neurexin-4-like%2C transcript variant X1 && sp|Q94887|NRX4_DROME Neurexin-4 OS=Drosophila melanogaster OX=7227 GN=Nrx-IV PE=1 SV=2 && PF00008:EGF-like domain|PF02210:Laminin G domain	-	416	334	371	582	939	633	4.36224	3.34381	4.12426	6.32238	8.29122	6.60301
121405811	234.325	195.028	311.831	409.922	427.332	564.942	247.061	467.399	-0.920532	0.000609207	0.0630065	LOC121405811	Axitinib down	Sp-LOC100893902 (Sp-SetL?)	NC_054758.1	15453801	15520075	+	6199	protein_coding	uncharacterized LOC121405811%2C transcript variant X1 && - && -	-	232	201	291	390	502	562	3.61759	2.99231	4.81039	6.29995	6.59131	8.71746
121409284	383.807	524.926	436.134	879.756	928.722	862.492	448.289	890.323	-0.989726	6.19194e-07	0.000155558	LOC121409284	Axitinib down	Sp-LOC590168 (Sp-SmtnL_2)	NC_054741.1	82906889	82956332	-	3386	protein_coding	myb-like protein X%2C transcript variant X2 && sp|Q921U8|SMTN_MOUSE Smoothelin OS=Mus musculus OX=10090 GN=Smtn PE=1 SV=2 && PF00307:Calponin homology (CH) domain	-	380	541	407	837	1091	858	10.848	14.7449	12.3173	24.7533	26.2257	24.3655
121409286	387.848	267.8	321.475	489.804	420.521	508.649	325.707	472.992	-0.537972	0.0195458	0.635586	LOC121409286	Axitinib down	Sp-LOC764069 (Sp-ATP8a1)	NC_054740.1	22086326	22146017	-	6072	protein_coding	probable phospholipid-transporting ATPase IA%2C transcript variant X1 && sp|Q9Y2Q0|AT8A1_HUMAN Phospholipid-transporting ATPase IA OS=Homo sapiens OX=9606 GN=ATP8A1 PE=1 SV=1 && PF16209:Phospholipid-translocating ATPase N-terminal|PF13246:Cation transport ATPase (P-type)|PF00122:E1-E2 ATPase|PF16212:Phospholipid-translocating P-type ATPase C-terminal	-	384	276	300	466	494	506	6.11297	4.19478	5.06289	7.68508	6.62193	8.01298
121419770	253.515	217.345	185.384	445.659	529.482	524.733	218.748	499.958	-1.1924	1.0887e-07	3.08319e-05	LOC121419770	Axitinib down	ets1 (Sp-Ets1/2)	NC_054747.1	585759	644908	-	4803	protein_coding	protein C-ets-1-like && sp|P15036|ETS2_HUMAN Protein C-ets-2 OS=Homo sapiens OX=9606 GN=ETS2 PE=1 SV=1 && PF02198:Sterile alpha motif (SAM)/Pointed domain|PF00178:Ets-domain	ETS	251	224	173	424	622	522	5.05142	4.30395	3.69099	8.8399	10.5406	10.4504
121431737	434.308	489.996	474.711	570.738	638.443	711.707	466.338	640.296	-0.457456	0.0165898	0.583239	LOC121431737	Axitinib down	zcchc24 (Sp-Tbc1d30L)	NC_054757.1	15893239	15949840	+	12522	protein_coding	uncharacterized LOC121431737%2C transcript variant X2 && sp|Q8N2G6|ZCH24_HUMAN Zinc finger CCHC domain-containing protein 24 OS=Homo sapiens OX=9606 GN=ZCCHC24 PE=1 SV=1 && -	-	430	505	443	543	750	708	3.31931	3.72177	3.62526	4.3423	4.87503	5.43669
121405904	13.1303	7.76231	5.35791	49.4009	54.4805	62.3246	8.75016	55.402	-2.65896	2.37754e-06	0.00052687	LOC121405904	Axitinib down	MyoD	NC_054758.1	6436896	6438203	+	1308	protein_coding	transcription factor SUM-1 && sp|Q00492|SUM1_LYTVA Transcription factor SUM-1 OS=Lytechinus variegatus OX=7654 GN=SUM-1 PE=2 SV=1 && PF01586:Myogenic Basic domain|PF00010:Helix-loop-helix DNA-binding domain	bHLH	13	8	5	47	64	62	0.960701	0.564435	0.391716	3.59819	3.98255	4.55784
121418266	910.028	807.28	650.451	1130.96	1161.97	912.754	789.253	1068.56	-0.437044	0.0403442	0.931138	LOC121418266	Axitinib down	Prox1	NC_054746.1	4960665	5022987	+	9875	protein_coding	prospero homeobox protein 1-like%2C transcript variant X4 && sp|Q91018|PROX1_CHICK Prospero homeobox protein 1 OS=Gallus gallus OX=9031 GN=PROX1 PE=2 SV=1 && PF05044:Homeo-prospero domain	HPD	901	832	607	1076	1365	908	8.81942	7.77531	6.29884	10.9111	11.2508	8.84146
121430479	53.531	54.3362	37.5054	165.02	274.956	167.874	48.4575	202.617	-2.06391	7.5328e-09	2.79359e-06	LOC121430479	Axitinib down	MyoR2	NC_054756.1	14013952	14024850	-	2687	protein_coding	transcription factor 21-like && sp|O88940|MUSC_MOUSE Musculin OS=Mus musculus OX=10090 GN=Msc PE=1 SV=1 && PF00010:Helix-loop-helix DNA-binding domain	bHLH	53	56	35	157	323	167	1.9066	1.92332	1.33478	5.85095	9.78418	5.97618
447794	522.18	745.182	888.342	447.761	494.581	498.597	718.568	480.313	0.580774	0.0183791	0.615939	LOC447794	Axitinib up	Alx1	NC_054748.1	20839116	20892560	-	5668	protein_coding	aristaless-like homeobox protein%2C transcript variant X3 && sp|Q4LAL6|ALX4_BOVIN Homeobox protein aristaless-like 4 OS=Bos taurus OX=9913 GN=ALX4 PE=2 SV=1 && PF00046:Homeodomain|PF03826:OAR domain	Homeobox	517	768	829	426	581	496	8.81685	12.5044	14.9877	7.52617	8.34326	8.41447
121419884	195.944	340.571	285.041	170.275	173.657	196.021	273.852	179.984	0.605883	0.0328213	0.83126	LOC121419884	Axitinib up	erg (Sp-Erg)	NC_054747.1	5770575	5808695	-	2180	protein_coding	transcriptional regulator Erg-like%2C transcript variant X5 && sp|P11308|ERG_HUMAN Transcriptional regulator ERG OS=Homo sapiens OX=9606 GN=ERG PE=1 SV=3 && PF02198:Sterile alpha motif (SAM)/Pointed domain	-	194	351	266	162	204	195	8.60197	14.8588	12.5036	7.44137	7.61664	8.60109
121407463	130.293	186.295	180.026	44.1455	109.812	102.534	165.538	85.4972	0.950072	0.0177627	0.604002	LOC121407463	Axitinib up	Sp-LOC115920186	NC_054741.1	17169222	17194681	-	4270	protein_coding	uncharacterized LOC121407463%2C transcript variant X2 && - && -	-	129	192	168	42	129	102	2.92021	4.14959	4.03172	0.984953	2.45896	2.29693

## Sheet: Both
gene_id	Rep1DMSO	Rep1AX	Rep1K88	Rep2DMSO	Rep2AX	Rep2K88	Rep3DMSO	Rep3AX	Rep3K88	gene_name	Match Type	gene_symbol	gene_chr	gene_start	gene_end	gene_strand	gene_length	gene_biotype	gene_description	Family	Rep1DMSO_count	Rep2DMSO_count	Rep3DMSO_count	Rep1K88_count	Rep2K88_count	Rep3K88_count	Rep1AX_count	Rep2AX_count	Rep3AX_count	Rep1DMSO_fpkm	Rep2DMSO_fpkm	Rep3DMSO_fpkm	Rep1K88_fpkm	Rep2K88_fpkm	Rep3K88_fpkm	Rep1AX_fpkm	Rep2AX_fpkm	Rep3AX_fpkm
121424894	34.4734	19.1662	19.127	28.169	15.7771	19.8394	26.6974	16.5055	19.3294	LOC121424894	K02288/Axitinib down	Hhex	NC_054751.1	23881792	23924480	+	3843	protein_coding	hematopoietically-expressed homeobox protein HHEX homolog && sp|D2KQB0|HHEX_PATMI Hematopoietically-expressed homeobox protein HHEX homolog OS=Patiria miniata OX=46514 GN=hhex PE=2 SV=1 && PF00046:Homeodomain	Homeobox	1323	1330	1067	832	867	866	762	657	619	34.4734	28.169	26.6974	19.127	19.8394	19.3294	19.1662	15.7771	16.5055
121410563	2.53354	0.906413	1.84448	3.02417	1.94302	2.14712	3.47059	0.99717	1.82116	LOC121410563	K02288/Axitinib down	Sp-Lrr15L	NC_054742.1	23874845	23895815	+	5652	protein_coding	uncharacterized LOC121410563 && - && PF13927:Immunoglobulin domain|PF13855:Leucine rich repeat|PF00041:Fibronectin type III domain	-	143	210	204	118	138	120	53	119	55	2.53354	3.02417	3.47059	1.84448	2.14712	1.82116	0.906413	1.94302	0.99717
121411544	7.04198	3.39878	2.568	6.71601	4.36981	3.87541	6.35629	3.07467	3.53885	LOC121411544	K02288/Axitinib down	uncharacterized	NC_054742.1	60531964	60564130	+	2133	protein_coding	uncharacterized LOC121411544 && - && PF07546:EMI domain	-	150	176	141	62	94	88	75	101	64	7.04198	6.71601	6.35629	2.568	3.87541	3.53885	3.39878	4.36981	3.07467
121415626	159.842	81.064	98.3842	188.995	90.6157	140.817	209.497	29.511	73.0531	LOC121415626	K02288/Axitinib down	uncharacterized	NC_054744.1	18311747	18316863	+	1382	protein_coding	acanthoscurrin-2-like && - && -	-	2206	3209	3011	1539	2213	1177	1159	1357	398	159.842	188.995	209.497	98.3842	140.817	73.0531	81.064	90.6157	29.511
121427517	10.8046	7.84401	6.21132	9.75309	6.05449	8.05801	9.00211	7.81557	7.51884	LOC121427517	K02288/Axitinib down	uncharacterized	NC_054753.1	2314626	2320158	+	5533	protein_coding	mucin-17-like && - && PF07679:Immunoglobulin I-set domain	-	597	663	518	389	507	485	449	363	422	10.8046	9.75309	9.00211	6.21132	8.05801	7.51884	7.84401	6.05449	7.81557
121431115	19.3418	5.82961	5.97625	19.0382	8.72459	12.8289	20.4537	6.09659	5.10327	LOC121431115	K02288/Axitinib down	uncharacterized	NC_054756.1	12398521	12401225	-	1227	protein_coding	uncharacterized LOC121431115 && - && -	-	237	287	261	83	179	73	74	116	73	19.3418	19.0382	20.4537	5.97625	12.8289	5.10327	5.82961	8.72459	6.09659
121432263	3.06118	1.52755	1.64794	3.33165	1.45839	2.36933	2.5409	0.876063	0.977767	LOC121432263	K02288/Axitinib down	Sp-Rhogap24I2	NC_054757.1	5540048	5581609	+	3860	protein_coding	rho GTPase-activating protein 24-like && sp|Q5U2Z7|RHG24_RAT Rho GTPase-activating protein 24 OS=Rattus norvegicus OX=10116 GN=Arhgap24 PE=1 SV=2 && PF00169:PH domain|PF00620:RhoGAP domain	-	118	158	102	72	104	44	61	61	33	3.06118	3.33165	2.5409	1.64794	2.36933	0.977767	1.52755	1.45839	0.876063
121432130	6.85577	3.32605	4.38761	7.76688	2.32432	2.93233	5.35525	1.56308	2.06911	LOC121432130	K02288/Axitinib down	uncharacterized	NC_054757.1	7426015	7450170	-	2819	protein_coding	uncharacterized LOC121432130%2C transcript variant X1 && - && -	-	193	269	157	140	94	68	97	71	43	6.85577	7.76688	5.35525	4.38761	2.93233	2.06911	3.32605	2.32432	1.56308
121406020	1597.67	795.001	1049.85	1129.04	631.57	986.383	1171.88	437.938	769.91	LOC121406020	K02288/Axitinib down	Sm30a (Sp-Sm30A)	NC_054758.1	13351320	13355517	-	1772	protein_coding	30 kDa spicule matrix protein alpha-like && sp|Q26646|SM30A_STRPU 30 kDa spicule matrix protein alpha OS=Strongylocentrotus purpuratus OX=7668 GN=SM30A PE=2 SV=1 && PF00059:Lectin C-type domain	-	28272	24580	21596	21057	19876	15905	14574	12127	7573	1597.67	1129.04	1171.88	1049.85	986.383	769.91	795.001	631.57	437.938
121413488	26.1173	19.2533	20.7346	49.7331	28.4766	24.587	45.0951	16.9812	21.2516	LOC121413488	K02288/Axitinib down	uncharacterized	NC_054743.1	15645443	15651052	+	2450	lncRNA	uncharacterized LOC121413488 && - && -	-	639	1497	1149	575	685	607	488	756	406	26.1173	49.7331	45.0951	20.7346	24.587	21.2516	19.2533	28.4766	16.9812
121423895	148.348	56.4894	88.8158	145.165	80.7582	101.918	157.955	40.803	91.426	LOC121423895	K02288/Axitinib down	Sp-LOC115918498 (Sp-Pla2g1b_8)	NC_054750.1	18256361	18270299	+	1321	protein_coding	phospholipase A2%2C membrane associated-like && sp|P14419|PA21B_SHEEP Phospholipase A2 OS=Ovis aries OX=9940 GN=PLA2G1B PE=1 SV=1 && PF00068:Phospholipase A2	-	1957	2356	2170	1328	1531	1408	772	1156	526	148.348	145.165	157.955	88.8158	101.918	91.426	56.4894	80.7582	40.803
121427330	51.7511	38.6573	33.1551	38.1741	30.2218	24.2669	47.8983	31.8362	22.325	LOC121427330	K02288/Axitinib down	clec19a (Sp-Clectin)	NC_054753.1	13632288	13655591	-	2678	protein_coding	echinoidin-like%2C transcript variant X1 && sp|P06027|LECE_HELCR Echinoidin OS=Heliocidaris crassispina OX=1043166 PE=1 SV=1 && PF00059:Lectin C-type domain	-	1384	1256	1334	1005	739	697	1071	877	832	51.7511	38.1741	47.8983	33.1551	24.2669	22.325	38.6573	30.2218	31.8362
121410904	30.7071	23.9489	20.239	33.181	24.9576	24.2347	28.46	14.0419	15.4487	LOC121410904	K02288/Axitinib down	Sp-LOC587674 (Prestin?) (Sp-Pres1)	NC_054742.1	36606845	36639616	-	5247	protein_coding	pendrin-like && sp|O43511|S26A4_HUMAN Pendrin OS=Homo sapiens OX=9606 GN=SLC26A4 PE=1 SV=1 && PF00916:Sulfate permease family|PF01740:STAS domain	-	1609	2139	1553	1202	1446	945	1300	1419	719	30.7071	33.181	28.46	20.239	24.2347	15.4487	23.9489	24.9576	14.0419
121425019	26.8741	15.0859	14.3963	23.5465	18.0608	18.6625	24.5352	14.8928	16.669	LOC121425019	K02288/Axitinib down	p58b	NC_054740.1	81896022	81916520	+	3633	protein_coding	uncharacterized LOC121425019 && - && PF17517:IgGFc binding protein	-	975	1051	927	592	771	706	567	711	528	26.8741	23.5465	24.5352	14.3963	18.6625	16.669	15.0859	18.0608	14.8928
121406083	217.503	127.298	148.179	197.061	132.22	142.374	249.283	104.395	165.894	LOC121406083	K02288/Axitinib down	Clect (Sp-Clect)	NC_054758.1	1181295	1187333	+	1546	protein_coding	30 kDa spicule matrix protein-like && - && PF00059:Lectin C-type domain	-	3358	3743	4008	2593	2503	2990	2036	2215	1575	217.503	197.061	249.283	148.179	142.374	165.894	127.298	132.22	104.395
121427467	9.77272	7.58743	6.34429	10.6328	6.16879	8.01123	8.77816	3.67932	5.58631	LOC121427467	K02288/Axitinib down	Msp130rel3	NC_054753.1	17273039	17312945	+	5236	protein_coding	mesenchyme-specific cell surface glycoprotein-like%2C transcript variant X1 && sp|P08472|M130_STRPU Mesenchyme-specific cell surface glycoprotein OS=Strongylocentrotus purpuratus OX=7668 PE=2 SV=2 && -	-	511	684	478	376	477	341	411	350	188	9.77272	10.6328	8.77816	6.34429	8.01123	5.58631	7.58743	6.16879	3.67932
121410060	1.66407	0.859714	0.816789	2.5242	1.66318	1.56427	2.26183	1.23519	1.55593	LOC121410060	K02288/Axitinib down	Hypp2620	NC_054742.1	5300572	5322604	+	8545	protein_coding	uncharacterized LOC121410060%2C transcript variant X1 && - && PF07546:EMI domain	-	142	265	201	79	152	155	76	154	103	1.66407	2.5242	2.26183	0.816789	1.56427	1.55593	0.859714	1.66318	1.23519
121427374	38.0434	16.8082	15.6161	18.9879	12.8431	12.4906	28.0052	17.466	16.7369	LOC121427374	K02288/Axitinib down	Msp130rel1	NC_054753.1	17233602	17264116	+	3485	protein_coding	mesenchyme-specific cell surface glycoprotein-like && sp|P08472|M130_STRPU Mesenchyme-specific cell surface glycoprotein OS=Strongylocentrotus purpuratus OX=7668 PE=2 SV=2 && -	-	1324	813	1015	616	495	680	606	485	594	38.0434	18.9879	28.0052	15.6161	12.4906	16.7369	16.8082	12.8431	17.466
121422431	14.3502	9.79582	10.6179	13.523	8.24586	9.84071	12.8189	5.76282	8.10509	LOC121422431	K02288/Axitinib down	Sp-LOC764585 (heparan sulfate glucosamine 3-O-sulfotransferase	NC_054740.1	73420978	73439776	-	3503	protein_coding	heparan sulfate glucosamine 3-O-sulfotransferase 1-like%2C transcript variant X2 && sp|Q9Y661|HS3S4_HUMAN Heparan sulfate glucosamine 3-O-sulfotransferase 4 OS=Homo sapiens OX=9606 GN=HS3ST4 PE=2 SV=3 && PF00685:Sulfotransferase domain	-	502	582	467	421	392	331	355	313	197	14.3502	13.523	12.8189	10.6179	9.84071	8.10509	9.79582	8.24586	5.76282
121424710	2.39416	1.24724	1.10644	3.33605	1.2258	1.70204	2.04354	0.700004	1.43233	LOC121424710	K02288/Axitinib down	prom1	NC_054751.1	34448604	34487681	-	2635	protein_coding	prominin-1-A-like && sp|O54990|PROM1_MOUSE Prominin-1 OS=Mus musculus OX=10090 GN=Prom1 PE=1 SV=1 && PF05478:Prominin	-	63	108	56	33	51	44	34	35	18	2.39416	3.33605	2.04354	1.10644	1.70204	1.43233	1.24724	1.2258	0.700004
121407396	10.7229	2.56029	2.3526	6.19098	1.96073	2.05523	8.17187	3.07709	2.90378	LOC121407396	K02288/Axitinib down	Hypp86	NC_054741.1	14394746	14433544	-	7060	protein_coding	uncharacterized LOC121407396 && sp|Q54KD0|Y7407_DICDI TPR repeat-containing protein DDB_G0287407 OS=Dictyostelium discoideum OX=44689 GN=DDB_G0287407 PE=4 SV=1 && PF04300:F-box associated region|PF05729:NACHT domain|PF13271:Domain of unknown function (DUF4062)	-	756	537	600	188	165	239	187	150	212	10.7229	6.19098	8.17187	2.3526	2.05523	2.90378	2.56029	1.96073	3.07709
121418011	20.2565	7.9187	39.7059	20.3018	11.1502	23.665	18.9231	7.36304	29.5999	LOC121418011	K02288 up/Axitinib down	Sp-Mamdc4-3	NC_054746.1	36160012	36172008	-	2185	protein_coding	organic solute transporter subunit alpha-like && sp|Q66I08|OSTA_DANRE Organic solute transporter subunit alpha OS=Danio rerio OX=7955 GN=slc51a PE=2 SV=1 && PF03619:Organic solute transporter Ostalpha	-	442	545	430	982	588	754	179	264	157	20.2565	20.3018	18.9231	39.7059	23.665	29.5999	7.9187	11.1502	7.36304
121405990	30.0907	6.38379	42.2046	23.4729	3.45371	34.556	26.6188	3.27101	35.3587	LOC121405990	K02288 up/Axitinib down	Sp-LOC576354 (Sp-Clect_14)	NC_054758.1	7636277	7648265	-	1817	protein_coding	snaclec echicetin subunit beta-like && - && PF00059:Lectin C-type domain	-	546	524	503	868	714	749	120	68	58	30.0907	23.4729	26.6188	42.2046	34.556	35.3587	6.38379	3.45371	3.27101
121427215	138.254	70.2803	194.903	179.866	60.734	240.38	131.909	58.9472	176.346	LOC121427215	K02288 up/Axitinib down	Sp-LOC115924597 (Sp-Msp130)	NC_054753.1	17199073	17220319	+	3741	protein_coding	mesenchyme-specific cell surface glycoprotein-like && sp|P08472|M130_STRPU Mesenchyme-specific cell surface glycoprotein OS=Strongylocentrotus purpuratus OX=7668 PE=2 SV=2 && -	-	5165	8267	5132	8253	10226	7691	2720	2462	2152	138.254	179.866	131.909	194.903	240.38	176.346	70.2803	60.734	58.9472
121426703	2.03453	22.8918	7.85312	1.55035	10.3711	4.18756	0.610513	8.91351	2.72307	LOC121426703	K02288/Axitinib up	activin/inhibin-like, Sp-MstnB	NC_054752.1	33699770	33709836	-	1575	protein_coding	growth/differentiation factor 8-like && sp|Q8HY52|GDF8_LEPCA Growth/differentiation factor 8 OS=Lepus capensis OX=9981 GN=MSTN PE=2 SV=1 && PF00688:TGF-beta propeptide|PF00019:Transforming growth factor beta like domain	-	32	30	10	140	75	50	373	177	137	2.03453	1.55035	0.610513	7.85312	4.18756	2.72307	22.8918	10.3711	8.91351
